# Supplementary material for: The genomic landscape of mammal domestication might be orchestrated by selected transcription factors regulating brain and craniofacial development
Source: Dev Genes Evol. 2023 Aug 8;233(2):123–35. doi: 10.1007/s00427-023-00709-7 (PMC10746608; doi:10.1007/s00427-023-00709-7)
Supplement: Supplementary file 1 — Supplemental data file 1. Candidate genes for mammal domestication (XLSX 160 kb) [file 427_2023_709_MOESM1_ESM.xlsx]

## Sheet: Domestication
Gene abbreviation	Gene name	NCBI link
ABAT	4-aminobutyrate aminotransferase	https://www.ncbi.nlm.nih.gov/gene/?term=ABAT
ABCA10	ATP binding cassette subfamily A member 10	https://www.ncbi.nlm.nih.gov/gene/?term=ABCA10
ABCA5	ATP binding cassette subfamily A member 5	https://www.ncbi.nlm.nih.gov/gene/?term=ABCA5
ABCB10	ATP binding cassette subfamily B member 10	https://www.ncbi.nlm.nih.gov/gene/?term=ABCB10
ABCG1	ATP binding cassette subfamily G member 1	https://www.ncbi.nlm.nih.gov/gene/?term=ABCG1
ABCG2	ATP binding cassette subfamily G member 2 (Junior blood group)	https://www.ncbi.nlm.nih.gov/gene/?term=ABCG2
ABHD1	abhydrolase domain containing 1	https://www.ncbi.nlm.nih.gov/gene/?term=ABHD1
ACA64	small nucleolar RNA, H/ACA box 78	https://www.ncbi.nlm.nih.gov/gene/?term=ACA64
ACAD8	acyl-CoA dehydrogenase family member 8	https://www.ncbi.nlm.nih.gov/gene/?term=ACAD8
ACMSD	aminocarboxymuconate semialdehyde decarboxylase	https://www.ncbi.nlm.nih.gov/gene/?term=ACMSD
ACOT11	acyl-CoA thioesterase 11	https://www.ncbi.nlm.nih.gov/gene/?term=ACOT11
ACOT13	acyl-CoA thioesterase 13	https://www.ncbi.nlm.nih.gov/gene/?term=ACOT13
ACOT8	acyl-CoA thioesterase 8	https://www.ncbi.nlm.nih.gov/gene/?term=ACOT8
ACOX2	acyl-CoA oxidase 2	https://www.ncbi.nlm.nih.gov/gene/?term=ACOX2
ACOX3	acyl-CoA oxidase 3, pristanoyl	https://www.ncbi.nlm.nih.gov/gene/?term=ACOX3
ACSF3	acyl-CoA synthetase family member 3	https://www.ncbi.nlm.nih.gov/gene/?term=ACSF3
ACSM5	acyl-CoA synthetase medium chain family member 5	https://www.ncbi.nlm.nih.gov/gene/?term=ACSM5
ACSS2	acyl-CoA synthetase short chain family member 2	https://www.ncbi.nlm.nih.gov/gene/?term=ACSS2
ACTA1	actin alpha 1, skeletal muscle	https://www.ncbi.nlm.nih.gov/gene/?term=ACTA1
ADAM2	ADAM metallopeptidase domain 2	https://www.ncbi.nlm.nih.gov/gene/?term=ADAM2
ADAMDEC1	ADAM like decysin 1	https://www.ncbi.nlm.nih.gov/gene/?term=ADAMDEC1
ADAMTS13	ADAM metallopeptidase with thrombospondin type 1 motif 13	https://www.ncbi.nlm.nih.gov/gene/?term=ADAMTS13
ADAMTSL3	ADAMTS like 3	https://www.ncbi.nlm.nih.gov/gene/?term=ADAMTSL3
ADRB2	adrenoceptor beta 2	https://www.ncbi.nlm.nih.gov/gene/?term=ADRB2
AHCY	adenosylhomocysteinase	https://www.ncbi.nlm.nih.gov/gene/?term=AHCY
AHCYL2	adenosylhomocysteinase like 2	https://www.ncbi.nlm.nih.gov/gene/?term=AHCYL2
AK1	adenylate kinase 1	https://www.ncbi.nlm.nih.gov/gene/?term=AK1
AKAP1	A-kinase anchoring protein 1	https://www.ncbi.nlm.nih.gov/gene/?term=AKAP1
ALDH16A1	aldehyde dehydrogenase 16 family member A1	https://www.ncbi.nlm.nih.gov/gene/?term=ALDH16A1
ALDH18A1	aldehyde dehydrogenase 18 family member A1	https://www.ncbi.nlm.nih.gov/gene/?term=ALDH18A1
ALDH1L2	aldehyde dehydrogenase 1 family member L2	https://www.ncbi.nlm.nih.gov/gene/?term=ALDH1L2
ALK	ALK receptor tyrosine kinase	https://www.ncbi.nlm.nih.gov/gene/?term=ALK
ALS2CR12	flagellum associated containing coiled-coil domains 1	https://www.ncbi.nlm.nih.gov/gene/?term=ALS2CR12
AMACR	alpha-methylacyl-CoA racemase	https://www.ncbi.nlm.nih.gov/gene/?term=AMACR
AMBRA1	autophagy and beclin 1 regulator 1	https://www.ncbi.nlm.nih.gov/gene/?term=AMBRA1
ANK1	ankyrin 1	https://www.ncbi.nlm.nih.gov/gene/?term=ANK1
ANKDD1A	ankyrin repeat and death domain containing 1A	https://www.ncbi.nlm.nih.gov/gene/?term=ANKDD1A
ANKRD2	ankyrin repeat domain 2	https://www.ncbi.nlm.nih.gov/gene/?term=ANKRD2
ANKRD49	ankyrin repeat domain 49	https://www.ncbi.nlm.nih.gov/gene/?term=ANKRD49
ANKRD50	ankyrin repeat domain 50	https://www.ncbi.nlm.nih.gov/gene/?term=ANKRD50
ANKS4B	ankyrin repeat and sterile alpha motif domain containing 4B	https://www.ncbi.nlm.nih.gov/gene/?term=ANKS4B
APEH	acylaminoacyl-peptide hydrolase	https://www.ncbi.nlm.nih.gov/gene/?term=APEH
APOBEC4	apolipoprotein B mRNA editing enzyme catalytic polypeptide like 4	https://www.ncbi.nlm.nih.gov/gene/?term=APOBEC4
APOPT1	cytochrome c oxidase assembly factor 8	https://www.ncbi.nlm.nih.gov/gene/?term=APOPT1
ARHGAP26	Rho GTPase activating protein 26	https://www.ncbi.nlm.nih.gov/gene/?term=ARHGAP26
ARID1B	AT-rich interaction domain 1B	https://www.ncbi.nlm.nih.gov/gene/?term=ARID1B
ARID3B	AT-rich interaction domain 3B	https://www.ncbi.nlm.nih.gov/gene/?term=ARID3B
ARL6IP1	ADP ribosylation factor like GTPase 6 interacting protein 1	https://www.ncbi.nlm.nih.gov/gene/?term=ARL6IP1
ARL9	ADP ribosylation factor like GTPase 9	https://www.ncbi.nlm.nih.gov/gene/?term=ARL9
ART3	ADP-ribosyltransferase 3	https://www.ncbi.nlm.nih.gov/gene/?term=ART3
ASAP1	ArfGAP with SH3 domain, ankyrin repeat and PH domain 1	https://www.ncbi.nlm.nih.gov/gene/?term=ASAP1
ASB11	ankyrin repeat and SOCS box containing 11	https://www.ncbi.nlm.nih.gov/gene/?term=ASB11
ASIP	agouti signaling protein	https://www.ncbi.nlm.nih.gov/gene/?term=ASIP
ASTN1	astrotactin 1	https://www.ncbi.nlm.nih.gov/gene/?term=ASTN1
ASTN2	astrotactin 2	https://www.ncbi.nlm.nih.gov/gene/?term=ASTN2
ATL1	atlastin GTPase 1	https://www.ncbi.nlm.nih.gov/gene/?term=ATL1
ATXN7L1	ataxin 7 like 1	https://www.ncbi.nlm.nih.gov/gene/?term=ATXN7L1
B3GALTL	beta 3-glucosyltransferase	https://www.ncbi.nlm.nih.gov/gene/?term=B3GALTL
B3GLCT	beta 3-glucosyltransferase	https://www.ncbi.nlm.nih.gov/gene/?term=B3GLCT
BAG5	BAG cochaperone 5	https://www.ncbi.nlm.nih.gov/gene/?term=BAG5
BARD1	BRCA1 associated RING domain 1	https://www.ncbi.nlm.nih.gov/gene/?term=BARD1
BAZ1B	bromodomain adjacent to zinc finger domain 1B	https://www.ncbi.nlm.nih.gov/gene/?term=BAZ1B
BCAP31	B cell receptor associated protein 31	https://www.ncbi.nlm.nih.gov/gene/?term=BCAP31
BMP15	bone morphogenetic protein 15	https://www.ncbi.nlm.nih.gov/gene/?term=BMP15
BMPR1B	bone morphogenetic protein receptor type 1B	https://www.ncbi.nlm.nih.gov/gene/?term=BMPR1B
BPI	bactericidal permeability increasing protein	https://www.ncbi.nlm.nih.gov/gene/?term=BPI
BRAF	B-Raf proto-oncogene, serine/threonine kinase	https://www.ncbi.nlm.nih.gov/gene/?term=BRAF
BRCA1	BRCA1 DNA repair associated	https://www.ncbi.nlm.nih.gov/gene/?term=BRCA1
BTAF1	B-TFIID TATA-box binding protein associated factor 1	https://www.ncbi.nlm.nih.gov/gene/?term=BTAF1
C11orf54	chromosome 11 open reading frame 54	https://www.ncbi.nlm.nih.gov/gene/?term=C11orf54
C11orf63	junctional cadherin complex regulator	https://www.ncbi.nlm.nih.gov/gene/?term=C11orf63
C15orf60	REC114 meiotic recombination protein	https://www.ncbi.nlm.nih.gov/gene/?term=C15orf60
C16orf71	chromosome 16 open reading frame 71	https://www.ncbi.nlm.nih.gov/gene/?term=C16orf71
C17orf67	chromosome 17 open reading frame 67	https://www.ncbi.nlm.nih.gov/gene/?term=C17orf67
C1orf109	chromosome 1 open reading frame 109	https://www.ncbi.nlm.nih.gov/gene/?term=C1orf109
C22orf31	chromosome 22 open reading frame 31	https://www.ncbi.nlm.nih.gov/gene/?term=C22orf31
C2orf40	ECRG4 augurin precursor	https://www.ncbi.nlm.nih.gov/gene/?term=C2orf40
C2orf62	ciliogenesis associated TTC17 interacting protein	https://www.ncbi.nlm.nih.gov/gene/?term=C2orf62
C3orf62	chromosome 3 open reading frame 62	https://www.ncbi.nlm.nih.gov/gene/?term=C3orf62
C4orf33	chromosome 4 open reading frame 33	https://www.ncbi.nlm.nih.gov/gene/?term=C4orf33
C5orf15	chromosome 5 open reading frame 15	https://www.ncbi.nlm.nih.gov/gene/?term=C5orf15
C7orf72	spermatogenesis associated 48	https://www.ncbi.nlm.nih.gov/gene/?term=C7orf72
C8B	complement C8 beta chain	https://www.ncbi.nlm.nih.gov/gene/?term=C8B
C9orf89	caspase recruitment domain family member 19	https://www.ncbi.nlm.nih.gov/gene/?term=C9orf89
C9orf96	serine/threonine kinase like domain containing 1	https://www.ncbi.nlm.nih.gov/gene/?term=C9orf96
CACNA1C	calcium voltage-gated channel subunit alpha1 C	https://www.ncbi.nlm.nih.gov/gene/?term=CACNA1C
CACNA1D	calcium voltage-gated channel subunit alpha1 D	https://www.ncbi.nlm.nih.gov/gene/?term=CACNA1D
CADM2	cell adhesion molecule 2	https://www.ncbi.nlm.nih.gov/gene/?term=CADM2
CAGE1	cancer antigen 1	https://www.ncbi.nlm.nih.gov/gene/?term=CAGE1
CALCB	calcitonin related polypeptide beta	https://www.ncbi.nlm.nih.gov/gene/?term=CALCB
CASP7	caspase 7	https://www.ncbi.nlm.nih.gov/gene/?term=CASP7
CAST	calpastatin	https://www.ncbi.nlm.nih.gov/gene/?term=CAST
CAV1	caveolin 1	https://www.ncbi.nlm.nih.gov/gene/?term=CAV1
CAV2	caveolin 2	https://www.ncbi.nlm.nih.gov/gene/?term=CAV2
CBD118	defensin beta 118	https://www.ncbi.nlm.nih.gov/gene/?term=CBD118
CBD121	defensin beta 121	https://www.ncbi.nlm.nih.gov/gene/?term=CBD121
CBD122	defensin beta 122	https://www.ncbi.nlm.nih.gov/gene/?term=CBD122
CBX2	chromobox 2	https://www.ncbi.nlm.nih.gov/gene/?term=CBX2
CCDC38	coiled-coil domain containing 38	https://www.ncbi.nlm.nih.gov/gene/?term=CCDC38
CCDC64B	BICD family like cargo adaptor 2	https://www.ncbi.nlm.nih.gov/gene/?term=CCDC64B
CCDC67	deuterosome assembly protein 1	https://www.ncbi.nlm.nih.gov/gene/?term=CCDC67
CCDC70	coiled-coil domain containing 70	https://www.ncbi.nlm.nih.gov/gene/?term=CCDC70
CCDC82	coiled-coil domain containing 82	https://www.ncbi.nlm.nih.gov/gene/?term=CCDC82
CCNJ	cyclin J	https://www.ncbi.nlm.nih.gov/gene/?term=CCNJ
CCNT2	cyclin T2	https://www.ncbi.nlm.nih.gov/gene/?term=CCNT2
CD27	CD27 molecule	https://www.ncbi.nlm.nih.gov/gene/?term=CD27
CD36	CD36 molecule	https://www.ncbi.nlm.nih.gov/gene/?term=CD36
CD48	CD48 molecule	https://www.ncbi.nlm.nih.gov/gene/?term=CD48
CD93	CD93 molecule	https://www.ncbi.nlm.nih.gov/gene/?term=CD93
CDH1	cadherin 1	https://www.ncbi.nlm.nih.gov/gene/?term=CDH1
CDH6	cadherin 6	https://www.ncbi.nlm.nih.gov/gene/?term=CDH6
CDK5RAP1	CDK5 regulatory subunit associated protein 1	https://www.ncbi.nlm.nih.gov/gene/?term=CDK5RAP1
CDKL3	cyclin dependent kinase like 3	https://www.ncbi.nlm.nih.gov/gene/?term=CDKL3
CDRT1	CMT1A duplicated region transcript 1	https://www.ncbi.nlm.nih.gov/gene/?term=CDRT1
CDRT4	CMT1A duplicated region transcript 4	https://www.ncbi.nlm.nih.gov/gene/?term=CDRT4
CELA1	chymotrypsin like elastase 1	https://www.ncbi.nlm.nih.gov/gene/?term=CELA1
CENPE	centromere protein E	https://www.ncbi.nlm.nih.gov/gene/?term=CENPE
CENPM	centromere protein M	https://www.ncbi.nlm.nih.gov/gene/?term=CENPM
CEP68	centrosomal protein 68	https://www.ncbi.nlm.nih.gov/gene/?term=CEP68
CEP97	centrosomal protein 97	https://www.ncbi.nlm.nih.gov/gene/?term=CEP97
CERS3	ceramide synthase 3	https://www.ncbi.nlm.nih.gov/gene/?term=CERS3
CETN3	centrin 3	https://www.ncbi.nlm.nih.gov/gene/?term=CETN3
CHD7	chromodomain helicase DNA binding protein 7	https://www.ncbi.nlm.nih.gov/gene/?term=CHD7
CHMP4B	charged multivesicular body protein 4B	https://www.ncbi.nlm.nih.gov/gene/?term=CHMP4B
CIB4	calcium and integrin binding family member 4	https://www.ncbi.nlm.nih.gov/gene/?term=CIB4
CKB	creatine kinase B	https://www.ncbi.nlm.nih.gov/gene/?term=CKB
CKM	creatine kinase, M-type	https://www.ncbi.nlm.nih.gov/gene/?term=CKM
CLCA3	chloride channel accessory 3, pseudogene	https://www.ncbi.nlm.nih.gov/gene/?term=CLCA3
CLDN17	claudin 17	https://www.ncbi.nlm.nih.gov/gene/?term=CLDN17
CLEC5A	C-type lectin domain containing 5A	https://www.ncbi.nlm.nih.gov/gene/?term=CLEC5A
CLK3	CDC like kinase 3	https://www.ncbi.nlm.nih.gov/gene/?term=CLK3
CNGA2	cyclic nucleotide gated channel subunit alpha 2	https://www.ncbi.nlm.nih.gov/gene/?term=CNGA2
CNTN6	contactin 6	https://www.ncbi.nlm.nih.gov/gene/?term=CNTN6
COA5	cytochrome c oxidase assembly factor 5	https://www.ncbi.nlm.nih.gov/gene/?term=COA5
COBL	cordon-bleu WH2 repeat protein	https://www.ncbi.nlm.nih.gov/gene/?term=COBL
COG6	component of oligomeric golgi complex 6	https://www.ncbi.nlm.nih.gov/gene/?term=COG6
COIL	coilin	https://www.ncbi.nlm.nih.gov/gene/?term=COIL
COL11A1	collagen type XI alpha 1 chain	https://www.ncbi.nlm.nih.gov/gene/?term=COL11A1
COL14A1	collagen type XIV alpha 1 chain	https://www.ncbi.nlm.nih.gov/gene/?term=COL14A1
COL22A1	collagen type XXII alpha 1 chain	https://www.ncbi.nlm.nih.gov/gene/?term=COL22A1
COL6A3	collagen type VI alpha 3 chain	https://www.ncbi.nlm.nih.gov/gene/?term=COL6A3
COL9A3	collagen type IX alpha 3 chain	https://www.ncbi.nlm.nih.gov/gene/?term=COL9A3
COMMD1	copper metabolism domain containing 1	https://www.ncbi.nlm.nih.gov/gene/?term=COMMD1
COQ10B	coenzyme Q10B	https://www.ncbi.nlm.nih.gov/gene/?term=COQ10B
COX4I1	cytochrome c oxidase subunit 4I1	https://www.ncbi.nlm.nih.gov/gene/?term=COX4I1
COX4I2	cytochrome c oxidase subunit 4I2	https://www.ncbi.nlm.nih.gov/gene/?term=COX4I2
CPEB3	cytoplasmic polyadenylation element binding protein 3	https://www.ncbi.nlm.nih.gov/gene/?term=CPEB3
CRH	corticotropin releasing hormone	https://www.ncbi.nlm.nih.gov/gene/?term=CRH
CROCC	ciliary rootlet coiled-coil, rootletin	https://www.ncbi.nlm.nih.gov/gene/?term=CROCC
CRTC3	CREB regulated transcription coactivator 3	https://www.ncbi.nlm.nih.gov/gene/?term=CRTC3
CRYM	crystallin mu	https://www.ncbi.nlm.nih.gov/gene/?term=CRYM
C-SKI	SKI proto-oncogene	https://www.ncbi.nlm.nih.gov/gene/?term=C-SKI
CSPP1	centrosome and spindle pole associated protein 1	https://www.ncbi.nlm.nih.gov/gene/?term=CSPP1
CTTN	cortactin	https://www.ncbi.nlm.nih.gov/gene/?term=CTTN
CUL1	cullin 1	https://www.ncbi.nlm.nih.gov/gene/?term=CUL1
CUX2	cut like homeobox 2	https://www.ncbi.nlm.nih.gov/gene/?term=CUX2
CXCL10	C-X-C motif chemokine ligand 10	https://www.ncbi.nlm.nih.gov/gene/?term=CXCL10
CYB5R1	cytochrome b5 reductase 1	https://www.ncbi.nlm.nih.gov/gene/?term=CYB5R1
CYFIP1	cytoplasmic FMR1 interacting protein 1	https://www.ncbi.nlm.nih.gov/gene/?term=CYFIP1
CYP1A1	cytochrome P450 family 1 subfamily A member 1	https://www.ncbi.nlm.nih.gov/gene/?term=CYP1A1
CYP1A2	cytochrome P450 family 1 subfamily A member 2	https://www.ncbi.nlm.nih.gov/gene/?term=CYP1A2
CYP26A1	cytochrome P450 family 26 subfamily A member 1	https://www.ncbi.nlm.nih.gov/gene/?term=CYP26A1
CYP26C1	cytochrome P450 family 26 subfamily C member 1	https://www.ncbi.nlm.nih.gov/gene/?term=CYP26C1
CYP27B1	cytochrome P450 family 27 subfamily B member 1	https://www.ncbi.nlm.nih.gov/gene/?term=CYP27B1
DACT1	dishevelled binding antagonist of beta catenin 1	https://www.ncbi.nlm.nih.gov/gene/?term=DACT1
DAPK1	death associated protein kinase 1	https://www.ncbi.nlm.nih.gov/gene/?term=DAPK1
DBI	diazepam binding inhibitor, acyl-CoA binding protein	https://www.ncbi.nlm.nih.gov/gene/?term=DBI
DCC	DCC netrin 1 receptor	https://www.ncbi.nlm.nih.gov/gene/?term=DCC
DCST1	DC-STAMP domain containing 1	https://www.ncbi.nlm.nih.gov/gene/?term=DCST1
DDC	dopa decarboxylase	https://www.ncbi.nlm.nih.gov/gene/?term=DDC
DEFB103B	defensin beta 103B	https://www.ncbi.nlm.nih.gov/gene/?term=DEFB103B
DEFB119	defensin beta 119	https://www.ncbi.nlm.nih.gov/gene/?term=DEFB119
DEFB122	defensin beta 122 (pseudogene)	https://www.ncbi.nlm.nih.gov/gene/?term=DEFB122
DGAT1	diacylglycerol O-acyltransferase 1	https://www.ncbi.nlm.nih.gov/gene/?term=DGAT1
DHDH	dihydrodiol dehydrogenase	https://www.ncbi.nlm.nih.gov/gene/?term=DHDH
DLGAP1	DLG associated protein 1	https://www.ncbi.nlm.nih.gov/gene/?term=DLGAP1
DLL3	delta like canonical Notch ligand 3	https://www.ncbi.nlm.nih.gov/gene/?term=DLL3
DMRT3	doublesex and mab-3 related transcription factor 3	https://www.ncbi.nlm.nih.gov/gene/?term=DMRT3
DNAH3	dynein axonemal heavy chain 3	https://www.ncbi.nlm.nih.gov/gene/?term=DNAH3
DNAH9	dynein axonemal heavy chain 9	https://www.ncbi.nlm.nih.gov/gene/?term=DNAH9
DNAJA1	DnaJ heat shock protein family (Hsp40) member A1	https://www.ncbi.nlm.nih.gov/gene/?term=DNAJA1
DNAJB9	DnaJ heat shock protein family (Hsp40) member B9	https://www.ncbi.nlm.nih.gov/gene/?term=DNAJB9
DNTTIP2	deoxynucleotidyltransferase terminal interacting protein 2	https://www.ncbi.nlm.nih.gov/gene/?term=DNTTIP2
DOCK2	dedicator of cytokinesis 2	https://www.ncbi.nlm.nih.gov/gene/?term=DOCK2
DPEP3	dipeptidase 3	https://www.ncbi.nlm.nih.gov/gene/?term=DPEP3
DSCAM	DS cell adhesion molecule	https://www.ncbi.nlm.nih.gov/gene/?term=DSCAM
DTD1	D-aminoacyl-tRNA deacylase 1	https://www.ncbi.nlm.nih.gov/gene/?term=DTD1
DUSP19	dual specificity phosphatase 19	https://www.ncbi.nlm.nih.gov/gene/?term=DUSP19
ECHDC1	ethylmalonyl-CoA decarboxylase 1	https://www.ncbi.nlm.nih.gov/gene/?term=ECHDC1
EDC3	enhancer of mRNA decapping 3	https://www.ncbi.nlm.nih.gov/gene/?term=EDC3
EDN3	endothelin 3	https://www.ncbi.nlm.nih.gov/gene/?term=EDN3
EDNRB	endothelin receptor type B	https://www.ncbi.nlm.nih.gov/gene/?term=EDNRB
EEA1	early endosome antigen 1	https://www.ncbi.nlm.nih.gov/gene/?term=EEA1
EHBP1L1	EH domain binding protein 1 like 1	https://www.ncbi.nlm.nih.gov/gene/?term=EHBP1L1
EIF2S2	eukaryotic translation initiation factor 2 subunit beta	https://www.ncbi.nlm.nih.gov/gene/?term=EIF2S2
ELF2	E74 like ETS transcription factor 2	https://www.ncbi.nlm.nih.gov/gene/?term=ELF2
EMC2	ER membrane protein complex subunit 2	https://www.ncbi.nlm.nih.gov/gene/?term=EMC2
ENKUR	enkurin, TRPC channel interacting protein	https://www.ncbi.nlm.nih.gov/gene/?term=ENKUR
ENTPD1	ectonucleoside triphosphate diphosphohydrolase 1	https://www.ncbi.nlm.nih.gov/gene/?term=ENTPD1
ENTPD7	ectonucleoside triphosphate diphosphohydrolase 7	https://www.ncbi.nlm.nih.gov/gene/?term=ENTPD7
EPHB4	EPH receptor B4	https://www.ncbi.nlm.nih.gov/gene/?term=EPHB4
EPS15	epidermal growth factor receptor pathway substrate 15	https://www.ncbi.nlm.nih.gov/gene/?term=EPS15
ERBB4	erb-b2 receptor tyrosine kinase 4	https://www.ncbi.nlm.nih.gov/gene/?term=ERBB4
ETNPPL	ethanolamine-phosphate phospho-lyase	https://www.ncbi.nlm.nih.gov/gene/?term=ETNPPL
ETV4	ETS variant transcription factor 4	https://www.ncbi.nlm.nih.gov/gene/?term=ETV4
EVC2	EvC ciliary complex subunit 2	https://www.ncbi.nlm.nih.gov/gene/?term=EVC2
EYA1	EYA transcriptional coactivator and phosphatase 1	https://www.ncbi.nlm.nih.gov/gene/?term=EYA1
F9	coagulation factor IX	https://www.ncbi.nlm.nih.gov/gene/?term=F9
FABP5	fatty acid binding protein 5	https://www.ncbi.nlm.nih.gov/gene/?term=FABP5
FAF1	Fas associated factor 1	https://www.ncbi.nlm.nih.gov/gene/?term=FAF1
FAIM3	Fc fragment of IgM receptor	https://www.ncbi.nlm.nih.gov/gene/?term=FAIM3
FAM107B	family with sequence similarity 107 member B	https://www.ncbi.nlm.nih.gov/gene/?term=FAM107B
FAM114A2	family with sequence similarity 114 member A2	https://www.ncbi.nlm.nih.gov/gene/?term=FAM114A2
FAM131B	family with sequence similarity 131 member B	https://www.ncbi.nlm.nih.gov/gene/?term=FAM131B
FAM172A	family with sequence similarity 172 member A	https://www.ncbi.nlm.nih.gov/gene/?term=FAM172A
FAM179A	TOG array regulator of axonemal microtubules 2	https://www.ncbi.nlm.nih.gov/gene/?term=FAM179A
FAM40B	striatin interacting protein 2	https://www.ncbi.nlm.nih.gov/gene/?term=FAM40B
FAM69A	divergent protein kinase domain 1A	https://www.ncbi.nlm.nih.gov/gene/?term=FAM69A
FANCA	FA complementation group A	https://www.ncbi.nlm.nih.gov/gene/?term=FANCA
FANCB	FA complementation group B	https://www.ncbi.nlm.nih.gov/gene/?term=FANCB
FAT4	FAT atypical cadherin 4	https://www.ncbi.nlm.nih.gov/gene/?term=FAT4
FBN3	fibrillin 3	https://www.ncbi.nlm.nih.gov/gene/?term=FBN3
FBXL22	F-box and leucine rich repeat protein 22	https://www.ncbi.nlm.nih.gov/gene/?term=FBXL22
FBXO10	F-box protein 10	https://www.ncbi.nlm.nih.gov/gene/?term=FBXO10
FBXO28	F-box protein 28	https://www.ncbi.nlm.nih.gov/gene/?term=FBXO28
FBXO31	F-box protein 31	https://www.ncbi.nlm.nih.gov/gene/?term=FBXO31
FBXW10	F-box and WD repeat domain containing 10	https://www.ncbi.nlm.nih.gov/gene/?term=FBXW10
FBXW11	F-box and WD repeat domain containing 11	https://www.ncbi.nlm.nih.gov/gene/?term=FBXW11
FCHSD2	FCH and double SH3 domains 2	https://www.ncbi.nlm.nih.gov/gene/?term=FCHSD2
FCRL4	Fc receptor like 4	https://www.ncbi.nlm.nih.gov/gene/?term=FCRL4
FER	FER tyrosine kinase	https://www.ncbi.nlm.nih.gov/gene/?term=FER
FGA	fibrinogen alpha chain	https://www.ncbi.nlm.nih.gov/gene/?term=FGA
FGD6	FYVE, RhoGEF and PH domain containing 6	https://www.ncbi.nlm.nih.gov/gene/?term=FGD6
FGF13	fibroblast growth factor 13	https://www.ncbi.nlm.nih.gov/gene/?term=FGF13
FGF18	fibroblast growth factor 18	https://www.ncbi.nlm.nih.gov/gene/?term=FGF18
FGF4	fibroblast growth factor 4	https://www.ncbi.nlm.nih.gov/gene/?term=FGF4
FGF5	fibroblast growth factor 5	https://www.ncbi.nlm.nih.gov/gene/?term=FGF5
FGF8	fibroblast growth factor 8	https://www.ncbi.nlm.nih.gov/gene/?term=FGF8
FGFBP3	fibroblast growth factor binding protein 3	https://www.ncbi.nlm.nih.gov/gene/?term=FGFBP3
FHL1	four and a half LIM domains 1	https://www.ncbi.nlm.nih.gov/gene/?term=FHL1
FMO3	flavin containing dimethylaniline monoxygenase 3	https://www.ncbi.nlm.nih.gov/gene/?term=FMO3
FN3K	fructosamine 3 kinase	https://www.ncbi.nlm.nih.gov/gene/?term=FN3K
FOXD3	forkhead box D3	https://www.ncbi.nlm.nih.gov/gene/?term=FOXD3
FOXI1	forkhead box I1	https://www.ncbi.nlm.nih.gov/gene/?term=FOXI1
FOXJ3	forkhead box J3	https://www.ncbi.nlm.nih.gov/gene/?term=FOXJ3
FRMD6	FERM domain containing 6	https://www.ncbi.nlm.nih.gov/gene/?term=FRMD6
FRMD7	FERM domain containing 7	https://www.ncbi.nlm.nih.gov/gene/?term=FRMD7
FRMPD1	FERM and PDZ domain containing 1	https://www.ncbi.nlm.nih.gov/gene/?term=FRMPD1
FSTL4	follistatin like 4	https://www.ncbi.nlm.nih.gov/gene/?term=FSTL4
GABRA5	gamma-aminobutyric acid type A receptor subunit alpha5	https://www.ncbi.nlm.nih.gov/gene/?term=GABRA5
GAK	cyclin G associated kinase	https://www.ncbi.nlm.nih.gov/gene/?term=GAK
GALR1	galanin receptor 1	https://www.ncbi.nlm.nih.gov/gene/?term=GALR1
GAPDHS	glyceraldehyde-3-phosphate dehydrogenase, spermatogenic	https://www.ncbi.nlm.nih.gov/gene/?term=GAPDHS
GCNT7	glucosaminyl (N-acetyl) transferase family member 7	https://www.ncbi.nlm.nih.gov/gene/?term=GCNT7
GDNF	glial cell derived neurotrophic factor	https://www.ncbi.nlm.nih.gov/gene/?term=GDNF
GEMIN7	gem nuclear organelle associated protein 7	https://www.ncbi.nlm.nih.gov/gene/?term=GEMIN7
GGT6	gamma-glutamyltransferase 6	https://www.ncbi.nlm.nih.gov/gene/?term=GGT6
GGT7	gamma-glutamyltransferase 7	https://www.ncbi.nlm.nih.gov/gene/?term=GGT7
GLRA1	glycine receptor alpha 1	https://www.ncbi.nlm.nih.gov/gene/?term=GLRA1
GNAT3	G protein subunit alpha transducin 3	https://www.ncbi.nlm.nih.gov/gene/?term=GNAT3
GNG10	G protein subunit gamma 10	https://www.ncbi.nlm.nih.gov/gene/?term=GNG10
GNG4	G protein subunit gamma 4	https://www.ncbi.nlm.nih.gov/gene/?term=GNG4
GNPTAB	N-acetylglucosamine-1-phosphate transferase subunits alpha and beta	https://www.ncbi.nlm.nih.gov/gene/?term=GNPTAB
GOLGA1	golgin A1	https://www.ncbi.nlm.nih.gov/gene/?term=GOLGA1
GP2	glycoprotein 2	https://www.ncbi.nlm.nih.gov/gene/?term=GP2
GPATCH8	G-patch domain containing 8	https://www.ncbi.nlm.nih.gov/gene/?term=GPATCH8
GPR133	adhesion G protein-coupled receptor D1	https://www.ncbi.nlm.nih.gov/gene/?term=GPR133
GPR139	G protein-coupled receptor 139	https://www.ncbi.nlm.nih.gov/gene/?term=GPR139
GPR15	G protein-coupled receptor 15	https://www.ncbi.nlm.nih.gov/gene/?term=GPR15
GPR174	G protein-coupled receptor 174	https://www.ncbi.nlm.nih.gov/gene/?term=GPR174
GPRASP2	G protein-coupled receptor associated sorting protein 2	https://www.ncbi.nlm.nih.gov/gene/?term=GPRASP2
GPRC5A	G protein-coupled receptor class C group 5 member A	https://www.ncbi.nlm.nih.gov/gene/?term=GPRC5A
GPRC5B	G protein-coupled receptor class C group 5 member B	https://www.ncbi.nlm.nih.gov/gene/?term=GPRC5B
GPRIN2	G protein regulated inducer of neurite outgrowth 2	https://www.ncbi.nlm.nih.gov/gene/?term=GPRIN2
GRHL3	grainyhead like transcription factor 3	https://www.ncbi.nlm.nih.gov/gene/?term=GRHL3
GRIA1	glutamate ionotropic receptor AMPA type subunit 1	https://www.ncbi.nlm.nih.gov/gene/?term=GRIA1
GRIA2	glutamate ionotropic receptor AMPA type subunit 2	https://www.ncbi.nlm.nih.gov/gene/?term=GRIA2
GRID1	glutamate ionotropic receptor delta type subunit 1	https://www.ncbi.nlm.nih.gov/gene/?term=GRID1
GRIK2	glutamate ionotropic receptor kainate type subunit 2	https://www.ncbi.nlm.nih.gov/gene/?term=GRIK2
GRIK3	glutamate ionotropic receptor kainate type subunit 3	https://www.ncbi.nlm.nih.gov/gene/?term=GRIK3
HADH	hydroxyacyl-CoA dehydrogenase	https://www.ncbi.nlm.nih.gov/gene/?term=HADH
HAS2	hyaluronan synthase 2	https://www.ncbi.nlm.nih.gov/gene/?term=HAS2
HEATR5B	HEAT repeat containing 5B	https://www.ncbi.nlm.nih.gov/gene/?term=HEATR5B
HECA	hdc homolog, cell cycle regulator	https://www.ncbi.nlm.nih.gov/gene/?term=HECA
HEPACAM2	HEPACAM family member 2	https://www.ncbi.nlm.nih.gov/gene/?term=HEPACAM2
HEPH	hephaestin	https://www.ncbi.nlm.nih.gov/gene/?term=HEPH
HERC2	HECT and RLD domain containing E3 ubiquitin protein ligase 2	https://www.ncbi.nlm.nih.gov/gene/?term=HERC2
HIPK2	homeodomain interacting protein kinase 2	https://www.ncbi.nlm.nih.gov/gene/?term=HIPK2
HMGA2	high mobility group AT-hook 2	https://www.ncbi.nlm.nih.gov/gene/?term=HMGA2
HMMR	hyaluronan mediated motility receptor	https://www.ncbi.nlm.nih.gov/gene/?term=HMMR
HOPX	HOP homeobox	https://www.ncbi.nlm.nih.gov/gene/?term=HOPX
HPS5	HPS5 biogenesis of lysosomal organelles complex 2 subunit 2	https://www.ncbi.nlm.nih.gov/gene/?term=HPS5
HS3ST4	heparan sulfate-glucosamine 3-sulfotransferase 4	https://www.ncbi.nlm.nih.gov/gene/?term=HS3ST4
HS6ST2	heparan sulfate 6-O-sulfotransferase 2	https://www.ncbi.nlm.nih.gov/gene/?term=HS6ST2
HSD3B7	hydroxy-delta-5-steroid dehydrogenase, 3 beta- and steroid delta-isomerase 7	https://www.ncbi.nlm.nih.gov/gene/?term=HSD3B7
HSPA13	heat shock protein family A (Hsp70) member 13	https://www.ncbi.nlm.nih.gov/gene/?term=HSPA13
HSPD1	heat shock protein family D (Hsp60) member 1	https://www.ncbi.nlm.nih.gov/gene/?term=HSPD1
HSPE1	heat shock protein family E (Hsp10) member 1	https://www.ncbi.nlm.nih.gov/gene/?term=HSPE1
HTR4	5-hydroxytryptamine receptor 4	https://www.ncbi.nlm.nih.gov/gene/?term=HTR4
IFT80	intraflagellar transport 80	https://www.ncbi.nlm.nih.gov/gene/?term=IFT80
IFT81	intraflagellar transport 81	https://www.ncbi.nlm.nih.gov/gene/?term=IFT81
IGF1	insulin like growth factor 1	https://www.ncbi.nlm.nih.gov/gene/?term=IGF1
IGF2	insulin like growth factor 2	https://www.ncbi.nlm.nih.gov/gene/?term=IGF2
IGHMBP2	immunoglobulin mu DNA binding protein 2	https://www.ncbi.nlm.nih.gov/gene/?term=IGHMBP2
IGSF1	immunoglobulin superfamily member 1	https://www.ncbi.nlm.nih.gov/gene/?term=IGSF1
IGSF3	immunoglobulin superfamily member 3	https://www.ncbi.nlm.nih.gov/gene/?term=IGSF3
IGSF9B	immunoglobulin superfamily member 9B	https://www.ncbi.nlm.nih.gov/gene/?term=IGSF9B
IKZF1	IKAROS family zinc finger 1	https://www.ncbi.nlm.nih.gov/gene/?term=IKZF1
IMMP2L	inner mitochondrial membrane peptidase subunit 2	https://www.ncbi.nlm.nih.gov/gene/?term=IMMP2L
INHBC	inhibin subunit beta C	https://www.ncbi.nlm.nih.gov/gene/?term=INHBC
INPP4B	inositol polyphosphate-4-phosphatase type II B	https://www.ncbi.nlm.nih.gov/gene/?term=INPP4B
INPP5J	inositol polyphosphate-5-phosphatase J	https://www.ncbi.nlm.nih.gov/gene/?term=INPP5J
IPO4	importin 4	https://www.ncbi.nlm.nih.gov/gene/?term=IPO4
IQCB1	IQ motif containing B1	https://www.ncbi.nlm.nih.gov/gene/?term=IQCB1
ISG15	ISG15 ubiquitin like modifier	https://www.ncbi.nlm.nih.gov/gene/?term=ISG15
ITGA2B	integrin subunit alpha 2b	https://www.ncbi.nlm.nih.gov/gene/?term=ITGA2B
ITGA9	integrin subunit alpha 9	https://www.ncbi.nlm.nih.gov/gene/?term=ITGA9
ITGBL1	integrin subunit beta like 1	https://www.ncbi.nlm.nih.gov/gene/?term=ITGBL1
ITPR3	inositol 1,4,5-trisphosphate receptor type 3	https://www.ncbi.nlm.nih.gov/gene/?term=ITPR3
JAM3	junctional adhesion molecule 3	https://www.ncbi.nlm.nih.gov/gene/?term=JAM3
JMJD1C	jumonji domain containing 1C	https://www.ncbi.nlm.nih.gov/gene/?term=JMJD1C
JPH3	junctophilin 3	https://www.ncbi.nlm.nih.gov/gene/?term=JPH3
JRKL	JRK like	https://www.ncbi.nlm.nih.gov/gene/?term=JRKL
KCNK10	potassium two pore domain channel subfamily K member 10	https://www.ncbi.nlm.nih.gov/gene/?term=KCNK10
KDM3A	lysine demethylase 3A	https://www.ncbi.nlm.nih.gov/gene/?term=KDM3A
KDM6B	lysine demethylase 6B	https://www.ncbi.nlm.nih.gov/gene/?term=KDM6B
KDR	kinase insert domain receptor	https://www.ncbi.nlm.nih.gov/gene/?term=KDR
KIAA0226	rubicon autophagy regulator	https://www.ncbi.nlm.nih.gov/gene/?term=KIAA0226
KIAA0556	KIAA0556	https://www.ncbi.nlm.nih.gov/gene/?term=KIAA0556
KIAA1549	KIAA1549	https://www.ncbi.nlm.nih.gov/gene/?term=KIAA1549
KIF1C	kinesin family member 1C	https://www.ncbi.nlm.nih.gov/gene/?term=KIF1C
KIF22	kinesin family member 22	https://www.ncbi.nlm.nih.gov/gene/?term=KIF22
KIF27	kinesin family member 27	https://www.ncbi.nlm.nih.gov/gene/?term=KIF27
KIRREL2	kirre like nephrin family adhesion molecule 2	https://www.ncbi.nlm.nih.gov/gene/?term=KIRREL2
KIT	KIT proto-oncogene, receptor tyrosine kinase	https://www.ncbi.nlm.nih.gov/gene/?term=KIT
KITLG	KIT ligand	https://www.ncbi.nlm.nih.gov/gene/?term=KITLG
KLF4	Kruppel like factor 4	https://www.ncbi.nlm.nih.gov/gene/?term=KLF4
KLHDC4	kelch domain containing 4	https://www.ncbi.nlm.nih.gov/gene/?term=KLHDC4
KRIT1	KRIT1 ankyrin repeat containing	https://www.ncbi.nlm.nih.gov/gene/?term=KRIT1
KRT71	keratin 71	https://www.ncbi.nlm.nih.gov/gene/?term=KRT71
KYNU	kynureninase	https://www.ncbi.nlm.nih.gov/gene/?term=KYNU
LAMC2	laminin subunit gamma 2	https://www.ncbi.nlm.nih.gov/gene/?term=LAMC2
LAMC3	laminin subunit gamma 3	https://www.ncbi.nlm.nih.gov/gene/?term=LAMC3
LAP3	leucine aminopeptidase 3	https://www.ncbi.nlm.nih.gov/gene/?term=LAP3
LATS2	large tumor suppressor kinase 2	https://www.ncbi.nlm.nih.gov/gene/?term=LATS2
LCAT	lecithin-cholesterol acyltransferase	https://www.ncbi.nlm.nih.gov/gene/?term=LCAT
LCLAT1	lysocardiolipin acyltransferase 1	https://www.ncbi.nlm.nih.gov/gene/?term=LCLAT1
LEPREL1	prolyl 3-hydroxylase 2	https://www.ncbi.nlm.nih.gov/gene/?term=LEPREL1
LHFPL3	LHFPL tetraspan subfamily member 3	https://www.ncbi.nlm.nih.gov/gene/?term=LHFPL3
LIAS	lipoic acid synthetase	https://www.ncbi.nlm.nih.gov/gene/?term=LIAS
LILRA6	leukocyte immunoglobulin like receptor A6	https://www.ncbi.nlm.nih.gov/gene/?term=LILRA6
LIMD1	LIM domains containing 1	https://www.ncbi.nlm.nih.gov/gene/?term=LIMD1
LIN28B	lin-28 homolog B	https://www.ncbi.nlm.nih.gov/gene/?term=LIN28B
LINC01927	long intergenic non-protein coding RNA 1927	https://www.ncbi.nlm.nih.gov/gene/?term=LINC01927
LINGO2	leucine rich repeat and Ig domain containing 2	https://www.ncbi.nlm.nih.gov/gene/?term=LINGO2
LMF1	lipase maturation factor 1	https://www.ncbi.nlm.nih.gov/gene/?term=LMF1
LRIG3	leucine rich repeats and immunoglobulin like domains 3	https://www.ncbi.nlm.nih.gov/gene/?term=LRIG3
LRP1B	LDL receptor related protein 1B	https://www.ncbi.nlm.nih.gov/gene/?term=LRP1B
LRRC32	leucine rich repeat containing 32	https://www.ncbi.nlm.nih.gov/gene/?term=LRRC32
LRRC36	leucine rich repeat containing 36	https://www.ncbi.nlm.nih.gov/gene/?term=LRRC36
LRRN3	leucine rich repeat neuronal 3	https://www.ncbi.nlm.nih.gov/gene/?term=LRRN3
LSM3	LSM3 homolog, U6 small nuclear RNA and mRNA degradation associated	https://www.ncbi.nlm.nih.gov/gene/?term=LSM3
LTF	lactotransferrin	https://www.ncbi.nlm.nih.gov/gene/?term=LTF
LYST	lysosomal trafficking regulator	https://www.ncbi.nlm.nih.gov/gene/?term=LYST
MAFK	MAF bZIP transcription factor K	https://www.ncbi.nlm.nih.gov/gene/?term=MAFK
MAGOH	mago homolog, exon junction complex subunit	https://www.ncbi.nlm.nih.gov/gene/?term=MAGOH
MAOA	monoamine oxidase A	https://www.ncbi.nlm.nih.gov/gene/?term=MAOA
MAOB	monoamine oxidase B	https://www.ncbi.nlm.nih.gov/gene/?term=MAOB
MAP3K1	mitogen-activated protein kinase kinase kinase 1	https://www.ncbi.nlm.nih.gov/gene/?term=MAP3K1
MAP3K4	mitogen-activated protein kinase kinase kinase 4	https://www.ncbi.nlm.nih.gov/gene/?term=MAP3K4
MAP7D2	MAP7 domain containing 2	https://www.ncbi.nlm.nih.gov/gene/?term=MAP7D2
MAP7D3	MAP7 domain containing 3	https://www.ncbi.nlm.nih.gov/gene/?term=MAP7D3
MAPK10	mitogen-activated protein kinase 10	https://www.ncbi.nlm.nih.gov/gene/?term=MAPK10
MARCH10	membrane associated ring-CH-type finger 10	https://www.ncbi.nlm.nih.gov/gene/?term=MARCH10
MARCH7	membrane associated ring-CH-type finger 7	https://www.ncbi.nlm.nih.gov/gene/?term=MARCH7
MARK2	microtubule affinity regulating kinase 2	https://www.ncbi.nlm.nih.gov/gene/?term=MARK2
MARK3	microtubule affinity regulating kinase 3	https://www.ncbi.nlm.nih.gov/gene/?term=MARK3
MARVELD3	MARVEL domain containing 3	https://www.ncbi.nlm.nih.gov/gene/?term=MARVELD3
MATN2	matrilin 2	https://www.ncbi.nlm.nih.gov/gene/?term=MATN2
MBD2	methyl-CpG binding domain protein 2	https://www.ncbi.nlm.nih.gov/gene/?term=MBD2
MBP	myelin basic protein	https://www.ncbi.nlm.nih.gov/gene/?term=MBP
MC1R	melanocortin 1 receptor	https://www.ncbi.nlm.nih.gov/gene/?term=MC1R
MC2R	melanocortin 2 receptor	https://www.ncbi.nlm.nih.gov/gene/?term=MC2R
MC4R	melanocortin 4 receptor	https://www.ncbi.nlm.nih.gov/gene/?term=MC4R
MCF2	MCF.2 cell line derived transforming sequence	https://www.ncbi.nlm.nih.gov/gene/?term=MCF2
MCHR2	melanin concentrating hormone receptor 2	https://www.ncbi.nlm.nih.gov/gene/?term=MCHR2
MED23	mediator complex subunit 23	https://www.ncbi.nlm.nih.gov/gene/?term=MED23
MERTK	MER proto-oncogene, tyrosine kinase	https://www.ncbi.nlm.nih.gov/gene/?term=MERTK
METAP2	methionyl aminopeptidase 2	https://www.ncbi.nlm.nih.gov/gene/?term=METAP2
METTL22	methyltransferase like 22	https://www.ncbi.nlm.nih.gov/gene/?term=METTL22
METTL8	methyltransferase like 8	https://www.ncbi.nlm.nih.gov/gene/?term=METTL8
MFAP3	microfibril associated protein 3	https://www.ncbi.nlm.nih.gov/gene/?term=MFAP3
MGAM	maltase-glucoamylase	https://www.ncbi.nlm.nih.gov/gene/?term=MGAM
MGC12345	MGC12345	https://www.ncbi.nlm.nih.gov/gene/?term=MGC12345
MIER3	MIER family member 3	https://www.ncbi.nlm.nih.gov/gene/?term=MIER3
MIF4GD	MIF4G domain containing	https://www.ncbi.nlm.nih.gov/gene/?term=MIF4GD
MIIP	migration and invasion inhibitory protein	https://www.ncbi.nlm.nih.gov/gene/?term=MIIP
MINOS1	mitochondrial contact site and cristae organizing system subunit 10	https://www.ncbi.nlm.nih.gov/gene/?term=MINOS1
MITF	melanocyte inducing transcription factor	https://www.ncbi.nlm.nih.gov/gene/?term=MITF
MKKS	McKusick-Kaufman syndrome	https://www.ncbi.nlm.nih.gov/gene/?term=MKKS
MMP16	matrix metallopeptidase 16	https://www.ncbi.nlm.nih.gov/gene/?term=MMP16
MOB4	MOB family member 4, phocein	https://www.ncbi.nlm.nih.gov/gene/?term=MOB4
MORC1	MORC family CW-type zinc finger 1	https://www.ncbi.nlm.nih.gov/gene/?term=MORC1
MPV17L	MPV17 mitochondrial inner membrane protein like	https://www.ncbi.nlm.nih.gov/gene/?term=MPV17L
MRPL11	mitochondrial ribosomal protein L11	https://www.ncbi.nlm.nih.gov/gene/?term=MRPL11
MRPL52	mitochondrial ribosomal protein L52	https://www.ncbi.nlm.nih.gov/gene/?term=MRPL52
MSI2	musashi RNA binding protein 2	https://www.ncbi.nlm.nih.gov/gene/?term=MSI2
MSRB3	methionine sulfoxide reductase B3	https://www.ncbi.nlm.nih.gov/gene/?term=MSRB3
MSTN	myostatin	https://www.ncbi.nlm.nih.gov/gene/?term=MSTN
MT1F	metallothionein 1F	https://www.ncbi.nlm.nih.gov/gene/?term=MT1F
MT1L	metallothionein 1L, pseudogene	https://www.ncbi.nlm.nih.gov/gene/?term=MT1L
MT2A	metallothionein 2A	https://www.ncbi.nlm.nih.gov/gene/?term=MT2A
MTIF2	mitochondrial translational initiation factor 2	https://www.ncbi.nlm.nih.gov/gene/?term=MTIF2
MTRF1	mitochondrial translation release factor 1	https://www.ncbi.nlm.nih.gov/gene/?term=MTRF1
MURC	caveolae associated protein 4	https://www.ncbi.nlm.nih.gov/gene/?term=MURC
MVK	mevalonate kinase	https://www.ncbi.nlm.nih.gov/gene/?term=MVK
MYBPC1	myosin binding protein C1	https://www.ncbi.nlm.nih.gov/gene/?term=MYBPC1
MYLK3	myosin light chain kinase 3	https://www.ncbi.nlm.nih.gov/gene/?term=MYLK3
MYO15A	myosin XVA	https://www.ncbi.nlm.nih.gov/gene/?term=MYO15A
MYO9A	myosin IXA	https://www.ncbi.nlm.nih.gov/gene/?term=MYO9A
MYOF	myoferlin	https://www.ncbi.nlm.nih.gov/gene/?term=MYOF
NAPRT1	nicotinate phosphoribosyltransferase	https://www.ncbi.nlm.nih.gov/gene/?term=NAPRT1
NCAPD3	non-SMC condensin II complex subunit D3	https://www.ncbi.nlm.nih.gov/gene/?term=NCAPD3
NCAPG	non-SMC condensin I complex subunit G	https://www.ncbi.nlm.nih.gov/gene/?term=NCAPG
NCOA6	nuclear receptor coactivator 6	https://www.ncbi.nlm.nih.gov/gene/?term=NCOA6
NCTIN1
NDUFB1	NADH:ubiquinone oxidoreductase subunit B1	https://www.ncbi.nlm.nih.gov/gene/?term=NDUFB1
NEK1	NIMA related kinase 1	https://www.ncbi.nlm.nih.gov/gene/?term=NEK1
NEK4	NIMA related kinase 4	https://www.ncbi.nlm.nih.gov/gene/?term=NEK4
NFAM1	NFAT activating protein with ITAM motif 1	https://www.ncbi.nlm.nih.gov/gene/?term=NFAM1
NFKBIZ	NFKB inhibitor zeta	https://www.ncbi.nlm.nih.gov/gene/?term=NFKBIZ
NID2	nidogen 2	https://www.ncbi.nlm.nih.gov/gene/?term=NID2
NINJ1	ninjurin 1	https://www.ncbi.nlm.nih.gov/gene/?term=NINJ1
NIPA2	NIPA magnesium transporter 2	https://www.ncbi.nlm.nih.gov/gene/?term=NIPA2
NIPBL	NIPBL cohesin loading factor	https://www.ncbi.nlm.nih.gov/gene/?term=NIPBL
NKAIN2	sodium/potassium transporting ATPase interacting 2	https://www.ncbi.nlm.nih.gov/gene/?term=NKAIN2
NOCT	nocturnin	https://www.ncbi.nlm.nih.gov/gene/?term=NOCT
NOL4	nucleolar protein 4	https://www.ncbi.nlm.nih.gov/gene/?term=NOL4
NOLC1	nucleolar and coiled-body phosphoprotein 1	https://www.ncbi.nlm.nih.gov/gene/?term=NOLC1
NOSTRIN	nitric oxide synthase trafficking	https://www.ncbi.nlm.nih.gov/gene/?term=NOSTRIN
NOTCH2	notch receptor 2	https://www.ncbi.nlm.nih.gov/gene/?term=NOTCH2
NPAS3	neuronal PAS domain protein 3	https://www.ncbi.nlm.nih.gov/gene/?term=NPAS3
NPFFR2	neuropeptide FF receptor 2	https://www.ncbi.nlm.nih.gov/gene/?term=NPFFR2
NPTX1	neuronal pentraxin 1	https://www.ncbi.nlm.nih.gov/gene/?term=NPTX1
NR2F2	nuclear receptor subfamily 2 group F member 2	https://www.ncbi.nlm.nih.gov/gene/?term=NR2F2
NR3C1	nuclear receptor subfamily 3 group C member 1	https://www.ncbi.nlm.nih.gov/gene/?term=NR3C1
NR3C2	nuclear receptor subfamily 3 group C member 2	https://www.ncbi.nlm.nih.gov/gene/?term=NR3C2
NRF1	nuclear respiratory factor 1	https://www.ncbi.nlm.nih.gov/gene/?term=NRF1
NRG2	nuclear factor, erythroid 2 like 1	https://www.ncbi.nlm.nih.gov/gene/?term=NRG2
NRG4	neuregulin 2	https://www.ncbi.nlm.nih.gov/gene/?term=NRG4
NRSA2	neuregulin 4	https://www.ncbi.nlm.nih.gov/gene/?term=NRSA2
NRXN1	neurexin 1	https://www.ncbi.nlm.nih.gov/gene/?term=NRXN1
NT5DC2	5'-nucleotidase domain containing 2	https://www.ncbi.nlm.nih.gov/gene/?term=NT5DC2
NTAN1	N-terminal asparagine amidase	https://www.ncbi.nlm.nih.gov/gene/?term=NTAN1
NTM	neurotrimin	https://www.ncbi.nlm.nih.gov/gene/?term=NTM
NUDT15	nudix hydrolase 15	https://www.ncbi.nlm.nih.gov/gene/?term=NUDT15
NUMB	NUMB endocytic adaptor protein	https://www.ncbi.nlm.nih.gov/gene/?term=NUMB
NUP133	nucleoporin 133	https://www.ncbi.nlm.nih.gov/gene/?term=NUP133
NUP54	nucleoporin 54	https://www.ncbi.nlm.nih.gov/gene/?term=NUP54
NXPE3	neurexophilin and PC-esterase domain family member 3	https://www.ncbi.nlm.nih.gov/gene/?term=NXPE3
OLIG1	oligodendrocyte transcription factor 1	https://www.ncbi.nlm.nih.gov/gene/?term=OLIG1
OMA1	OMA1 zinc metallopeptidase	https://www.ncbi.nlm.nih.gov/gene/?term=OMA1
OPCML	opioid binding protein/cell adhesion molecule like	https://www.ncbi.nlm.nih.gov/gene/?term=OPCML
OPTC	opticin	https://www.ncbi.nlm.nih.gov/gene/?term=OPTC
OR10K1	olfactory receptor family 10 subfamily K member 1	https://www.ncbi.nlm.nih.gov/gene/?term=OR10K1
OR13C8	olfactory receptor family 13 subfamily C member 8	https://www.ncbi.nlm.nih.gov/gene/?term=OR13C8
OR2B11	olfactory receptor family 2 subfamily B member 11	https://www.ncbi.nlm.nih.gov/gene/?term=OR2B11
OR4D6	olfactory receptor family 4 subfamily D member 6	https://www.ncbi.nlm.nih.gov/gene/?term=OR4D6
OR51A7	olfactory receptor family 51 subfamily A member 7	https://www.ncbi.nlm.nih.gov/gene/?term=OR51A7
OR9A4	olfactory receptor family 9 subfamily A member 4	https://www.ncbi.nlm.nih.gov/gene/?term=OR9A4
OTOF	otoferlin	https://www.ncbi.nlm.nih.gov/gene/?term=OTOF
PAFAH2	platelet activating factor acetylhydrolase 2	https://www.ncbi.nlm.nih.gov/gene/?term=PAFAH2
PARP12	poly(ADP-ribose) polymerase family member 12	https://www.ncbi.nlm.nih.gov/gene/?term=PARP12
PARVG	parvin gamma	https://www.ncbi.nlm.nih.gov/gene/?term=PARVG
PAX2	paired box 2	https://www.ncbi.nlm.nih.gov/gene/?term=PAX2
PAX3	paired box 3	https://www.ncbi.nlm.nih.gov/gene/?term=PAX3
PCDH18	protocadherin 18	https://www.ncbi.nlm.nih.gov/gene/?term=PCDH18
PCDHA1	protocadherin alpha 1	https://www.ncbi.nlm.nih.gov/gene/?term=PCDHA1
PCDHB4	protocadherin beta 4	https://www.ncbi.nlm.nih.gov/gene/?term=PCDHB4
PCSK5	proprotein convertase subtilisin/kexin type 5	https://www.ncbi.nlm.nih.gov/gene/?term=PCSK5
PDE4D	phosphodiesterase 4D	https://www.ncbi.nlm.nih.gov/gene/?term=PDE4D
PDE4DIP	phosphodiesterase 4D interacting protein	https://www.ncbi.nlm.nih.gov/gene/?term=PDE4DIP
PDE5A	phosphodiesterase 5A	https://www.ncbi.nlm.nih.gov/gene/?term=PDE5A
PDE7B	phosphodiesterase 7B	https://www.ncbi.nlm.nih.gov/gene/?term=PDE7B
PDILT	protein disulfide isomerase like, testis expressed	https://www.ncbi.nlm.nih.gov/gene/?term=PDILT
PDRG1	p53 and DNA damage regulated 1	https://www.ncbi.nlm.nih.gov/gene/?term=PDRG1
PDXDC1	pyridoxal dependent decarboxylase domain containing 1	https://www.ncbi.nlm.nih.gov/gene/?term=PDXDC1
PEX7	peroxisomal biogenesis factor 7	https://www.ncbi.nlm.nih.gov/gene/?term=PEX7
PHF2	PHD finger protein 2	https://www.ncbi.nlm.nih.gov/gene/?term=PHF2
PHF20	PHD finger protein 20	https://www.ncbi.nlm.nih.gov/gene/?term=PHF20
PHLDB3	pleckstrin homology like domain family B member 3	https://www.ncbi.nlm.nih.gov/gene/?term=PHLDB3
PIK3C3	phosphatidylinositol 3-kinase catalytic subunit type 3	https://www.ncbi.nlm.nih.gov/gene/?term=PIK3C3
PITRM1	pitrilysin metallopeptidase 1	https://www.ncbi.nlm.nih.gov/gene/?term=PITRM1
PJA2	praja ring finger ubiquitin ligase 2	https://www.ncbi.nlm.nih.gov/gene/?term=PJA2
PKD1L1	polycystin 1 like 1, transient receptor potential channel interacting	https://www.ncbi.nlm.nih.gov/gene/?term=PKD1L1
PLA2G2E	phospholipase A2 group IIE	https://www.ncbi.nlm.nih.gov/gene/?term=PLA2G2E
PLA2G3	phospholipase A2 group III	https://www.ncbi.nlm.nih.gov/gene/?term=PLA2G3
PLAC1	placenta enriched 1	https://www.ncbi.nlm.nih.gov/gene/?term=PLAC1
PLAC8L1	PLAC8 like 1	https://www.ncbi.nlm.nih.gov/gene/?term=PLAC8L1
PLAG1	PLAG1 zinc finger	https://www.ncbi.nlm.nih.gov/gene/?term=PLAG1
PLCE1	phospholipase C epsilon 1	https://www.ncbi.nlm.nih.gov/gene/?term=PLCE1
PLEKHH1	pleckstrin homology, MyTH4 and FERM domain containing H1	https://www.ncbi.nlm.nih.gov/gene/?term=PLEKHH1
PLEKHM3	pleckstrin homology domain containing M3	https://www.ncbi.nlm.nih.gov/gene/?term=PLEKHM3
PLIN3	perilipin 3	https://www.ncbi.nlm.nih.gov/gene/?term=PLIN3
PLXNA4	plexin A4	https://www.ncbi.nlm.nih.gov/gene/?term=PLXNA4
PMEL	premelanosome protein	https://www.ncbi.nlm.nih.gov/gene/?term=PMEL
PML	promyelocytic leukemia	https://www.ncbi.nlm.nih.gov/gene/?term=PML
Pol
POLI	DNA polymerase iota	https://www.ncbi.nlm.nih.gov/gene/?term=POLI
POLR1E	RNA polymerase I subunit E	https://www.ncbi.nlm.nih.gov/gene/?term=POLR1E
POMC	proopiomelanocortin	https://www.ncbi.nlm.nih.gov/gene/?term=POMC
POP1	POP1 homolog, ribonuclease P/MRP subunit	https://www.ncbi.nlm.nih.gov/gene/?term=POP1
PPAP2A	phospholipid phosphatase 1	https://www.ncbi.nlm.nih.gov/gene/?term=PPAP2A
PPAPDC1B	phospholipid phosphatase 5	https://www.ncbi.nlm.nih.gov/gene/?term=PPAPDC1B
PPARD	peroxisome proliferator activated receptor delta	https://www.ncbi.nlm.nih.gov/gene/?term=PPARD
PPFIBP1	PPFIA binding protein 1	https://www.ncbi.nlm.nih.gov/gene/?term=PPFIBP1
PPM1D	protein phosphatase, Mg2+/Mn2+ dependent 1D	https://www.ncbi.nlm.nih.gov/gene/?term=PPM1D
PPP1R13B	protein phosphatase 1 regulatory subunit 13B	https://www.ncbi.nlm.nih.gov/gene/?term=PPP1R13B
PPP2CA	protein phosphatase 2 catalytic subunit alpha	https://www.ncbi.nlm.nih.gov/gene/?term=PPP2CA
PRICKLE4	prickle planar cell polarity protein 4	https://www.ncbi.nlm.nih.gov/gene/?term=PRICKLE4
PRKAG1	protein kinase AMP-activated non-catalytic subunit gamma 1	https://www.ncbi.nlm.nih.gov/gene/?term=PRKAG1
PRKAG3	protein kinase AMP-activated non-catalytic subunit gamma 3	https://www.ncbi.nlm.nih.gov/gene/?term=PRKAG3
PRKCZ	protein kinase C zeta	https://www.ncbi.nlm.nih.gov/gene/?term=PRKCZ
PRKG2	protein kinase cGMP-dependent 2	https://www.ncbi.nlm.nih.gov/gene/?term=PRKG2
PRMT3	protein arginine methyltransferase 3	https://www.ncbi.nlm.nih.gov/gene/?term=PRMT3
PROM1	prominin 1	https://www.ncbi.nlm.nih.gov/gene/?term=PROM1
PRR11	proline rich 11	https://www.ncbi.nlm.nih.gov/gene/?term=PRR11
PRX	periaxin	https://www.ncbi.nlm.nih.gov/gene/?term=PRX
PSMB7	proteasome 20S subunit beta 7	https://www.ncbi.nlm.nih.gov/gene/?term=PSMB7
PSPH	phosphoserine phosphatase	https://www.ncbi.nlm.nih.gov/gene/?term=PSPH
PSTK	phosphoseryl-tRNA kinase	https://www.ncbi.nlm.nih.gov/gene/?term=PSTK
PTPN4	protein tyrosine phosphatase non-receptor type 4	https://www.ncbi.nlm.nih.gov/gene/?term=PTPN4
PTPRR	protein tyrosine phosphatase receptor type R	https://www.ncbi.nlm.nih.gov/gene/?term=PTPRR
PTPRS	protein tyrosine phosphatase receptor type S	https://www.ncbi.nlm.nih.gov/gene/?term=PTPRS
PUSL1	pseudouridine synthase like 1	https://www.ncbi.nlm.nih.gov/gene/?term=PUSL1
PVRL3	nectin cell adhesion molecule 3	https://www.ncbi.nlm.nih.gov/gene/?term=PVRL3
Q2ABD2	taste 2 receptor member 38	https://www.ncbi.nlm.nih.gov/gene/?term=Q2ABD2
RAB3GAP1	RAB3 GTPase activating protein catalytic subunit 1	https://www.ncbi.nlm.nih.gov/gene/?term=RAB3GAP1
RABGAP1L	RAB GTPase activating protein 1 like	https://www.ncbi.nlm.nih.gov/gene/?term=RABGAP1L
RABL3	RAB, member of RAS oncogene family like 3	https://www.ncbi.nlm.nih.gov/gene/?term=RABL3
RALGAPA2	Ral GTPase activating protein catalytic subunit alpha 2	https://www.ncbi.nlm.nih.gov/gene/?term=RALGAPA2
RALY	RALY heterogeneous nuclear ribonucleoprotein	https://www.ncbi.nlm.nih.gov/gene/?term=RALY
RANBP17	RAN binding protein 17	https://www.ncbi.nlm.nih.gov/gene/?term=RANBP17
RAPH1	Ras association (RalGDS/AF-6) and pleckstrin homology domains 1	https://www.ncbi.nlm.nih.gov/gene/?term=RAPH1
RASGEF1B	RasGEF domain family member 1B	https://www.ncbi.nlm.nih.gov/gene/?term=RASGEF1B
RBM11	RNA binding motif protein 11	https://www.ncbi.nlm.nih.gov/gene/?term=RBM11
RBP5	retinol binding protein 5	https://www.ncbi.nlm.nih.gov/gene/?term=RBP5
RCSD1	RCSD domain containing 1	https://www.ncbi.nlm.nih.gov/gene/?term=RCSD1
REEP1	receptor accessory protein 1	https://www.ncbi.nlm.nih.gov/gene/?term=REEP1
RELL1	RELT like 1	https://www.ncbi.nlm.nih.gov/gene/?term=RELL1
RELT	RELT TNF receptor	https://www.ncbi.nlm.nih.gov/gene/?term=RELT
RET	ret proto-oncogene	https://www.ncbi.nlm.nih.gov/gene/?term=RET
RFTN2	raftlin family member 2	https://www.ncbi.nlm.nih.gov/gene/?term=RFTN2
RG9MTD3	tRNA methyltransferase 10B	https://www.ncbi.nlm.nih.gov/gene/?term=RG9MTD3
RHBDD1	rhomboid domain containing 1	https://www.ncbi.nlm.nih.gov/gene/?term=RHBDD1
RHPN1	rhophilin Rho GTPase binding protein 1	https://www.ncbi.nlm.nih.gov/gene/?term=RHPN1
RIMKLA	ribosomal modification protein rimK like family member A	https://www.ncbi.nlm.nih.gov/gene/?term=RIMKLA
RNASE6	ribonuclease A family member k6	https://www.ncbi.nlm.nih.gov/gene/?term=RNASE6
RNF103	ring finger protein 103	https://www.ncbi.nlm.nih.gov/gene/?term=RNF103
RNF144B	ring finger protein 144B	https://www.ncbi.nlm.nih.gov/gene/?term=RNF144B
RNPC3	RNA binding region (RNP1, RRM) containing 3	https://www.ncbi.nlm.nih.gov/gene/?term=RNPC3
ROBO1	roundabout guidance receptor 1	https://www.ncbi.nlm.nih.gov/gene/?term=ROBO1
RPL3	ribosomal protein L3	https://www.ncbi.nlm.nih.gov/gene/?term=RPL3
RPL31	ribosomal protein L31	https://www.ncbi.nlm.nih.gov/gene/?term=RPL31
RRN3	RRN3 homolog, RNA polymerase I transcription factor	https://www.ncbi.nlm.nih.gov/gene/?term=RRN3
RRN3P1	RRN3 pseudogene 1	https://www.ncbi.nlm.nih.gov/gene/?term=RRN3P1
RRNRP2
RSL1D1	ribosomal L1 domain containing 1	https://www.ncbi.nlm.nih.gov/gene/?term=RSL1D1
RSPO2	R-spondin 2	https://www.ncbi.nlm.nih.gov/gene/?term=RSPO2
RTP3	receptor transporter protein 3	https://www.ncbi.nlm.nih.gov/gene/?term=RTP3
RXFP2	relaxin family peptide receptor 2	https://www.ncbi.nlm.nih.gov/gene/?term=RXFP2
RYR1	ryanodine receptor 1	https://www.ncbi.nlm.nih.gov/gene/?term=RYR1
S100A12	S100 calcium binding protein A12	https://www.ncbi.nlm.nih.gov/gene/?term=S100A12
SAE1	SUMO1 activating enzyme subunit 1	https://www.ncbi.nlm.nih.gov/gene/?term=SAE1
SCARB2	scavenger receptor class B member 2	https://www.ncbi.nlm.nih.gov/gene/?term=SCARB2
SCN9A	sodium voltage-gated channel alpha subunit 9	https://www.ncbi.nlm.nih.gov/gene/?term=SCN9A
SCP2D1	SCP2 sterol binding domain containing 1	https://www.ncbi.nlm.nih.gov/gene/?term=SCP2D1
SCPEP1	serine carboxypeptidase 1	https://www.ncbi.nlm.nih.gov/gene/?term=SCPEP1
SCRIB	scribble planar cell polarity protein	https://www.ncbi.nlm.nih.gov/gene/?term=SCRIB
SDAD1	SDA1 domain containing 1	https://www.ncbi.nlm.nih.gov/gene/?term=SDAD1
SDHAF3	succinate dehydrogenase complex assembly factor 3	https://www.ncbi.nlm.nih.gov/gene/?term=SDHAF3
SDK2	sidekick cell adhesion molecule 2	https://www.ncbi.nlm.nih.gov/gene/?term=SDK2
SEC24A	SEC24 homolog A, COPII coat complex component	https://www.ncbi.nlm.nih.gov/gene/?term=SEC24A
SEC63	SEC63 homolog, protein translocation regulator	https://www.ncbi.nlm.nih.gov/gene/?term=SEC63
SEMA3D	semaphorin 3D	https://www.ncbi.nlm.nih.gov/gene/?term=SEMA3D
SEMA6A	semaphorin 6A	https://www.ncbi.nlm.nih.gov/gene/?term=SEMA6A
SENP5	SUMO specific peptidase 5	https://www.ncbi.nlm.nih.gov/gene/?term=SENP5
SENP7	SUMO specific peptidase 7	https://www.ncbi.nlm.nih.gov/gene/?term=SENP7
SEPT10	septin 10	https://www.ncbi.nlm.nih.gov/gene/?term=SEPT10
SERINC3	serine incorporator 3	https://www.ncbi.nlm.nih.gov/gene/?term=SERINC3
SETBP1	SET binding protein 1	https://www.ncbi.nlm.nih.gov/gene/?term=SETBP1
SETD9	SET domain containing 9	https://www.ncbi.nlm.nih.gov/gene/?term=SETD9
SETMAR	SET domain and mariner transposase fusion gene	https://www.ncbi.nlm.nih.gov/gene/?term=SETMAR
SF3B1	splicing factor 3b subunit 1	https://www.ncbi.nlm.nih.gov/gene/?term=SF3B1
SGCD	sarcoglycan delta	https://www.ncbi.nlm.nih.gov/gene/?term=SGCD
SH2D5	SH2 domain containing 5	https://www.ncbi.nlm.nih.gov/gene/?term=SH2D5
SH3GL2	SH3 domain containing GRB2 like 2, endophilin A1	https://www.ncbi.nlm.nih.gov/gene/?term=SH3GL2
SHC4	SHC adaptor protein 4	https://www.ncbi.nlm.nih.gov/gene/?term=SHC4
SIAE	sialic acid acetylesterase	https://www.ncbi.nlm.nih.gov/gene/?term=SIAE
SKA2	spindle and kinetochore associated complex subunit 2	https://www.ncbi.nlm.nih.gov/gene/?term=SKA2
SKI	SKI proto-oncogene	https://www.ncbi.nlm.nih.gov/gene/?term=SKI
SKP1	S-phase kinase associated protein 1	https://www.ncbi.nlm.nih.gov/gene/?term=SKP1
SLC22A13	solute carrier family 22 member 13	https://www.ncbi.nlm.nih.gov/gene/?term=SLC22A13
SLC22A15	solute carrier family 22 member 15	https://www.ncbi.nlm.nih.gov/gene/?term=SLC22A15
SLC22A18	solute carrier family 22 member 18	https://www.ncbi.nlm.nih.gov/gene/?term=SLC22A18
SLC25A38	solute carrier family 25 member 38	https://www.ncbi.nlm.nih.gov/gene/?term=SLC25A38
SLC35D1	solute carrier family 35 member D1	https://www.ncbi.nlm.nih.gov/gene/?term=SLC35D1
SLC35F5	solute carrier family 35 member F5	https://www.ncbi.nlm.nih.gov/gene/?term=SLC35F5
SLC39A7	solute carrier family 39 member 7	https://www.ncbi.nlm.nih.gov/gene/?term=SLC39A7
SLC39A8	solute carrier family 39 member 8	https://www.ncbi.nlm.nih.gov/gene/?term=SLC39A8
SLC41A2	solute carrier family 41 member 2	https://www.ncbi.nlm.nih.gov/gene/?term=SLC41A2
SLC43A1	solute carrier family 43 member 1	https://www.ncbi.nlm.nih.gov/gene/?term=SLC43A1
SLC46A1	solute carrier family 46 member 1	https://www.ncbi.nlm.nih.gov/gene/?term=SLC46A1
SLC5A1	solute carrier family 5 member 1	https://www.ncbi.nlm.nih.gov/gene/?term=SLC5A1
SLC5A4	solute carrier family 5 member 4	https://www.ncbi.nlm.nih.gov/gene/?term=SLC5A4
SLC6A1	solute carrier family 6 member 1	https://www.ncbi.nlm.nih.gov/gene/?term=SLC6A1
SLC6A17	solute carrier family 6 member 17	https://www.ncbi.nlm.nih.gov/gene/?term=SLC6A17
SLC9A6	solute carrier family 9 member A6	https://www.ncbi.nlm.nih.gov/gene/?term=SLC9A6
SLCO1A2	solute carrier organic anion transporter family member 1A2	https://www.ncbi.nlm.nih.gov/gene/?term=SLCO1A2
SMAD2	SMAD family member 2	https://www.ncbi.nlm.nih.gov/gene/?term=SMAD2
SMC4	structural maintenance of chromosomes 4	https://www.ncbi.nlm.nih.gov/gene/?term=SMC4
SMG1	SMG1 nonsense mediated mRNA decay associated PI3K related kinase	https://www.ncbi.nlm.nih.gov/gene/?term=SMG1
SMG6	SMG6 nonsense mediated mRNA decay factor	https://www.ncbi.nlm.nih.gov/gene/?term=SMG6
SMIM23	small integral membrane protein 23	https://www.ncbi.nlm.nih.gov/gene/?term=SMIM23
SMO	smoothened, frizzled class receptor	https://www.ncbi.nlm.nih.gov/gene/?term=SMO
SMYD2	SET and MYND domain containing 2	https://www.ncbi.nlm.nih.gov/gene/?term=SMYD2
SNAP29	synaptosome associated protein 29	https://www.ncbi.nlm.nih.gov/gene/?term=SNAP29
SNCG	synuclein gamma	https://www.ncbi.nlm.nih.gov/gene/?term=SNCG
SNRPD1	small nuclear ribonucleoprotein D1 polypeptide	https://www.ncbi.nlm.nih.gov/gene/?term=SNRPD1
SOCS4	suppressor of cytokine signaling 4	https://www.ncbi.nlm.nih.gov/gene/?term=SOCS4
SOX10	SRY-box transcription factor 10	https://www.ncbi.nlm.nih.gov/gene/?term=SOX10
SOX2	SRY-box transcription factor 2	https://www.ncbi.nlm.nih.gov/gene/?term=SOX2
SOX6	SRY-box transcription factor 6	https://www.ncbi.nlm.nih.gov/gene/?term=SOX6
SOX9	SRY-box transcription factor 9	https://www.ncbi.nlm.nih.gov/gene/?term=SOX9
SPATA19	spermatogenesis associated 19	https://www.ncbi.nlm.nih.gov/gene/?term=SPATA19
SPATA21	spermatogenesis associated 21	https://www.ncbi.nlm.nih.gov/gene/?term=SPATA21
SPATA7	spermatogenesis associated 7	https://www.ncbi.nlm.nih.gov/gene/?term=SPATA7
SPERT	chibby family member 2	https://www.ncbi.nlm.nih.gov/gene/?term=SPERT
SPHKAP	SPHK1 interactor, AKAP domain containing	https://www.ncbi.nlm.nih.gov/gene/?term=SPHKAP
SPINT1	serine peptidase inhibitor, Kunitz type 1	https://www.ncbi.nlm.nih.gov/gene/?term=SPINT1
SPTAN1	spectrin alpha, non-erythrocytic 1	https://www.ncbi.nlm.nih.gov/gene/?term=SPTAN1
SPTBN5	spectrin beta, non-erythrocytic 5	https://www.ncbi.nlm.nih.gov/gene/?term=SPTBN5
SREBF1	sterol regulatory element binding transcription factor 1	https://www.ncbi.nlm.nih.gov/gene/?term=SREBF1
SRP72	signal recognition particle 72	https://www.ncbi.nlm.nih.gov/gene/?term=SRP72
SRRM2	serine/arginine repetitive matrix 2	https://www.ncbi.nlm.nih.gov/gene/?term=SRRM2
STAB1	stabilin 1	https://www.ncbi.nlm.nih.gov/gene/?term=STAB1
STARD5	StAR related lipid transfer domain containing 5	https://www.ncbi.nlm.nih.gov/gene/?term=STARD5
STARD6	StAR related lipid transfer domain containing 6	https://www.ncbi.nlm.nih.gov/gene/?term=STARD6
STC2	stanniocalcin 2	https://www.ncbi.nlm.nih.gov/gene/?term=STC2
STK10	serine/threonine kinase 10	https://www.ncbi.nlm.nih.gov/gene/?term=STK10
STK11IP	serine/threonine kinase 11 interacting protein	https://www.ncbi.nlm.nih.gov/gene/?term=STK11IP
STS	steroid sulfatase	https://www.ncbi.nlm.nih.gov/gene/?term=STS
STX7	syntaxin 7	https://www.ncbi.nlm.nih.gov/gene/?term=STX7
STXBP6	syntaxin binding protein 6	https://www.ncbi.nlm.nih.gov/gene/?term=STXBP6
SUN3	Sad1 and UNC84 domain containing 3	https://www.ncbi.nlm.nih.gov/gene/?term=SUN3
SURF2	surfeit 2	https://www.ncbi.nlm.nih.gov/gene/?term=SURF2
SUSD3	sushi domain containing 3	https://www.ncbi.nlm.nih.gov/gene/?term=SUSD3
SYNJ2	synaptojanin 2	https://www.ncbi.nlm.nih.gov/gene/?term=SYNJ2
SYNM	synemin	https://www.ncbi.nlm.nih.gov/gene/?term=SYNM
SYTL1	synaptotagmin like 1	https://www.ncbi.nlm.nih.gov/gene/?term=SYTL1
TAOK1	TAO kinase 1	https://www.ncbi.nlm.nih.gov/gene/?term=TAOK1
TAS2R1	taste 2 receptor member 1	https://www.ncbi.nlm.nih.gov/gene/?term=TAS2R1
TAS2R16	taste 2 receptor member 16	https://www.ncbi.nlm.nih.gov/gene/?term=TAS2R16
TAS2R3	taste 2 receptor member 3	https://www.ncbi.nlm.nih.gov/gene/?term=TAS2R3
TAS2R38	taste 2 receptor member 38	https://www.ncbi.nlm.nih.gov/gene/?term=TAS2R38
TBC1D9	TBC1 domain family member 9	https://www.ncbi.nlm.nih.gov/gene/?term=TBC1D9
TBXAS1	thromboxane A synthase 1	https://www.ncbi.nlm.nih.gov/gene/?term=TBXAS1
TCOF1	treacle ribosome biogenesis factor 1	https://www.ncbi.nlm.nih.gov/gene/?term=TCOF1
TCTN1	tectonic family member 1	https://www.ncbi.nlm.nih.gov/gene/?term=TCTN1
TCTN3	tectonic family member 3	https://www.ncbi.nlm.nih.gov/gene/?term=TCTN3
TEKT3	tektin 3	https://www.ncbi.nlm.nih.gov/gene/?term=TEKT3
TEX14	testis expressed 14, intercellular bridge forming factor	https://www.ncbi.nlm.nih.gov/gene/?term=TEX14
TF	transferrin	https://www.ncbi.nlm.nih.gov/gene/?term=TF
TFCP2L1	transcription factor CP2 like 1	https://www.ncbi.nlm.nih.gov/gene/?term=TFCP2L1
TH	tyrosine hydroxylase	https://www.ncbi.nlm.nih.gov/gene/?term=TH
THBS2	thrombospondin 2	https://www.ncbi.nlm.nih.gov/gene/?term=THBS2
THEGL	theg spermatid protein like	https://www.ncbi.nlm.nih.gov/gene/?term=THEGL
THUMPD1	THUMP domain containing 1	https://www.ncbi.nlm.nih.gov/gene/?term=THUMPD1
THYN1	thymocyte nuclear protein 1	https://www.ncbi.nlm.nih.gov/gene/?term=THYN1
TLX3	T cell leukemia homeobox 3	https://www.ncbi.nlm.nih.gov/gene/?term=TLX3
TMEM114	transmembrane protein 114	https://www.ncbi.nlm.nih.gov/gene/?term=TMEM114
TMEM132D	transmembrane protein 132D	https://www.ncbi.nlm.nih.gov/gene/?term=TMEM132D
TMEM159	transmembrane protein 159	https://www.ncbi.nlm.nih.gov/gene/?term=TMEM159
TMEM182	transmembrane protein 182	https://www.ncbi.nlm.nih.gov/gene/?term=TMEM182
TMEM242	transmembrane protein 242	https://www.ncbi.nlm.nih.gov/gene/?term=TMEM242
TMEM59L	transmembrane protein 59 like	https://www.ncbi.nlm.nih.gov/gene/?term=TMEM59L
TMEM71	transmembrane protein 71	https://www.ncbi.nlm.nih.gov/gene/?term=TMEM71
TNFRSF9	TNF receptor superfamily member 9	https://www.ncbi.nlm.nih.gov/gene/?term=TNFRSF9
TNKS2	tankyrase 2	https://www.ncbi.nlm.nih.gov/gene/?term=TNKS2
TOE1	target of EGR1, exonuclease	https://www.ncbi.nlm.nih.gov/gene/?term=TOE1
TP53BP1	tumor protein p53 binding protein 1	https://www.ncbi.nlm.nih.gov/gene/?term=TP53BP1
TPH1	tryptophan hydroxylase 1	https://www.ncbi.nlm.nih.gov/gene/?term=TPH1
TRA2B	transformer 2 beta homolog	https://www.ncbi.nlm.nih.gov/gene/?term=TRA2B
TRAPPC8	trafficking protein particle complex 8	https://www.ncbi.nlm.nih.gov/gene/?term=TRAPPC8
TRBV25OR9-2	T cell receptor beta variable 25/OR9-2 (pseudogene)	https://www.ncbi.nlm.nih.gov/gene/?term=TRBV25OR9-2
TRDN	triadin	https://www.ncbi.nlm.nih.gov/gene/?term=TRDN
TRIM16	tripartite motif containing 16	https://www.ncbi.nlm.nih.gov/gene/?term=TRIM16
TRIM59	tripartite motif containing 59	https://www.ncbi.nlm.nih.gov/gene/?term=TRIM59
TRIO	trio Rho guanine nucleotide exchange factor	https://www.ncbi.nlm.nih.gov/gene/?term=TRIO
TRMT61A	tRNA methyltransferase 61A	https://www.ncbi.nlm.nih.gov/gene/?term=TRMT61A
TRPM1	transient receptor potential cation channel subfamily M member 1	https://www.ncbi.nlm.nih.gov/gene/?term=TRPM1
TRPV6	transient receptor potential cation channel subfamily V member 6	https://www.ncbi.nlm.nih.gov/gene/?term=TRPV6
TRY1	serine protease 1	https://www.ncbi.nlm.nih.gov/gene/?term=TRY1
TRY2	serine protease 2	https://www.ncbi.nlm.nih.gov/gene/?term=TRY2
TRY3	serine protease 3	https://www.ncbi.nlm.nih.gov/gene/?term=TRY3
TSTD2	thiosulfate sulfurtransferase like domain containing 2	https://www.ncbi.nlm.nih.gov/gene/?term=TSTD2
TTC21B	tetratricopeptide repeat domain 21B	https://www.ncbi.nlm.nih.gov/gene/?term=TTC21B
TTC39A	tetratricopeptide repeat domain 39A	https://www.ncbi.nlm.nih.gov/gene/?term=TTC39A
TUBGCP5	tubulin gamma complex associated protein 5	https://www.ncbi.nlm.nih.gov/gene/?term=TUBGCP5
TVP23B	trans-golgi network vesicle protein 23 homolog B	https://www.ncbi.nlm.nih.gov/gene/?term=TVP23B
TVP23C	trans-golgi network vesicle protein 23 homolog C	https://www.ncbi.nlm.nih.gov/gene/?term=TVP23C
TXN2	thioredoxin 2	https://www.ncbi.nlm.nih.gov/gene/?term=TXN2
TXNRD2	thioredoxin reductase 2	https://www.ncbi.nlm.nih.gov/gene/?term=TXNRD2
TYK2	tyrosine kinase 2	https://www.ncbi.nlm.nih.gov/gene/?term=TYK2
TYRP1	tyrosinase related protein 1	https://www.ncbi.nlm.nih.gov/gene/?term=TYRP1
U2	RNA, U2 small nuclear 1	https://www.ncbi.nlm.nih.gov/gene/?term=U2
UBE2B	ubiquitin conjugating enzyme E2 B	https://www.ncbi.nlm.nih.gov/gene/?term=UBE2B
UBXN10	UBX domain protein 10	https://www.ncbi.nlm.nih.gov/gene/?term=UBXN10
ULBP3	UL16 binding protein 3	https://www.ncbi.nlm.nih.gov/gene/?term=ULBP3
UMOD	uromodulin	https://www.ncbi.nlm.nih.gov/gene/?term=UMOD
UNC93A	unc-93 homolog A	https://www.ncbi.nlm.nih.gov/gene/?term=UNC93A
URB2	URB2 ribosome biogenesis homolog	https://www.ncbi.nlm.nih.gov/gene/?term=URB2
USP45	ubiquitin specific peptidase 45	https://www.ncbi.nlm.nih.gov/gene/?term=USP45
UVRAG	UV radiation resistance associated	https://www.ncbi.nlm.nih.gov/gene/?term=UVRAG
V1R	vomeronasal 1 receptor 51	https://www.ncbi.nlm.nih.gov/gene/?term=V1R
VDAC1	voltage dependent anion channel 1	https://www.ncbi.nlm.nih.gov/gene/?term=VDAC1
VEZT	vezatin, adherens junctions transmembrane protein	https://www.ncbi.nlm.nih.gov/gene/?term=VEZT
VPS26B	VPS26, retromer complex component B	https://www.ncbi.nlm.nih.gov/gene/?term=VPS26B
VRK1	VRK serine/threonine kinase 1	https://www.ncbi.nlm.nih.gov/gene/?term=VRK1
VWC2	von Willebrand factor C domain containing 2	https://www.ncbi.nlm.nih.gov/gene/?term=VWC2
VWDE	von Willebrand factor D and EGF domains	https://www.ncbi.nlm.nih.gov/gene/?term=VWDE
WASF3	WASP family member 3	https://www.ncbi.nlm.nih.gov/gene/?term=WASF3
WDR17	WD repeat domain 17	https://www.ncbi.nlm.nih.gov/gene/?term=WDR17
WDR62	WD repeat domain 62	https://www.ncbi.nlm.nih.gov/gene/?term=WDR62
WDR90	WD repeat domain 90	https://www.ncbi.nlm.nih.gov/gene/?term=WDR90
WFDC8	WAP four-disulfide core domain 8	https://www.ncbi.nlm.nih.gov/gene/?term=WFDC8
WIPF2	WAS/WASL interacting protein family member 2	https://www.ncbi.nlm.nih.gov/gene/?term=WIPF2
WIPF3	WAS/WASL interacting protein family member 3	https://www.ncbi.nlm.nih.gov/gene/?term=WIPF3
WNK2	WNK lysine deficient protein kinase 2	https://www.ncbi.nlm.nih.gov/gene/?term=WNK2
WWC1	WW and C2 domain containing 1	https://www.ncbi.nlm.nih.gov/gene/?term=WWC1
XCR1	X-C motif chemokine receptor 1	https://www.ncbi.nlm.nih.gov/gene/?term=XCR1
XPBP	X-C motif chemokine receptor 1	https://www.ncbi.nlm.nih.gov/gene/?term=XPBP
XPC	XPC complex subunit, DNA damage recognition and repair factor	https://www.ncbi.nlm.nih.gov/gene/?term=XPC
XPO6	exportin 6	https://www.ncbi.nlm.nih.gov/gene/?term=XPO6
YSK4	mitogen-activated protein kinase kinase kinase 19	https://www.ncbi.nlm.nih.gov/gene/?term=YSK4
YWHAH	tyrosine 3-monooxygenase/tryptophan 5-monooxygenase activation protein eta	https://www.ncbi.nlm.nih.gov/gene/?term=YWHAH
ZC3H3	zinc finger CCCH-type containing 3	https://www.ncbi.nlm.nih.gov/gene/?term=ZC3H3
ZFAT	zinc finger and AT-hook domain containing	https://www.ncbi.nlm.nih.gov/gene/?term=ZFAT
ZFYVE19	zinc finger FYVE-type containing 19	https://www.ncbi.nlm.nih.gov/gene/?term=ZFYVE19
ZMYND10	zinc finger MYND-type containing 10	https://www.ncbi.nlm.nih.gov/gene/?term=ZMYND10
ZNF236	zinc finger protein 236	https://www.ncbi.nlm.nih.gov/gene/?term=ZNF236
ZNF286A	zinc finger protein 286A	https://www.ncbi.nlm.nih.gov/gene/?term=ZNF286A
ZNF286B	zinc finger protein 286B (pseudogene)	https://www.ncbi.nlm.nih.gov/gene/?term=ZNF286B
ZNF436	zinc finger protein 436	https://www.ncbi.nlm.nih.gov/gene/?term=ZNF436
ZNF492	zinc finger protein 492	https://www.ncbi.nlm.nih.gov/gene/?term=ZNF492
ZNF516	zinc finger protein 516	https://www.ncbi.nlm.nih.gov/gene/?term=ZNF516
ZNF521	zinc finger protein 521	https://www.ncbi.nlm.nih.gov/gene/?term=ZNF521
ZNF555	zinc finger protein 555	https://www.ncbi.nlm.nih.gov/gene/?term=ZNF555
ZNF622	zinc finger protein 622	https://www.ncbi.nlm.nih.gov/gene/?term=ZNF622
ZNF679	zinc finger protein 679	https://www.ncbi.nlm.nih.gov/gene/?term=ZNF679
ZNF780B	zinc finger protein 780B	https://www.ncbi.nlm.nih.gov/gene/?term=ZNF780B
ZP2	zona pellucida glycoprotein 2	https://www.ncbi.nlm.nih.gov/gene/?term=ZP2
ZPBP	zona pellucida binding protein	https://www.ncbi.nlm.nih.gov/gene/?term=ZPBP
ZZEF1	zinc finger ZZ-type and EF-hand domain containing 1	https://www.ncbi.nlm.nih.gov/gene/?term=ZZEF1
