# Supplementary material for: The genomic landscape of mammal domestication might be orchestrated by selected transcription factors regulating brain and craniofacial development
Source: Dev Genes Evol. 2023 Aug 8;233(2):123–35. doi: 10.1007/s00427-023-00709-7 (PMC10746608; doi:10.1007/s00427-023-00709-7)
Supplement: Supplementary file 2 — Supplemental data file 2. GO analyses of TFs selected in domesticated mammals. (XLSX 38 kb) [file 427_2023_709_MOESM2_ESM.xlsx]

## Sheet: TFs selected with domestication
List of genes coding for transcription factors according to lambert et al. Cell 2018							List of genes coding for transcription factors among genes selected with domestication
TFAP2A							ARID3B
TFAP2B							CBX2
TFAP2C							CUX2
TFAP2D							DMRT3
TFAP2E							EEA1
ARID3A							ELF2
ARID3B							ETV4
ARID3C							FOXD3
ARID5A							FOXI1
ARID5B							FOXJ3
KDM5B							GRHL3
ARID2							HMGA2
AHCTF1							IKZF1
AHDC1							JRKL
AKNA							KLF4
ASH1L							LIN28B
CBX2							LTF
DNTTIP1							MAFK
DOT1L							MBD2
GLYR1							MITF
HMGA1							NPAS3
HMGA2							NR2F2
PHF20							NR3C1
PHF21A							NR3C2
PRR12							NRF1
SCML4							OLIG1
SETBP1							PAX2
SRCAP							PAX3
C11orf95							PHF20
FAM200B							PLAG1
SGSM2							PPARD
ZBED1							PRMT3
ZBED2							SETBP1
ZBED3							SKI
ZBED4							SOX10
ZBED5							SOX2
ZBED6							SOX6
ZBED9							SOX9
AHR							SREBF1
AHRR							TFCP2L1
ARNT							THYN1
ARNT2							TLX3
ARNTL							ZFAT
ARNTL2							ZNF236
ASCL1							ZNF286A
ASCL2							ZNF286B
ASCL3							ZNF436
ASCL4							ZNF492
ASCL5							ZNF516
ATOH1							ZNF521
ATOH7							ZNF555
ATOH8							ZNF679
BHLHA15							ZNF780B
BHLHA9
BHLHE22
BHLHE23
BHLHE40
BHLHE41
CCDC169-SOHLH2
CLOCK
EPAS1
FERD3L
FIGLA
HAND1
HAND2
HELT
HES1
HES2
HES3
HES4
HES5
HES6
HES7
HEY1
HEY2
HEYL
HIF1A
HIF3A
LYL1
MAX
MESP1
MESP2
MITF
MLX
MLXIP
MLXIPL
MNT
MSC
MSGN1
MXD1
MXD3
MXD4
MXI1
MYC
MYCL
MYCN
MYF5
MYF6
MYOD1
MYOG
NCOA1
NCOA2
NCOA3
NEUROD1
NEUROD2
NEUROD4
NEUROD6
NEUROG1
NEUROG2
NEUROG3
NHLH1
NHLH2
NPAS1
NPAS2
NPAS3
NPAS4
OLIG1
OLIG2
OLIG3
PTF1A
SCX
SIM1
SIM2
SOHLH1
SOHLH2
SREBF1
SREBF2
TAL1
TAL2
TCF12
TCF15
TCF21
TCF23
TCF24
TCF3
TCF4
TCFL5
TFAP4
TFE3
TFEB
TFEC
TWIST1
TWIST2
USF1
USF2
USF3
POGK
AC023509.3
ATF1
ATF2
ATF3
ATF4
ATF5
ATF6
ATF6B
ATF7
BACH1
BACH2
BATF
BATF2
BATF3
CEBPA
CEBPB
CEBPD
CEBPE
CEBPG
CREB1
CREB3
CREB3L1
CREB3L2
CREB3L3
CREB3L4
CREB5
CREBL2
CREBZF
CREM
DBP
DDIT3
FOS
FOSB
FOSL1
FOSL2
HLF
JDP2
JUN
JUNB
JUND
MAF
MAFA
MAFB
MAFF
MAFG
MAFK
NFE2
NFE2L1
NFE2L2
NFE2L3
NFIL3
NRL
TEF
XBP1
AC008770.3
AC092835.1
AC138696.1
AEBP2
AKAP8
AKAP8L
ANKZF1
ATMIN
BCL11A
BCL11B
BCL6
BCL6B
BNC1
BNC2
CASZ1
CCDC17
CHAMP1
CPXCR1
CTCF
CTCFL
DPF1
DPF3
DZIP1
E4F1
EEA1
EGR1
EGR2
EGR3
EGR4
FAM170A
FEZF1
FEZF2
FIZ1
GFI1
GFI1B
GLI1
GLI2
GLI3
GLI4
GLIS1
GLIS2
GLIS3
GTF3A
GZF1
HIC1
HIC2
HINFP
HIVEP1
HIVEP2
HIVEP3
HKR1
IKZF1
IKZF2
IKZF3
IKZF4
IKZF5
INSM1
INSM2
JAZF1
KAT7
KCMF1
KIN
KLF1
KLF10
KLF11
KLF12
KLF13
KLF14
KLF15
KLF16
KLF17
KLF2
KLF3
KLF4
KLF5
KLF6
KLF7
KLF8
KLF9
L3MBTL1
L3MBTL3
L3MBTL4
MAZ
MECOM
MTF1
MYNN
MYT1
MYT1L
MZF1
OSR1
OSR2
OVOL1
OVOL2
OVOL3
PEG3
PLAG1
PLAGL1
PLAGL2
PRDM1
PRDM10
PRDM12
PRDM13
PRDM14
PRDM15
PRDM16
PRDM2
PRDM4
PRDM5
PRDM6
PRDM8
PRDM9
PRMT3
RBAK
RBSN
REPIN1
REST
RLF
RREB1
SALL1
SALL2
SALL3
SALL4
SCRT1
SCRT2
SLC2A4RG
SNAI1
SNAI2
SNAI3
SP1
SP2
SP3
SP4
SP5
SP6
SP7
SP8
SP9
ST18
TRAFD1
TSHZ1
TSHZ2
TSHZ3
VEZF1
WIZ
WT1
YY1
YY2
ZBTB1
ZBTB10
ZBTB11
ZBTB12
ZBTB14
ZBTB16
ZBTB17
ZBTB18
ZBTB2
ZBTB20
ZBTB21
ZBTB22
ZBTB25
ZBTB26
ZBTB3
ZBTB32
ZBTB33
ZBTB34
ZBTB37
ZBTB38
ZBTB39
ZBTB4
ZBTB40
ZBTB41
ZBTB42
ZBTB43
ZBTB44
ZBTB45
ZBTB46
ZBTB47
ZBTB48
ZBTB49
ZBTB5
ZBTB6
ZBTB7A
ZBTB7B
ZBTB7C
ZBTB8A
ZBTB8B
ZBTB9
ZFAT
ZFP1
ZFP14
ZFP2
ZFP28
ZFP3
ZFP30
ZFP37
ZFP41
ZFP42
ZFP57
ZFP62
ZFP64
ZFP69
ZFP69B
ZFP82
ZFP90
ZFP91
ZFP92
ZFPM1
ZFPM2
ZFX
ZFY
ZIC1
ZIC2
ZIC3
ZIC4
ZIC5
ZIK1
ZIM2
ZIM3
ZKSCAN1
ZKSCAN2
ZKSCAN3
ZKSCAN4
ZKSCAN5
ZKSCAN7
ZKSCAN8
ZMAT1
ZMAT4
ZNF10
ZNF100
ZNF101
ZNF107
ZNF112
ZNF114
ZNF117
ZNF12
ZNF121
ZNF124
ZNF131
ZNF132
ZNF133
ZNF134
ZNF135
ZNF136
ZNF138
ZNF14
ZNF140
ZNF141
ZNF142
ZNF143
ZNF146
ZNF148
ZNF154
ZNF155
ZNF157
ZNF16
ZNF160
ZNF165
ZNF169
ZNF17
ZNF174
ZNF175
ZNF177
ZNF18
ZNF180
ZNF181
ZNF182
ZNF184
ZNF189
ZNF19
ZNF195
ZNF197
ZNF2
ZNF20
ZNF200
ZNF202
ZNF205
ZNF207
ZNF208
ZNF211
ZNF212
ZNF213
ZNF214
ZNF215
ZNF217
ZNF219
ZNF22
ZNF221
ZNF222
ZNF223
ZNF224
ZNF225
ZNF226
ZNF227
ZNF229
ZNF23
ZNF230
ZNF232
ZNF233
ZNF234
ZNF235
ZNF236
ZNF239
ZNF24
ZNF248
ZNF25
ZNF250
ZNF251
ZNF253
ZNF254
ZNF256
ZNF257
ZNF26
ZNF260
ZNF263
ZNF264
ZNF266
ZNF267
ZNF268
ZNF273
ZNF274
ZNF275
ZNF276
ZNF28
ZNF280A
ZNF280B
ZNF280C
ZNF280D
ZNF281
ZNF282
ZNF283
ZNF284
ZNF285
ZNF286A
ZNF286B
ZNF287
ZNF292
ZNF296
ZNF3
ZNF30
ZNF300
ZNF302
ZNF304
ZNF311
ZNF316
ZNF317
ZNF318
ZNF319
ZNF32
ZNF320
ZNF322
ZNF324
ZNF324B
ZNF326
ZNF329
ZNF331
ZNF333
ZNF334
ZNF335
ZNF337
ZNF33A
ZNF33B
ZNF34
ZNF341
ZNF343
ZNF345
ZNF346
ZNF347
ZNF35
ZNF350
ZNF354A
ZNF354B
ZNF354C
ZNF358
ZNF362
ZNF365
ZNF366
ZNF367
ZNF37A
ZNF382
ZNF383
ZNF384
ZNF385A
ZNF385B
ZNF385C
ZNF385D
ZNF391
ZNF394
ZNF395
ZNF396
ZNF397
ZNF398
ZNF404
ZNF407
ZNF408
ZNF41
ZNF410
ZNF414
ZNF415
ZNF416
ZNF417
ZNF418
ZNF419
ZNF420
ZNF423
ZNF425
ZNF426
ZNF428
ZNF429
ZNF43
ZNF430
ZNF431
ZNF432
ZNF433
ZNF436
ZNF438
ZNF439
ZNF44
ZNF440
ZNF441
ZNF442
ZNF443
ZNF444
ZNF445
ZNF446
ZNF449
ZNF45
ZNF451
ZNF454
ZNF460
ZNF461
ZNF462
ZNF467
ZNF468
ZNF469
ZNF470
ZNF471
ZNF473
ZNF474
ZNF479
ZNF48
ZNF480
ZNF483
ZNF484
ZNF485
ZNF486
ZNF487
ZNF488
ZNF490
ZNF491
ZNF492
ZNF493
ZNF496
ZNF497
ZNF500
ZNF501
ZNF502
ZNF503
ZNF506
ZNF507
ZNF510
ZNF511
ZNF512B
ZNF513
ZNF514
ZNF516
ZNF517
ZNF518A
ZNF518B
ZNF519
ZNF521
ZNF525
ZNF526
ZNF527
ZNF528
ZNF529
ZNF530
ZNF532
ZNF534
ZNF536
ZNF540
ZNF543
ZNF544
ZNF546
ZNF547
ZNF548
ZNF549
ZNF550
ZNF551
ZNF552
ZNF554
ZNF555
ZNF556
ZNF557
ZNF558
ZNF559
ZNF560
ZNF561
ZNF562
ZNF563
ZNF564
ZNF565
ZNF566
ZNF567
ZNF568
ZNF569
ZNF57
ZNF570
ZNF571
ZNF572
ZNF573
ZNF574
ZNF575
ZNF576
ZNF577
ZNF578
ZNF579
ZNF580
ZNF581
ZNF582
ZNF583
ZNF584
ZNF585A
ZNF585B
ZNF586
ZNF587
ZNF587B
ZNF589
ZNF592
ZNF594
ZNF595
ZNF596
ZNF597
ZNF598
ZNF599
ZNF600
ZNF605
ZNF606
ZNF607
ZNF608
ZNF609
ZNF610
ZNF611
ZNF613
ZNF614
ZNF615
ZNF616
ZNF618
ZNF619
ZNF620
ZNF621
ZNF623
ZNF624
ZNF625
ZNF626
ZNF627
ZNF628
ZNF629
ZNF630
ZNF639
ZNF641
ZNF644
ZNF645
ZNF646
ZNF648
ZNF649
ZNF652
ZNF654
ZNF655
ZNF658
ZNF66
ZNF660
ZNF662
ZNF664
ZNF665
ZNF667
ZNF668
ZNF669
ZNF670
ZNF671
ZNF672
ZNF674
ZNF675
ZNF676
ZNF677
ZNF678
ZNF679
ZNF680
ZNF681
ZNF682
ZNF683
ZNF684
ZNF687
ZNF688
ZNF689
ZNF69
ZNF691
ZNF692
ZNF695
ZNF696
ZNF697
ZNF699
ZNF7
ZNF70
ZNF700
ZNF701
ZNF703
ZNF704
ZNF705A
ZNF705B
ZNF705D
ZNF705E
ZNF705G
ZNF706
ZNF707
ZNF708
ZNF709
ZNF71
ZNF710
ZNF711
ZNF713
ZNF714
ZNF716
ZNF717
ZNF718
ZNF721
ZNF724
ZNF726
ZNF727
ZNF728
ZNF729
ZNF730
ZNF732
ZNF735
ZNF736
ZNF737
ZNF74
ZNF740
ZNF746
ZNF747
ZNF749
ZNF750
ZNF75A
ZNF75D
ZNF76
ZNF761
ZNF763
ZNF764
ZNF765
ZNF766
ZNF768
ZNF77
ZNF770
ZNF771
ZNF772
ZNF773
ZNF774
ZNF775
ZNF776
ZNF777
ZNF778
ZNF780A
ZNF780B
ZNF781
ZNF782
ZNF783
ZNF784
ZNF785
ZNF786
ZNF787
ZNF788
ZNF789
ZNF79
ZNF790
ZNF791
ZNF792
ZNF793
ZNF799
ZNF8
ZNF80
ZNF800
ZNF804A
ZNF804B
ZNF805
ZNF808
ZNF81
ZNF813
ZNF814
ZNF816
ZNF821
ZNF823
ZNF827
ZNF829
ZNF83
ZNF830
ZNF831
ZNF835
ZNF836
ZNF837
ZNF84
ZNF841
ZNF843
ZNF844
ZNF845
ZNF846
ZNF85
ZNF850
ZNF852
ZNF853
ZNF860
ZNF865
ZNF878
ZNF879
ZNF880
ZNF883
ZNF888
ZNF891
ZNF90
ZNF91
ZNF92
ZNF93
ZNF98
ZNF99
ZSCAN1
ZSCAN10
ZSCAN12
ZSCAN16
ZSCAN18
ZSCAN2
ZSCAN20
ZSCAN21
ZSCAN22
ZSCAN23
ZSCAN25
ZSCAN26
ZSCAN29
ZSCAN30
ZSCAN31
ZSCAN32
ZSCAN4
ZSCAN5A
ZSCAN5B
ZSCAN5C
ZSCAN9
ZUFSP
ZXDA
ZXDB
ZXDC
PATZ1
ZBTB24
ZNF524
ZNF653
ZNF277
ZNF512
ZEB1
ZEB2
ZFHX3
ZFHX4
TRERF1
ZNF541
NFYA
MBNL2
ZC3H8
ZGPAT
CENPB
CENPBD1
JRK
JRKL
TIGD1
TIGD2
TIGD3
TIGD4
TIGD5
TIGD6
TIGD7
CAMTA1
CAMTA2
LIN28A
LIN28B
YBX1
YBX2
YBX3
RBPJ
RBPJL
CUX1
CUX2
ONECUT1
ONECUT2
ONECUT3
SATB1
SATB2
CXXC1
CXXC4
CXXC5
DNMT1
FBXL19
KDM2A
KDM2B
TET1
TET3
KMT2A
KMT2B
DMRT1
DMRT2
DMRT3
DMRTA1
DMRTA2
DMRTB1
DMRTC2
E2F1
E2F2
E2F3
E2F4
E2F5
E2F6
E2F7
E2F8
TFDP1
TFDP2
TFDP3
EBF1
EBF2
EBF3
EBF4
EHF
ELF1
ELF2
ELF4
ELF5
ELK1
ELK3
ELK4
ERF
ERG
ETS1
ETS2
ETV1
ETV2
ETV3
ETV3L
ETV4
ETV5
ETV6
ETV7
FEV
FLI1
GABPA
SPDEF
SPI1
SPIB
SPIC
ELF3
FLYWCH1
FOXA1
FOXA2
FOXA3
FOXB1
FOXB2
FOXC1
FOXC2
FOXD1
FOXD2
FOXD3
FOXD4
FOXD4L1
FOXD4L3
FOXD4L4
FOXD4L5
FOXD4L6
FOXE1
FOXE3
FOXF1
FOXF2
FOXG1
FOXH1
FOXI1
FOXI2
FOXI3
FOXJ1
FOXJ2
FOXJ3
FOXK1
FOXK2
FOXL1
FOXL2
FOXM1
FOXN1
FOXN2
FOXN3
FOXN4
FOXO1
FOXO3
FOXO4
FOXO6
FOXP1
FOXP2
FOXP3
FOXP4
FOXQ1
FOXR1
FOXR2
FOXS1
GATA1
GATA2
GATA3
GATA4
GATA5
GATA6
GATAD2A
GATAD2B
TRPS1
ZGLP1
GCM1
GCM2
GRHL1
GRHL2
GRHL3
TFCP2
TFCP2L1
UBP1
GTF2I
GTF2IRD1
GTF2IRD2
GTF2IRD2B
BBX
CIC
HBP1
HMG20A
HMG20B
HMGN3
LEF1
SOX1
SOX10
SOX11
SOX12
SOX13
SOX14
SOX15
SOX17
SOX18
SOX2
SOX21
SOX3
SOX30
SOX4
SOX5
SOX6
SOX7
SOX8
SOX9
SRY
TCF7
TCF7L1
TCF7L2
ADNP
ADNP2
ALX1
ALX3
ALX4
ANHX
ARGFX
ARX
BARHL1
BARHL2
BARX1
BARX2
BSX
CDX1
CDX2
CDX4
CRX
DBX1
DBX2
DLX1
DLX2
DLX3
DLX4
DLX5
DLX6
DMBX1
DPRX
DRGX
DUX1
DUX3
DUX4
DUXA
EMX1
EMX2
EN1
EN2
ESX1
EVX1
EVX2
GBX1
GBX2
GSC
GSC2
GSX1
GSX2
HDX
HESX1
HHEX
HLX
HMBOX1
HMX1
HMX2
HMX3
HNF1A
HNF1B
HOMEZ
HOXA1
HOXA10
HOXA11
HOXA13
HOXA2
HOXA3
HOXA4
HOXA5
HOXA6
HOXA7
HOXA9
HOXB1
HOXB13
HOXB2
HOXB3
HOXB4
HOXB5
HOXB6
HOXB7
HOXB8
HOXB9
HOXC10
HOXC11
HOXC12
HOXC13
HOXC4
HOXC5
HOXC6
HOXC8
HOXC9
HOXD1
HOXD10
HOXD11
HOXD12
HOXD13
HOXD3
HOXD4
HOXD8
HOXD9
IRX1
IRX2
IRX3
IRX4
IRX5
IRX6
ISL1
ISL2
ISX
LBX1
LBX2
LEUTX
LHX1
LHX2
LHX3
LHX4
LHX5
LHX6
LHX8
LHX9
LMX1A
LMX1B
MEIS1
MEIS2
MEIS3
MEOX1
MEOX2
MIXL1
MKX
MNX1
MSX1
MSX2
NANOG
NANOGNB
NANOGP8
NKX1-1
NKX1-2
NKX2-1
NKX2-2
NKX2-3
NKX2-4
NKX2-5
NKX2-6
NKX2-8
NKX3-1
NKX3-2
NKX6-1
NKX6-2
NKX6-3
NOBOX
NOTO
OTP
OTX1
OTX2
PBX1
PBX2
PBX3
PBX4
PDX1
PHOX2A
PHOX2B
PITX1
PITX2
PITX3
PKNOX1
PKNOX2
PROP1
PRRX1
PRRX2
RAX
RAX2
RHOXF1
RHOXF2
RHOXF2B
SEBOX
SHOX
SHOX2
SIX1
SIX2
SIX3
SIX4
SIX5
SIX6
TGIF1
TGIF2
TGIF2LX
TGIF2LY
TLX1
TLX2
TLX3
TPRX1
UNCX
VAX1
VAX2
VENTX
VSX1
VSX2
ZFHX2
ZHX1
ZHX2
ZHX3
PAX2
PAX3
PAX4
PAX6
PAX7
POU1F1
POU2F1
POU2F2
POU2F3
POU3F1
POU3F2
POU3F3
POU3F4
POU4F1
POU4F2
POU4F3
POU5F1
POU5F1B
POU5F2
POU6F1
POU6F2
HSF1
HSF2
HSF4
HSF5
HSFX1
HSFX2
HSFY1
HSFY2
IRF1
IRF2
IRF3
IRF4
IRF5
IRF6
IRF7
IRF8
IRF9
MSANTD1
MSANTD3
NAIF1
BORCS8-MEF2B
MEF2A
MEF2B
MEF2C
MEF2D
SRF
BAZ2B
MBD2
MBD3
MBD4
MBD6
PIN1
SETDB1
SETDB2
BAZ2A
MECP2
MBD1
MTERF1
MTERF2
MTERF3
MTERF4
CDC5L
DMTF1
MSANTD4
MYB
MYBL1
MYBL2
MYPOP
MYSM1
SNAPC4
TERB1
TERF1
TERF2
TTF1
ZZZ3
MYRF
MYRFL
NFX1
NFXL1
AR
ESR1
ESR2
ESRRA
ESRRB
ESRRG
HNF4A
HNF4G
NR1D1
NR1D2
NR1H2
NR1H3
NR1H4
NR1I2
NR1I3
NR2C1
NR2C2
NR2E1
NR2E3
NR2F1
NR2F2
NR2F6
NR3C1
NR3C2
NR4A1
NR4A2
NR4A3
NR5A1
NR5A2
NR6A1
PGR
PPARA
PPARD
PPARG
RARA
RARB
RARG
RORA
RORB
RORC
RXRA
RXRB
RXRG
THRA
THRB
VDR
TP53
TP63
TP73
PAX1
PAX5
PAX8
PAX9
LCOR
LCORL
PROX1
PROX2
NFAT5
NFATC1
NFATC2
NFATC3
NFATC4
NFKB1
NFKB2
REL
RELA
RELB
RFX1
RFX2
RFX3
RFX4
RFX5
RFX6
RFX7
RFX8
RUNX1
RUNX2
RUNX3
AIRE
DEAF1
GMEB1
GMEB2
SKOR2
SP100
SP110
SP140
SP140L
NFIA
NFIB
NFIC
NFIX
SMAD1
SMAD3
SMAD4
SMAD5
SMAD9
STAT1
STAT2
STAT3
STAT4
STAT5A
STAT5B
STAT6
EOMES
MGA
T
TBR1
TBX1
TBX10
TBX15
TBX18
TBX19
TBX2
TBX20
TBX21
TBX22
TBX3
TBX4
TBX5
TBX6
TBP
TBPL1
TBPL2
LIN54
TEAD1
TEAD2
TEAD3
TEAD4
THAP1
THAP10
THAP11
THAP12
THAP2
THAP3
THAP4
THAP5
THAP6
THAP7
THAP8
THAP9
AEBP1
ARHGAP35
BPTF
BRF2
CARF
CC2D1A
CEBPZ
CENPA
CENPS
CENPT
CENPX
CGGBP1
CHCHD3
CPEB1
CSRNP1
CSRNP2
CSRNP3
DACH1
DACH2
DR1
DRAP1
GLMP
GPBP1
GPBP1L1
GTF2B
KCNIP3
LTF
MTF2
NACC2
NFE4
NFYB
NFYC
NKRF
NME2
NR0B1
NRF1
PA2G4
PCGF2
PCGF6
PHF1
PHF19
PLSCR1
POU2AF1
PREB
PURA
PURB
PURG
RAG1
RBCK1
REXO4
SAFB
SAFB2
SCMH1
SKI
SKIL
SKOR1
SMYD3
SNAPC2
SNAPC5
SON
SPEN
SPZ1
TCF20
TET2
THYN1
TMF1
TOPORS
TSC22D1

## Sheet: Enrichment analyses TFs list 1
Combined enrichment analyses
Library: Reactome 2022
Library: Bioplanet 2019
Library: WikiPathway 2021
Library: KEGG 2021
Term	Adjusted P-value	Genes
Generic Transcription Pathway R-HSA-212436	6.92048e-07	SREBF1	ZNF492	PHF20	CBX2	NR3C1	KLF4	NR3C2	SOX2	SKI	ELF2	ZNF679	ZNF436	SOX9	ZNF555	ZNF521	PPARD	ZNF286A
RNA Polymerase II Transcription R-HSA-73857	1.4767e-06	SREBF1	ZNF492	PHF20	CBX2	NR3C1	KLF4	NR3C2	SOX2	SKI	ELF2	ZNF679	ZNF436	SOX9	ZNF555	ZNF521	PPARD	ZNF286A
Gene Expression (Transcription) R-HSA-74160	4.20202e-06	SREBF1	ZNF492	PHF20	CBX2	NR3C1	KLF4	NR3C2	SOX2	SKI	ELF2	ZNF679	ZNF436	SOX9	ZNF555	ZNF521	PPARD	ZNF286A
Neural crest differentiation	1.59634e-05	FOXD3	PAX3	MITF	OLIG1	SOX9	SOX10
Neural Crest Differentiation WP2064	2.46077e-05	FOXD3	PAX3	MITF	OLIG1	SOX9	SOX10
Oligodendrocyte specification and differentiation, leading to myelin components for CNS WP4304	4.5361e-05	OLIG1	SOX9	SOX6	SOX10
White fat cell differentiation WP4149	4.5361e-05	SREBF1	NR2F2	NR3C1	KLF4
Generic transcription pathway	0.000343946	SKI	ZNF492	ZNF436	NR3C1	ZNF555	NR3C2	PPARD	ZNF286A
Cell Differentiation - Index expanded WP2023	0.000375898	SOX2	TLX3	KLF4
Cell differentiation pathway	0.000711422	SOX2	TLX3	KLF4
let-7 inhibition of ES cell reprogramming WP3299	0.00186823	SOX2	KLF4
Nuclear receptors WP170	0.00210545	NR2F2	NR3C1	PPARD
Transcriptional Regulation Of Pluripotent Stem Cells R-HSA-452723	0.00213627	SOX2	FOXD3	KLF4
Nuclear receptors	0.00381757	NR2F2	NR3C1	PPARD
Transcriptional misregulation in cancer	0.00412644	TLX3	PAX3	HMGA2	MITF	ETV4
Deactivation Of Beta-Catenin Transactivating Complex R-HSA-3769402	0.0047251	SOX2	SOX9	SOX6
Ectoderm Differentiation WP2858	0.00556381	SOX2	PAX3	NR2F2	PPARD
Pre-implantation embryo WP3527	0.00556381	SOX2	KLF4	NR3C2
Nuclear receptor transcription pathway	0.00659313	NR3C1	NR3C2	PPARD
Wnt signaling pathway	0.00659313	SOX2	SOX9	SOX6	SOX10	PPARD
Nuclear Receptor Transcription Pathway R-HSA-383280	0.00787146	NR3C1	NR3C2	PPARD
POU5F1 (OCT4), SOX2, NANOG Activate Genes Related To Proliferation R-HSA-2892247	0.00804749	SOX2	FOXD3
ID signaling pathway WP53	0.00816349	SREBF1	PAX2
Library-specific enrichment analyses
Library: Reactome 2022
Term	Adjusted P-value	Genes
Generic Transcription Pathway R-HSA-212436	6.92048028934702E-7	SREBF1	ZNF492	PHF20	CBX2	NR3C1	KLF4	NR3C2	SOX2	SKI	ELF2	ZNF679	ZNF436	SOX9	ZNF555	ZNF521	PPARD	ZNF286A
RNA Polymerase II Transcription R-HSA-73857	1.4766989008816603E-6	SREBF1	ZNF492	PHF20	CBX2	NR3C1	KLF4	NR3C2	SOX2	SKI	ELF2	ZNF679	ZNF436	SOX9	ZNF555	ZNF521	PPARD	ZNF286A
Gene Expression (Transcription) R-HSA-74160	4.2020153095279956E-6	SREBF1	ZNF492	PHF20	CBX2	NR3C1	KLF4	NR3C2	SOX2	SKI	ELF2	ZNF679	ZNF436	SOX9	ZNF555	ZNF521	PPARD	ZNF286A
Transcriptional Regulation Of Pluripotent Stem Cells R-HSA-452723	0.002136270033442115	SOX2	FOXD3	KLF4
Deactivation Of Beta-Catenin Transactivating Complex R-HSA-3769402	0.004725099729294098	SOX2	SOX9	SOX6
Nuclear Receptor Transcription Pathway R-HSA-383280	0.007871464070260497	NR3C1	NR3C2	PPARD
POU5F1 (OCT4), SOX2, NANOG Activate Genes Related To Proliferation R-HSA-2892247	0.008047494337754146	SOX2	FOXD3
Library: Bioplanet 2019
Term	Adjusted P-value	Genes
Neural crest differentiation	1.596344110692348E-5	FOXD3	PAX3	MITF	OLIG1	SOX9	SOX10
Generic transcription pathway	3.4394610019454366E-4	SKI	ZNF492	ZNF436	NR3C1	ZNF555	NR3C2	PPARD	ZNF286A
Cell differentiation pathway	7.114222276575874E-4	SOX2	TLX3	KLF4
Nuclear receptors	0.003817571624317648	NR2F2	NR3C1	PPARD
Nuclear receptor transcription pathway	0.006593131453154388	NR3C1	NR3C2	PPARD
Wnt signaling pathway	0.006593131453154388	SOX2	SOX9	SOX6	SOX10	PPARD
Library: WikiPathway 2021
Term	Adjusted P-value	Genes
Neural Crest Differentiation WP2064	2.460767238359091E-5	FOXD3	PAX3	MITF	OLIG1	SOX9	SOX10
Oligodendrocyte specification and differentiation, leading to myelin components for CNS WP4304	4.5361003774753664E-5	OLIG1	SOX9	SOX6	SOX10
White fat cell differentiation WP4149	4.5361003774753664E-5	SREBF1	NR2F2	NR3C1	KLF4
Cell Differentiation - Index expanded WP2023	3.7589770875039164E-4	SOX2	TLX3	KLF4
let-7 inhibition of ES cell reprogramming WP3299	0.0018682318607885873	SOX2	KLF4
Nuclear receptors WP170	0.0021054485928054907	NR2F2	NR3C1	PPARD
Ectoderm Differentiation WP2858	0.005563812602869149	SOX2	PAX3	NR2F2	PPARD
Pre-implantation embryo WP3527	0.005563812602869149	SOX2	KLF4	NR3C2
ID signaling pathway WP53	0.008163494719459978	SREBF1	PAX2
Library: KEGG 2021
Term	Adjusted P-value	Genes
Transcriptional misregulation in cancer	0.004126439663060263	TLX3	PAX3	HMGA2	MITF	ETV4
