# Supplementary material for: The genomic landscape of mammal domestication might be orchestrated by selected transcription factors regulating brain and craniofacial development
Source: Dev Genes Evol. 2023 Aug 8;233(2):123–35. doi: 10.1007/s00427-023-00709-7 (PMC10746608; doi:10.1007/s00427-023-00709-7)
Supplement: Supplementary file 3 — Supplemental data file 3. GO analyses of TFs regulating genes selected in domesticated mammals. (XLSX 305 kb) [file 427_2023_709_MOESM3_ESM.xlsx]

## Sheet:  ChEA analysis
Term	Adjusted P-value	Genes
STAT3 23295773 ChIP-Seq U87 Human	1.1948613553707085E-9	AHCYL2	TRIO	CRTC3	ARL6IP1	WIPF3	FBXO28	RAPH1	JMJD1C	MSI2	IKZF1	NR3C1	ALDH1L2	GPATCH8	NR3C2	CDH6	STK10	GNPTAB	PLCE1	NEK1	TEKT3	ATXN7L1	SEC63	ENTPD1	COG6	KCNK10	SLC6A17	DAPK1	FBXW11	ENTPD7	VRK1	VWDE	UNC93A	ANK1	ZPBP	INPP4B	SMO	IFT81	ASTN2	SHC4	PDXDC1	MAOA	NTM	SLC41A2	NCAPG	CACNA1D	NRF1	OMA1	ADRB2
SMARCD1 25818293 ChIP-Seq ESCs Mouse	4.819813565608656E-9	CYFIP1	VEZT	AHCYL2	TRIO	WIPF2	WIPF3	MPV17L	RAPH1	JMJD1C	MSI2	IKZF1	MYLK3	FAM107B	EDNRB	HERC2	PLCE1	ATXN7L1	SOX6	SEC63	CAST	ENTPD1	SEMA6A	DAPK1	TSTD2	SETMAR	ANK1	ZPBP	ADAM2	CHMP4B	VDAC1	PHLDB3	GRIA1	NTM	AK1	TMEM59L	ITPR3	SLC5A1	NRF1	PRKCZ	ART3	NPAS3	NKAIN2	TRPM1	PCDHA1	TTC21B	OTOF	PROM1	RIMKLA
TCF4 23295773 ChIP-Seq U87 Human	2.0299795018822095E-8	ADAMDEC1	TRIO	CCNT2	FRMPD1	WWC1	WIPF3	FBXO28	RAPH1	MSI2	IKZF1	NR3C1	SMC4	ALDH1L2	GPATCH8	MYLK3	FAM107B	NR3C2	STK10	EDNRB	HERC2	CDH1	CSPP1	NEK1	TEKT3	CEP97	SOX6	SRRM2	STARD6	FBXW10	DAPK1	STX7	ACOT11	ACOT13	MITF	VRK1	UNC93A	FBXO10	ADAM2	INPP4B	OR13C8	IFT81	OPTC	OR9A4	RABL3	RELL1	TRIM16	ASTN2	ZNF555
SOX2 21211035 ChIP-Seq LN229 Gbm	4.5957956913144703E-7	NPFFR2	SCARB2	RPL3	TRIO	CRTC3	FRMPD1	JMJD1C	MSI2	IKZF1	NR3C1	NR3C2	CDH6	FGF5	MT2A	GOLGA1	SCN9A	SOX9	SOX6	SH3GL2	SRRM2	STARD5	SEMA6A	STARD6	KCNK10	DSCAM	DAPK1	FBXW11	VRK1	ZPBP	ADAM2	INPP4B	SMO	LAP3	ASTN2	PRR11	ABCG1	GRIA1	SHC4	GRIA2	ITPR3	CACNA1D	ADRB2	CACNA1C	PRKCZ	PCDH18	ART3	MCHR2	NPAS3
RUNX2 22187159 ChIP-Seq PCA Human	3.979208048356471E-6	TRIO	CCNJ	CRTC3	FBXO28	CIB4	FOXI1	ABAT	IKZF1	HTR4	NR3C1	LCLAT1	RXFP2	FAM107B	NR3C2	STK10	STS	KDR	NEK1	ATXN7L1	SOX9	SOX6	SRRM2	ANKRD49	SEMA6A	KCNK10	SLC6A17	CD93	DSCAM	DAPK1	TSTD2	RALGAPA2	SETMAR	MITF	VRK1	INPP4B	SLC9A6	OPTC	MAP7D2	HECA	RELL1	SPATA19	ABCG1	ASTN1	ARL9	MAOA	TMEM59L	NRF1	OMA1
YAP1 20516196 ChIP-Seq MESCs Mouse	6.359613476663363E-6	AHCYL2	MPV17L	MSI2	NR3C2	CDH6	CDH1	PLCE1	SOX9	SRRM2	CAST	SEMA6A	COG6	CD93	DAPK1	FBXW11	ACOT11	MITF	VRK1	UNC93A	ANK1	INPP4B	FRMD6	GRIA1	IGSF3	CUL1	PLA2G3	CACNA1D	SLC5A1	ADRB2	CACNA1C	PCDH18	NPAS3	TRPM1	MC2R	PITRM1	TTC21B	SMYD2	MBP	STXBP6	MORC1	MARK2	TMEM132D	UVRAG	LRRN3	CADM2	CNTN6	RANBP17	HMGA2
FLI1 21867929 ChIP-Seq TH2 Mouse	3.47733326680563E-5	ALK	PHF2	VEZT	PTPRR	COL14A1	WWC1	CETN3	FOXI1	JMJD1C	MSI2	IKZF1	GRIK2	LYST	ALDH1L2	SMG6	EEA1	CDH6	STK10	SCPEP1	IMMP2L	SGCD	GNPTAB	TEKT3	ATXN7L1	SOX9	SEC63	DACT1	CEP68	CCDC38	KDM6B	CDKL3	SREBF1	MYBPC1	KCNK10	DAPK1	FBXW11	STX7	COBL	TEX14	VRK1	ARID1B	ETV4	ZPBP	TRDN	MED23	RNF144B	PEX7	FRMD6
SMAD4 21799915 ChIP-Seq A2780 Human	4.835997401557968E-5	NPFFR2	ADAMDEC1	AHCYL2	FRMPD1	MSI2	HTR4	GPATCH8	HS6ST2	SCN9A	KDR	SOX9	SOX6	HADH	EPHB4	KRT71	KCNK10	SLC6A17	DAPK1	FBXW11	SETMAR	MITF	VRK1	VWDE	MIF4GD	INPP4B	GPRIN2	ABCA10	OPTC	VDAC1	ASTN2	ASTN1	ARL9	GRIA1	GRIA2	SPTBN5	MAOB	IGSF1	CACNA1D	ADRB2	CACNA1C	NID2	MCHR2	ACMSD	NKAIN2	PCDHA1	SMYD2	PLAC1	PROM1
NFKB1 27076634 ChIP-Seq BEAS2B Human Lung Inflammation	5.10164060984982E-5	NPFFR2	TRIO	ARL6IP1	GNAT3	GOLGA1	SOX9	SOX6	KCNK10	DAPK1	SETMAR	INPP4B	NINJ1	VDAC1	TRIM16	PRR11	PDXDC1	SLC5A1	PRKCZ	PCDH18	NKAIN2	TRPM1	ADAMTS13	STXBP6	RABGAP1L	ABCA5	LRRN3	SPHKAP	CADM2	RANBP17	NR2F2	IGF1	PARVG	ZFAT	ECHDC1	ITGBL1	FAT4	ALDH18A1	SYNM	SLC35F5	CETN3	GRIK3	TMEM182	JRKL	TFCP2L1	GRIK2	LRRC32	C8B	LIMD1
UBF1/2 26484160 Chip-Seq FIBROBLAST Human	5.10164060984982E-5	FRMPD1	JMJD1C	HTR4	NR3C1	NR3C2	CDH6	FGF5	STS	ATXN7L1	SOX9	HADH	SH2D5	SKP1	KCNK10	DAPK1	ADAM2	FRMD7	SMO	ZNF679	HECA	CAGE1	PDXDC1	CUL1	PCDH18	SPATA7	MCHR2	TTC21B	PLAC1	S100A12	MBP	MORC1	MARK3	LRRN3	CADM2	HMGA2	CELA1	NR2F2	IGF1	NTAN1	REEP1	CYP26A1	LIN28B	WNK2	CPEB3	FGF13	SAE1	SYNM	CETN3
P300 19829295 ChIP-Seq ESCs Human	5.6245215080410195E-5	NPFFR2	TRIO	CRTC3	WWC1	WIPF3	MSI2	CDH6	SOX2	EDNRB	GNAT3	CSPP1	SLC39A8	SEMA6A	COG6	FBXW11	MITF	VWDE	ENKUR	ASTN2	ABCG2	GRIA1	FAM114A2	MAOA	IGSF1	NTM	CUL1	NRF1	PCDH18	SPATA7	NPAS3	NKAIN2	OTOF	MBP	SOCS4	TOE1	MGAM	LRRN3	SPHKAP	CADM2	TNFRSF9	CAV1	NR2F2	HOPX	LSM3	PARP12	CYP26A1	TMEM114	GDNF
OLIG2 23332759 ChIP-Seq OLIGODENDROCYTES Mouse	5.6245215080410195E-5	NPFFR2	ARL6IP1	ABAT	NR3C1	FAM107B	NR3C2	CDH6	SOX2	HERC2	CDH1	CDK5RAP1	NEK1	SOX6	COG6	DSCAM	DAPK1	ENTPD7	MITF	SOX10	INPP4B	RELL1	LAP3	CCDC82	NOTCH2	GRIA2	TPH1	MAOB	MAOA	NTM	SLC41A2	CUL1	ITPR3	CACNA1D	NRF1	ADRB2	RNPC3	PCDH18	NID2	MC2R	MBP	BARD1	SMAD2	RABGAP1L	ABCA5	LRRN3	CADM2	CNTN6	RANBP17
GATA2 21186366 ChIP-Seq BM-HSCs Mouse	5.6245215080410195E-5	PHF2	VEZT	PTPRR	PPP1R13B	WWC1	ITGA2B	FOXI1	JMJD1C	MSI2	IKZF1	BRCA1	GRIK2	LYST	ALDH1L2	GPATCH8	SMG6	EEA1	STK10	SCPEP1	IMMP2L	SGCD	GNPTAB	KIF1C	TEKT3	SEC63	DACT1	CEP68	CCDC38	CAST	KDM6B	SUN3	CDKL3	SREBF1	MYBPC1	DAPK1	FBXW11	STX7	COBL	TEX14	VRK1	ETV4	ZPBP	TRDN	MED23	RNF144B	PEX7	FRMD6	NUMB
SMARCA4 23332759 ChIP-Seq OLIGODENDROCYTES Mouse	5.6245215080410195E-5	NPFFR2	JMJD1C	NR3C1	HS6ST2	FAM107B	CDH6	SOX2	EDNRB	HERC2	SNRPD1	TEKT3	SLC39A8	CEP97	SOX6	MAP3K4	DAPK1	FBXW11	MITF	VRK1	SOX10	NINJ1	RELL1	LAP3	CCDC82	SPATA19	NOTCH2	GRIA2	CALCB	IGSF3	NTM	SLC41A2	PLA2G3	CACNA1D	NRF1	OMA1	RNPC3	PRKCZ	TRPM1	GNG10	MC2R	GALR1	MBP	STXBP6	MORC1	RABGAP1L	ABCA5	LRRN3	CADM2
TEAD4 22529382 ChIP-Seq TROPHECTODERM Mouse	5.6245215080410195E-5	CRTC3	FRMPD1	WIPF2	WWC1	WIPF3	FAM107B	NR3C2	STK10	EDNRB	CSPP1	NEK1	ATXN7L1	NUDT15	SOX6	HADH	PSPH	CAST	CDKL3	STARD5	KCNK10	FBXW10	GAPDHS	ASTN2	PHLDB3	NOTCH2	PDXDC1	IGSF3	SLC35D1	NTM	SLC41A2	CACNA1D	NRF1	CACNA1C	ART3	NPAS3	TRPM1	BAG5	TTC21B	MBP	PROM1	MARK3	PLXNA4	BARD1	TMEM132D	SMAD2	UVRAG	RABGAP1L	ABCA5
LEF1 29337183 ChIP-Seq mESC Mouse Stem	5.675836322515026E-5	SCARB2	AHCYL2	TRIO	WIPF2	WWC1	FBXO28	ITGA2B	MSI2	THUMPD1	ALDH1L2	LCLAT1	FAM107B	TXN2	CDH6	GNPTAB	CDH1	NEK1	ATXN7L1	SOX6	HADH	SRRM2	CDKL3	CD93	RALGAPA2	STX7	ACOT11	MITF	ANK1	MIF4GD	ENKUR	FRMD6	SPINT1	FRMD7	SMO	CHMP4B	RELL1	CAGE1	LAP3	TRIM16	GEMIN7	ASTN2	ABCG1	NOTCH2	PMEL	IGSF3	SLC41A2	ITPR3	CACNA1D
AR 19668381 ChIP-Seq PC3 Human	5.675836322515026E-5	VEZT	TRIO	CCNJ	FRMPD1	MSI2	HTR4	ALDH1L2	IPO4	HS6ST2	FAM107B	NR3C2	SOX2	HERC2	STS	SPATA21	CDH1	KDR	PLCE1	SLC39A8	SOX9	SOX6	HADH	MAP3K4	EPHB4	PSPH	SRRM2	STARD5	DSCAM	DAPK1	FBXW11	STX7	DHDH	DNTTIP2	IFT80	MITF	FBXO10	SOX10	ANK1	ABCA10	FRMD6	IFT81	ZNF436	ASTN2	GRIA1	FBN3	CUL1	NRF1	CACNA1C
BRD4 25478319 ChIP-Seq HGPS Human	8.262020416159791E-5	SCARB2	AHCYL2	TRIO	CRTC3	WWC1	RAPH1	FOXI1	NR3C1	LCLAT1	GPATCH8	TXN2	STK10	CSPP1	KDR	ATXN7L1	SOX9	STARD5	ENTPD7	ANK1	ZNF436	ABCG2	NOTCH2	SHC4	ITPR3	CACNA1C	MRPL11	SKA2	UVRAG	RABGAP1L	NEK4	LRRN3	SPHKAP	CAV2	CAV1	HMGA2	NR2F2	SYNJ2	PPFIBP1	FER	GDNF	FGF18	ITGBL1	SYNM	RTP3	PHF20	COX4I1	SLC35F5	HEPACAM2
TAL1 26923725 Chip-Seq HEMANGIOBLAST Mouse	8.262020416159791E-5	SCARB2	PTPRR	SYNM	FRMPD1	FAF1	WIPF3	CIB4	FOXI1	LAMC2	NR3C1	GPATCH8	ROBO1	EEA1	HEPH	PLCE1	DLGAP1	GPR139	SOX6	CDKL3	DSCAM	FBXW10	DAPK1	DCC	RALGAPA2	MYOF	COBL	VRK1	ARID1B	PAX2	CYP26C1	SMO	KIT	HECA	NUP54	SPATA19	NOTCH2	NTM	SLC41A2	SLC43A1	CUL1	CACNA1D	ASAP1	ASB11	PCDH18	FSTL4	FBXL22	NPAS3	PPP2CA
NR3C2 34362910 ChIP-Seq WistarRat Hippocampus Stress	8.602134648506585E-5	NPFFR2	CYFIP1	SMG1	PTPRR	SYNM	TRIO	CRTC3	POP1	ZC3H3	WIPF3	FBXO28	PRKAG1	MSI2	IKZF1	HTR4	LYST	GPATCH8	EDC3	NIPBL	MT2A	GNPTAB	CSPP1	WDR90	XPO6	KIF1C	DLGAP1	SH2D5	MYBPC1	RALGAPA2	ENKUR	RNF144B	NUP54	PDE5A	GEMIN7	MATN2	GRIA1	GRIA2	DDC	ASIP	TMEM59L	CACNA1D	ASAP1	ASB11	DNAH9	AMBRA1	DCST1	NOL4	SLC5A4
FOXM1 26456572 ChIP-Seq MCF-7 Human	1.0787132856163036E-4	CRTC3	ARL6IP1	RAPH1	MSI2	NR3C1	SOX2	GNAT3	KDR	PLCE1	TEKT3	ATXN7L1	SOX9	CAST	KCNK10	DAPK1	FBXW11	RALGAPA2	MITF	TAS2R16	INPP4B	GPRIN2	FRMD6	FRMD7	SLC9A6	VDAC1	NOTCH2	SLC41A2	CUL1	PLA2G3	CACNA1C	MCHR2	SKA2	NPAS3	NKAIN2	GALR1	SMYD2	PROM1	PLXNA4	CAV2	HMGA2	NR2F2	ARHGAP26	HOPX	LSM3	LRP1B	FBXO31	ZFAT	MAFK
NR3C2 34362910 ChIP-Seq WistarRat Hippocampus	1.2110079625740013E-4	NPFFR2	CYFIP1	SMG1	PTPRR	SYNM	TRIO	ZC3H3	WIPF3	FBXO28	FHL1	CIB4	PRKAG1	MSI2	HTR4	RCSD1	LYST	EDC3	ROBO1	STK10	MT2A	GNPTAB	WDR90	XPO6	TCTN1	KIF1C	DLGAP1	SOX6	MAP3K4	MYBPC1	DSCAM	FBXW11	NFAM1	RALGAPA2	PDE4D	STX7	USP45	ENKUR	OPTC	PDE5A	ACOX3	DOCK2	CCDC82	MATN2	GRIA1	NOTCH2	GRIA2	DDC	NRXN1
AR 22383394 ChIP-Seq PROSTATE CANCER Human	1.2249811018055366E-4	ALK	VEZT	PTPRR	TRIO	WWC1	DUSP19	HEPACAM2	ABAT	GRIK2	LIMD1	NR3C1	LCLAT1	EDC3	NR3C2	SCPEP1	SLC22A15	GNAT3	CDH1	RASGEF1B	ADAMTSL3	KYNU	NEK1	SOX9	ZNF521	DACT1	SEMA6A	STARD6	COG6	CD93	DSCAM	DAPK1	PDE4D	MYOF	STX7	PRMT3	COBL	TEX14	URB2	F9	ELF2	FCHSD2	MMP16	SETBP1	RABL3	COL6A3	VDAC1	ACOX3	DOCK2
TAL1 30185409 ChIP-Seq HPC Mouse BoneMarrow Leukemia	1.5520823724792041E-4	CCNT2	CCNJ	RPL31	WIPF3	ITGA2B	IKZF1	HTR4	APEH	NR3C1	SMC4	RXFP2	MYLK3	NR3C2	TXN2	EDNRB	GNAT3	KDR	NEK1	SOX6	HADH	CAST	FBXW11	RALGAPA2	SETMAR	IFT80	VWDE	ANK1	ZPBP	INPP4B	SMO	VDAC1	CCDC82	SPATA19	ABCG2	GRIA2	PDXDC1	ADRB2	RNPC3	PCDH18	NPAS3	NKAIN2	TRPM1	MBP	STXBP6	BARD1	KLHDC4	GGT6	LRRN3
SMAD3 21741376 ChIP-Seq ESCs Human	1.5520823724792041E-4	NPFFR2	PHF2	FRMPD1	FBXO28	CHD7	JMJD1C	MSI2	C8B	PCSK5	FGF4	ROBO1	CDH6	MC4R	NIPBL	CASP7	FGF8	SPATA21	GNAT3	SLC22A18	GOLGA1	DLGAP1	ATXN7L1	SOX9	FGFBP3	ZNF521	SPTAN1	MAP3K4	EPHB4	SH3GL2	KRT71	ANKDD1A	FOXD3	SEMA6A	COG6	DSCAM	COBL	VRK1	OLIG1	ARID1B	KIF27	CTTN	OPTC	ZNF516	NUMB	ZNF236	SPATA19	ABCG1	PDXDC1
SUZ12 20075857 ChIP-Seq MESCs Mouse	1.5633251176387845E-4	NPFFR2	AHCYL2	TRIO	CCNJ	CRTC3	FRMPD1	MPV17L	JMJD1C	ABAT	IKZF1	HTR4	NR3C1	ALDH1L2	LCLAT1	HS6ST2	FAM107B	NR3C2	CDH6	FGF5	STK10	FGF8	EDNRB	SCN9A	KDR	SLC39A8	ATXN7L1	SOX9	SH2D5	SEMA6A	KIRREL2	DGAT1	KCNK10	SLC6A17	DSCAM	SOX10	ANK1	SMO	OPTC	ASTN2	PHLDB3	ASTN1	ARL9	NOTCH2	SHC4	GRIA2	NTM	SLC41A2	TMEM59L
GF1 26923725 Chip-Seq HPCs Mouse	2.051724067330889E-4	RYR1	PTPRR	SYNM	RPL31	FRMPD1	WWC1	WIPF3	CHD7	PRKAG1	FOXI1	LAMC2	MSI2	GPATCH8	SGCD	GNPTAB	MAGOH	DLGAP1	SLC39A8	DACT1	YWHAH	CDKL3	SREBF1	COG6	EDN3	NUP133	FBXW11	MYOF	IFT80	ARID1B	ETV4	PAX2	PDRG1	INPP4B	RNF144B	CYP26C1	SMO	OPTC	KIT	PIK3C3	SPATA19	NOTCH2	DDC	PLA2G3	CACNA1D	PCDH18	FBXL22	NPAS3	PSMB7
TOP2B 26459242 ChIP-Seq MCF-7 Human	2.51587711930816E-4	NPFFR2	PHF2	AHCYL2	COL14A1	FAF1	WWC1	FOXI1	HEPACAM2	TMEM182	SLC6A1	LYST	ALDH1L2	ROBO1	CDH6	SOX2	STK10	SCPEP1	KIAA1549	IMMP2L	STS	GNAT3	ADAMTSL3	XPO6	CDK5RAP1	SLC39A8	TAS2R1	GPR139	ATXN7L1	SEC63	DACT1	SREBF1	SEMA6A	COG6	DSCAM	FBXW11	RALGAPA2	STX7	SETMAR	VRK1	ARID1B	FRMD6	SMO	SETBP1	HECA	CAGE1	ASTN2	ZP2	PPARD
TAL1 21186366 ChIP-Seq BM-HSCs Mouse	2.981685587142045E-4	PHF2	VEZT	PTPRR	TRIO	WWC1	CETN3	FOXI1	JMJD1C	MSI2	IKZF1	GRIK2	LYST	ALDH1L2	GPATCH8	SMG6	EEA1	STK10	SCPEP1	NIPBL	IMMP2L	SGCD	GNPTAB	RSPO2	TEKT3	ATXN7L1	SOX9	SEC63	DACT1	CEP68	CCDC38	CAST	KDM6B	SUN3	CDKL3	SREBF1	MYBPC1	KCNK10	DAPK1	FBXW11	STX7	COBL	TEX14	VRK1	ETV4	ZPBP	TRDN	MED23	RNF144B
KLF4 25985364 ChIP-Seq ATHEROSCLEROSIS LESION Mouse	3.0345649171897767E-4	ALK	NPFFR2	AHCYL2	POP1	RPL31	FAF1	WWC1	RAPH1	LRRC32	LYST	ALDH1L2	PCSK5	TXN2	EDNRB	GNAT3	KDR	DLGAP1	SLC39A8	CAST	COBL	VRK1	ARID1B	MED23	PIK3C3	ZP2	ITGA9	ABCG2	MVK	COL11A1	NTM	TYRP1	SLC43A1	CACNA1C	PCDH18	GLRA1	PSMB7	MC2R	CUX2	SRP72	GALR1	CCDC70	RIMKLA	PLEKHH1	OPCML	TMEM132D	MAP3K1	MCF2	FOXJ3
MEIS1 26253404 ChIP-Seq OPTIC CUPS Mouse	3.1870587195288605E-4	ALK	NPFFR2	AHCYL2	TRIO	RPL31	ABAT	HTR4	SLC6A1	NR3C1	LYST	PCSK5	ROBO1	SOX2	NIPBL	IMMP2L	JPH3	SLC22A15	CDH1	RASGEF1B	SCN9A	KDR	PLCE1	DLGAP1	SOX9	SEC63	DACT1	CAST	SUN3	FOXD3	MKKS	SLC6A17	DAPK1	PRMT3	DNTTIP2	PAX3	TBC1D9	TEX14	MITF	NRG2	TYK2	BAZ1B	ETV4	INPP4B	GPRC5B	ELF2	MMP16	NRG4	HECA
LMO2 26923725 Chip-Seq HEMANGIOBLAST Mouse	3.637714879007384E-4	CYFIP1	PTPRR	RPL31	FRMPD1	WIPF3	RAPH1	PRKAG1	FOXI1	LAMC2	MSI2	LIMD1	GPATCH8	EEA1	SENP7	JPH3	GNPTAB	HEPH	PLCE1	DLGAP1	GPR139	SOX6	CDKL3	SEMA6A	DSCAM	FBXW10	DAPK1	DCC	RALGAPA2	MYOF	COBL	IFT80	VRK1	ARID1B	PAX2	CYP26C1	SMO	OPTC	NRG4	KIT	PIK3C3	HECA	NUP54	SPATA19	ABCG2	NOTCH2	DDC	NTM	NRXN1
PAX3-FKHR 20663909 ChIP-Seq RHABDOMYOSARCOMA Human	4.1184818571618183E-4	PTPRR	TRIO	CHD7	ABAT	MSI2	GRIK2	RCSD1	LIMD1	RXFP2	ROBO1	EEA1	IMMP2L	FGF8	EDNRB	NFKBIZ	KDR	TEKT3	SOX6	DACT1	SEMA6A	DAPK1	PDE4D	OLIG1	INPP4B	GPRC5A	SETBP1	HECA	PDE5A	ACOX3	ASTN2	ZNF555	MATN2	SEMA3D	MAOA	THBS2	PSMB7	ERBB4	GALR1	STC2	HAS2	LRIG3	STXBP6	OPCML	TOE1	TMEM132D	SPHKAP	EYA1	CADM2
FOXA2 19822575 ChIP-Seq HepG2 Human	4.1184818571618183E-4	SCARB2	TRIO	WIPF3	CIB4	THYN1	ABAT	MSI2	HS6ST2	FAM107B	MTRF1	CDH1	CSPP1	GOLGA1	SCN9A	CDK5RAP1	PLCE1	SLC39A7	SOX9	SOX6	MAP3K4	EPHB4	ACOT8	ENTPD1	SEMA6A	DAPK1	SCRIB	VRK1	UNC93A	ADAM2	INPP4B	SPINT1	NINJ1	CHMP4B	VDAC1	ABCG2	FBN3	PDXDC1	PRKCZ	NPAS3	INPP5J	MBP	STXBP6	PLXNA4	FN3K	UVRAG	RABGAP1L	ABCA5	NR2F2
MITF 21258399 ChIP-Seq MELANOMA Human	4.1184818571618183E-4	CYFIP1	AHCYL2	SLC46A1	RPL3	TRIO	EDNRB	HERC2	WDR90	GOLGA1	PLCE1	ATXN7L1	SOX6	SLC6A17	DAPK1	DHDH	SOX10	INPP4B	IFT81	NINJ1	VDAC1	PDXDC1	IGSF3	SLC5A1	OMA1	PRKCZ	SLC5A4	ART3	TRPM1	STXBP6	PROM1	RIMKLA	TOE1	RABGAP1L	GPR15	CADM2	PPFIBP1	TF	MC1R	ZFAT	WNK2	CYP1A1	ECHDC1	COL9A3	CPEB3	LRRC36	SYNM	PTPRS	PHF20
SUZ12 18974828 ChIP-Seq MESCs Mouse	4.3136160635830434E-4	RET	ALK	COL14A1	COX4I1	GRIK3	THYN1	IKZF1	GRIK2	RCSD1	HS6ST2	CDH6	FGF5	MC4R	CASP7	JPH3	FGF8	EDNRB	RSPO2	KDR	PRKG2	SLC39A8	SOX9	FGFBP3	SOX6	FOXD3	SEMA6A	SLC6A17	DSCAM	GRID1	PAX3	TBC1D9	OLIG1	PAX2	GPRC5B	LATS2	MMP16	SMO	PDE5A	ASTN2	SHC4	GRIA2	SEMA3D	SLC41A2	SLC43A1	CACNA1D	SLC5A1	PCDH18	NOL4
LUZP1 20508642 ChIP-Seq ESCs Mouse	4.339246738818709E-4	VEZT	PTPRR	PPP1R13B	WWC1	ITGA2B	FOXI1	JMJD1C	MSI2	IKZF1	BRCA1	GRIK2	LYST	ALDH1L2	SMG6	EEA1	STK10	SCPEP1	IMMP2L	SGCD	GNPTAB	KIF1C	TEKT3	ATXN7L1	SEC63	DACT1	CEP68	CCDC38	KDM6B	SUN3	CDKL3	SREBF1	MYBPC1	FBXW11	STX7	COBL	TEX14	COMMD1	ETV4	ZPBP	TRDN	MED23	PEX7	FRMD6	NUMB	HECA	VDAC1	TRIM16	DOCK2
CDX2 22108803 ChIP-Seq LS180 Human	5.461053826307869E-4	SCARB2	PHF2	PTPRR	ARL6IP1	MSTN	SLC35F5	WWC1	FBXO28	CETN3	RAPH1	JMJD1C	ABAT	LAMC2	TFCP2L1	NR3C1	PRKAG3	NR3C2	FGF5	MC4R	SLC22A15	SCN9A	NEK1	CNGA2	TEKT3	TAS2R1	FGFBP3	OR4D6	TAS2R3	EPHB4	DACT1	CAST	CDKL3	ANKDD1A	SREBF1	SEMA6A	KCNK10	SLC6A17	NUP133	NCOA6	MYOF	SETMAR	PAX3	COBL	TEX14	VRK1	TAS2R16	COMMD1	BAZ1B
ZNF217 24962896 ChIP-Seq MCF-7 Human	6.962837733546608E-4	ALK	AHCYL2	TRIO	PPP1R13B	WWC1	CETN3	CHD7	RAPH1	ABAT	MSI2	GRIK2	NR3C1	ROBO1	CDH6	SOX2	SLC22A15	CDH1	ADAMTSL3	KYNU	DLGAP1	GPR139	ATXN7L1	SOX9	SOX6	CAST	SEMA6A	EDN3	CD93	DSCAM	DAPK1	FBXW11	PDE4D	MYOF	COBL	TBC1D9	MITF	INPP4B	FRMD6	MMP16	SETBP1	VDAC1	RELL1	DOCK2	PPARD	DDC	IGSF3	SEMA3D	CACNA1D
AR 25329375 ChIP-Seq VCAP Human	6.974199941084384E-4	RYR1	VEZT	TRIO	CRTC3	COL14A1	FRMPD1	WWC1	CHD7	FOXI1	THYN1	JMJD1C	TMEM182	GRIK2	SLC6A1	C8B	LIMD1	NR3C1	PCSK5	FAM107B	ROBO1	EEA1	FGF5	MC4R	IMMP2L	GNAT3	CSPP1	ADAMTSL3	ATXN7L1	SOX9	CD36	SOX6	HADH	DACT1	CAST	MYBPC1	KCNK10	DSCAM	TEX14	URB2	TRDN	ACTA1	FRMD6	CTTN	ZNF516	CHMP4B	PIK3C3	ACOX3	ABCG2
REST 18959480 ChIP-ChIP MESCs Mouse	7.501881319088278E-4	SCARB2	MPV17L	CDH6	CDK5RAP1	PLCE1	ATXN7L1	NUDT15	CAST	SEMA6A	SLC6A17	DSCAM	DAPK1	FBXW11	VRK1	ANK1	ASTN2	SPATA19	ASTN1	ABCG2	GRIA2	IGSF3	ITPR3	CACNA1D	NRF1	OMA1	PRKCZ	SPATA7	ART3	TRPM1	CYP27B1	ADAMTS13	PCDHA1	GALR1	STC2	RHPN1	MBP	NPTX1	MORC1	PLXNA4	SMAD2	RABGAP1L	LRRN3	CNTN6	GP2	ARHGAP26	LRP1B	FBXO31	CXCL10
ARNT 22903824 ChIP-Seq MCF-7 Human	8.311285959993784E-4	RPL3	TRIO	WWC1	MSI2	GRIK2	NR3C1	LYST	MYLK3	EDC3	FAM107B	ROBO1	TXN2	CDH6	KIAA1549	IMMP2L	ADAMTSL3	ATXN7L1	SOX6	DSCAM	MYOF	PAX2	ZNF516	SHC4	GRIA2	IGSF3	NRXN1	IGHMBP2	CACNA1D	ASAP1	PCDH18	MCHR2	FAM172A	STC2	PLAC1	DNAJB9	MBP	LRIG3	STXBP6	CCDC70	RABGAP1L	KLHDC4	SPHKAP	GP2	NR2F2	SYNJ2	KLF4	HS3ST4	LSM3
MTF2 20144788 ChIP-Seq MESCs Mouse	8.327303558171452E-4	TRIO	CRTC3	FRMPD1	IKZF1	HTR4	NR3C1	HS6ST2	NR3C2	CDH6	FGF5	FGF8	EDNRB	KDR	SLC39A8	SOX9	SOX6	SEMA6A	DGAT1	SLC6A17	DSCAM	DAPK1	ANK1	FRMD6	SMO	NINJ1	GEMIN7	ASTN2	PHLDB3	ASTN1	NOTCH2	SHC4	GRIA2	SLC41A2	TMEM59L	CACNA1D	SLC5A1	PCDH18	NPAS3	NKAIN2	GNG10	PCDHA1	GALR1	STC2	MBP	NPTX1	STXBP6	PROM1	PLXNA4
KLF1 20508144 ChIP-Seq FETAL-LIVER-ERYTHROID Mouse	8.454673454082275E-4	CHD7	IKZF1	HTR4	IMMP2L	CASP7	SPATA21	ATXN7L1	CD36	CEP97	MAP3K4	YWHAH	CAST	ACOT11	SYTL1	SETMAR	VRK1	COQ10B	ANK1	ARID1B	TRDN	MED23	MRPL52	RNF144B	FRMD6	VDAC1	ABCG2	NRXN1	SLC43A1	CACNA1D	ADRB2	FSTL4	FBXL22	LMF1	TRPM1	PCDHA1	MIER3	TTC21B	HAS2	MARK3	WASF3	BARD1	FN3K	UVRAG	MAP3K1	LRRN3	NR2F2	ARID3B	MYO9A
OCT4 21477851 ChIP-Seq ESCs Mouse	8.781117205094825E-4	PHF2	VEZT	PTPRR	CCNT2	MSTN	RPL31	SLC35F5	FBXO28	RAPH1	FOXI1	JMJD1C	TMEM182	DBI	LAMC2	IKZF1	RCSD1	ALDH1L2	PRKAG3	SMG6	EEA1	STK10	GNPTAB	CSPP1	TEKT3	SOX9	SEC63	CEP68	CCDC38	CDKL3	SREBF1	MYBPC1	KCNK10	APOBEC4	FBXW11	STX7	PAX3	COBL	COQ10B	ZPBP	TRDN	MED23	PEX7	OPTC	HECA	VDAC1	CD48	ASTN1	GRIA1
SMAD2/3 21741376 ChIP-Seq EPCs Human	0.0010064851192604506	ALK	NPFFR2	WWC1	FBXO28	CETN3	FOXI1	GRIK3	TMEM182	MSI2	C8B	NR3C1	GPATCH8	ROBO1	NR3C2	EEA1	FGF8	GNAT3	RASGEF1B	XPO6	KYNU	PLCE1	TEKT3	TAS2R1	ATXN7L1	SOX9	ZNF521	EPHB4	DACT1	CCDC38	STARD5	ANKRD49	SEMA6A	CD93	DSCAM	APOBEC4	DCC	MYOF	COBL	TBC1D9	VRK1	COMMD1	BAZ1B	ARID1B	PAX2	INPP4B	ELF2	SMO	SETBP1
NR3C1 34362910 ChIP-Seq WistarRat Hippocampus	0.0013347722384666758	GRIA1	CYFIP1	GRIA2	SMG1	PTPRR	DDC	KDM3A	TRIO	WIPF3	ASIP	FBXO28	PRKAG1	MSI2	HTR4	PRKCZ	LYST	NOL4	GPATCH8	ART3	EDC3	FAM107B	ROBO1	TRPM1	MT2A	GNPTAB	KIF1C	DLGAP1	MBP	MYBPC1	EYA1	RALGAPA2	MBD2	FANCA	PDE4DIP	MERTK	ARHGAP26	PAFAH2	ETNPPL	FRMD6	MAFK	PDE5A	PDE7B	SERINC3	SDK2	MATN2
FLI1 26923725 Chip-Seq MACROPHAGESS Mouse	0.0013347722384666758	LRRC36	RET	WFDC8	TRIO	PPP1R13B	CCNJ	PTPRS	POP1	COX4I1	COX4I2	PRKAG1	GRIK3	IKZF1	THUMPD1	LRRC32	GPATCH8	MYLK3	TXN2	STK10	SENP7	JPH3	SENP5	TCTN3	SNRPD1	CSPP1	TCTN1	NFKBIZ	KDR	TEKT3	DLGAP1	ANKRD2	SEC63	YWHAH	SREBF1	DGAT1	TSTD2	FBXW11	COBL	MIF4GD	ARID1B	PDRG1	INPP4B	GPRC5A	NINJ1	PLIN3	BPI	PDE5A	ASTN2
NR3C1 34362910 ChIP-Seq WistarRat Hippocampus Stress	0.0014518581524439768	GRIA1	CYFIP1	GRIA2	SMG1	PTPRR	DDC	TRIO	CRTC3	WIPF3	ASIP	FBXO28	DBI	MSI2	HTR4	LRRC32	DCST1	PRKCZ	LYST	NOL4	GPATCH8	SLC5A4	ART3	EDC3	FAM107B	ROBO1	TRPM1	PSMB7	MT2A	GNPTAB	PRX	SMYD2	KIF1C	DLGAP1	EYA1	RALGAPA2	FANCA	HMGA2	PDE4DIP	MERTK	ARHGAP26	FBXO31	ETNPPL	FRMD6	WNK2	MAFK	PDE5A	SDK2	MATN2
AF4 26711339 ChIP-Seq SEM Human Blood Leukemia	0.0021440379435345726	SCARB2	CYFIP1	TRIO	CCNT2	CCNJ	CRTC3	ARL6IP1	RPL31	FBXO28	JMJD1C	MSI2	IKZF1	NR3C1	SMC4	GPATCH8	IPO4	EDC3	FAM107B	STK10	GNPTAB	NEK1	SLC39A8	ATXN7L1	HADH	MAP3K4	PSPH	SEC63	CDKL3	KCNK10	FBXW11	STX7	SCRIB	VRK1	INPP4B	HECA	VDAC1	NOTCH2	SHC4	CALCB	PDXDC1	SLC35D1	FAM114A2	AK1	CUL1	CACNA1C	PCDH18	ADAMTS13	MIER3
CTNNB1 20460455 ChIP-Seq HCT116 Human	0.002235223371823243	PHF2	AHCYL2	TRIO	CRTC3	JMJD1C	MSI2	BRCA1	LCLAT1	PCSK5	FAM107B	NIPBL	SENP5	DLGAP1	SLC39A8	ATXN7L1	ENTPD7	NRG2	PAX2	INPP4B	FRMD6	HECA	ZMYND10	ZNF236	PPARD	MATN2	KDM3A	NOLC1	PKD1L1	WDR62	FSTL4	AKAP1	ERBB4	MBP	PROM1	EPS15	MARK3	PLXNA4	BARD1	UVRAG	KLHDC4	MGAM	RHBDD1	RANBP17	PDE4DIP	GRHL3	NR2F2	ARHGAP26	MC1R
MBD3 35695185 ChIP-Seq nicBasalRootGanglia Mouse Embryo	0.002235223371823243	AHCYL2	TRIO	CRTC3	WIPF2	WWC1	MPV17L	RAPH1	JMJD1C	ABAT	APEH	NR3C1	FGF5	STK10	HERC2	GNPTAB	SNRPD1	WDR90	GOLGA1	SH3GL2	CDKL3	SEMA6A	STARD6	KCNK10	SLC6A17	DSCAM	DAPK1	FBXW11	RALGAPA2	STX7	ENTPD7	VRK1	FBXO10	ANK1	INPP4B	FRMD6	SMO	NINJ1	MAP7D2	HECA	VDAC1	RELL1	LAP3	ASTN2	ABCG1	GRIA2	IGSF3	SLC35D1	SLC41A2
RING1B 27294783 Chip-Seq NPCs Mouse	0.002235223371823243	PPP1R13B	COL14A1	WIPF2	WWC1	CETN3	ABAT	DBI	MSI2	IKZF1	LRRC32	RCSD1	NR3C1	GPATCH8	FGF5	SOX2	FGF8	RASGEF1B	NFKBIZ	RSPO2	NEK1	SOX9	FGFBP3	SOX6	CEP68	KDM6B	SREBF1	SEMA6A	COG6	KCNK10	SLC6A17	PAX3	TEX14	OLIG1	NRG2	ETV4	PAX2	KIF27	GPRC5B	SETBP1	CRH	VDAC1	PDE5A	ASTN2	PPARD	PLAG1	SLC41A2	SLC43A1	TMEM59L
TCF3/E2A 22897851 ChIP-Seq JUKARTE6-1 Human	0.002235223371823243	SYNM	RTP3	COX4I1	FAF1	WIPF3	CHD7	RAPH1	TFCP2L1	GRIK2	NR3C1	GPATCH8	FAM107B	ROBO1	NR3C2	GPR174	EEA1	CDH6	MC4R	STK10	SENP7	JPH3	RASGEF1B	TCTN1	NFKBIZ	GPR139	SOX9	OR4D6	MAP3K4	CAST	SREBF1	MKKS	COG6	DSCAM	APOBEC4	FBXW11	NFAM1	RALGAPA2	DNTTIP2	COBL	MITF	VRK1	URB2	ETV4	PJA2	CTTN	COL6A3	CLDN17	NUP54
TBX3 20139965 ChIP-Seq ESCs Mouse	0.0023340839275878596	ALK	NPFFR2	SCARB2	TRIO	COL14A1	FRMPD1	RAPH1	EEA1	IMMP2L	SOX9	SOX6	EPHB4	SEC63	DACT1	SEMA6A	PDE4D	COBL	ANK1	INPP4B	ZFYVE19	KIT	CRH	CHMP4B	ASTN2	DOCK2	ITGA9	DPEP3	NRF1	CACNA1C	THBS2	NPAS3	GNG10	PITRM1	ERBB4	GALR1	STC2	SMYD2	MBP	MORC1	DTD1	TMEM132D	NR2F2	KLF4	PAFAH2	SKI	MAPK10	PARVG	PDE7B
STAT3 24763339 ChIP-Seq IMN-ESCs Mouse	0.0024412402670470792	LRRC36	NPFFR2	AHCYL2	TRIO	CCNT2	WWC1	COX4I2	ABAT	LAMC2	MSI2	HTR4	ROBO1	CDH6	SOX2	IMMP2L	SLC22A15	CDH1	SOX6	HADH	SH3GL2	CAST	FOXD3	SEMA6A	DAPK1	FBXW11	RALGAPA2	MYOF	ACOT11	SETMAR	PAX3	COBL	ARID1B	PAX2	ADAM2	INPP4B	RNF144B	LATS2	TRIM59	RELL1	LAP3	MATN2	ABCG2	DDC	MVK	SEMA3D	NRXN1	NOLC1	NRF1
TBX3 20139965 ChIP-Seq MESCs Mouse	0.0024485598785587105	ALK	NPFFR2	SCARB2	TRIO	COL14A1	FRMPD1	RAPH1	EEA1	IMMP2L	SOX9	SOX6	EPHB4	SEC63	DACT1	SEMA6A	PDE4D	COBL	ANK1	INPP4B	ZFYVE19	KIT	CRH	CHMP4B	ASTN2	DOCK2	ITGA9	DPEP3	NRF1	CACNA1C	THBS2	NPAS3	GNG10	PITRM1	ERBB4	GALR1	STC2	SMYD2	MBP	MORC1	DTD1	TMEM132D	NR2F2	KLF4	PAFAH2	SKI	MAPK10	PARVG	PDE7B
TP63 23658742 ChIP-Seq EP156T Human	0.0024485598785587105	NPFFR2	SLC46A1	TRIO	WWC1	FBXO28	RAPH1	MSI2	HTR4	NR3C1	TXN2	STK10	MTRF1	GNAT3	CDH1	SCN9A	CDK5RAP1	KDR	PLCE1	NEK1	TEKT3	SH2D5	MAP3K4	COG6	CD93	DSCAM	FBXW11	STX7	SYTL1	ENTPD7	VRK1	ANK1	GPRIN2	FRMD6	MAP7D3	ZNF436	HECA	ASTN2	ABCG1	ABCG2	ARL9	GRIA1	NOTCH2	FBN3	FAM114A2	MAOA	CUL1	SLC5A1	ADRB2
SMAD3 21741376 ChIP-Seq EPCs Human	0.002498472658165087	ALK	WWC1	FBXO28	GRIK3	TMEM182	MSI2	C8B	NR3C1	GPATCH8	CDH6	FGF8	RASGEF1B	PLCE1	TEKT3	TAS2R1	SOX9	DACT1	CCDC38	ANKDD1A	STARD5	CD93	DSCAM	APOBEC4	DCC	MYOF	IFT80	MITF	VRK1	COMMD1	BAZ1B	ARID1B	PAX2	SMO	SETBP1	NUMB	COL6A3	CLDN17	ASTN2	ITGA9	GRIA1	FAM114A2	SEMA3D	NTM	NRXN1	TYRP1	ITPR3	CACNA1D	DNAH9
CDX2 21402776 ChIP-Seq INTESTINAL-VILLUS Mouse	0.0026536969136509328	VEZT	CCNT2	MSTN	RPL31	SLC35F5	FBXO28	RAPH1	FOXI1	JMJD1C	TMEM182	DBI	LAMC2	MSI2	GRIK2	RCSD1	LYST	ALDH1L2	PRKAG3	EEA1	SGCD	GNPTAB	CSPP1	TEKT3	ATXN7L1	SEC63	DACT1	CEP68	KDM6B	CDKL3	SREBF1	MYBPC1	APOBEC4	FBXW11	STX7	PAX3	COBL	TEX14	COQ10B	TRDN	MED23	PEX7	OPTC	HECA	CD48	ASTN1	GRIA1	DDC	ATL1
POU3F2 20337985 ChIP-ChIP 501MEL Human	0.0026536969136509328	ADAMDEC1	PTPRR	RPL31	FBXO28	CETN3	TMEM182	JRKL	GRIK2	HTR4	NR3C1	SMC4	LYST	RXFP2	ROBO1	SOX2	COIL	MC4R	NIPBL	EDNRB	CSPP1	GOLGA1	ATXN7L1	CD36	SOX6	SH3GL2	CAST	ANKRD49	DAPK1	STX7	USP45	MITF	TAS2R16	PJA2	ADAM2	INPP4B	ABCA10	FRMD6	OR13C8	ELF2	HEATR5B	NRG4	NUMB	PIK3C3	NUP54	CCDC82	GRIA2	PLAG1	SEMA3D
PPAR 26484153 Chip-Seq NCI-H1993 Human	0.003139497269846728	ALK	CYFIP1	PTPRR	TRIO	PTPRS	POP1	RPL31	PHF20	WWC1	FBXO28	FHL1	CETN3	NR3C1	EEA1	SENP5	GNAT3	CDH1	ATXN7L1	SOX9	ANKRD2	CD36	FGFBP3	SOX6	SNAP29	TBC1D9	ARID1B	INPP4B	GPRIN2	MMP16	OPTC	ZFYVE19	PLIN3	CHMP4B	ZNF436	ACOX3	ABCG2	AHCY	MAOA	ASIP	ADRB2	MIER3	HAS2	TOE1	RFTN2	MAP3K1	LRRN3	EYA1	CADM2
CTBP2 25329375 ChIP-Seq LNCAP Human	0.004069992358143223	GRIK3	JRKL	GRIK2	C8B	GPATCH8	ROBO1	CDH6	SOX2	MC4R	IMMP2L	SGCD	SPATA21	DLGAP1	SOX9	SOX6	SEMA6A	DSCAM	DCC	FCRL4	SETMAR	VRK1	ZPBP	CYP26C1	FCHSD2	SMO	SETBP1	ASTN2	ZNF236	SEMA3D	COL11A1	NRXN1	TYRP1	DNAH9	CACNA1C	NOL4	FSTL4	NPAS3	SMYD2	SUSD3	MBP	LRIG3	OPCML	CADM2	CNTN6	HS3ST4	CYP26A1	TMEM114	GDNF
FOXA1 27270436 ChIP-Seq VCaP Human Prostate Carcinoma	0.004107655598186852	SCARB2	VEZT	AHCYL2	TRIO	CRTC3	FBXO28	JMJD1C	MSI2	APEH	SMC4	FAM107B	NR3C2	SOX2	GNPTAB	GNAT3	CDK5RAP1	KDR	PLCE1	NEK1	ATXN7L1	NUDT15	SOX6	CAST	CDKL3	ACOT8	STARD5	SEMA6A	DGAT1	DSCAM	DAPK1	FBXW11	RALGAPA2	RNASE6	MITF	GPRIN2	FRMD6	SPINT1	NINJ1	EHBP1L1	MAP7D2	CHMP4B	TRIM16	GEMIN7	CCDC82	ABCG1	SLC35D1	NTM	CUL1
LMO2 26923725 Chip-Seq MACROPHAGESS Mouse	0.004416892206921252	AHCYL2	CCNJ	COL14A1	PLAG1	WIPF2	ZC3H3	CACNA1D	MRPL11	NR3C2	CUX2	FGF8	SMYD2	SUSD3	DLGAP1	RALY	SOX6	SF3B1	FOXD3	SLC6A17	DAPK1	SYNJ2	REEP1	INPP4B	GPRC5A	NUMB	PDE7B	BMPR1B
CTCF 31629814 ChIP-Seq Hepatocytes Mouse Tyrosinemia	0.004966065034102985	SCARB2	TRIO	CRTC3	FRMPD1	WIPF2	WWC1	RAPH1	JMJD1C	THUMPD1	HTR4	NR3C1	STK10	GNPTAB	SNRPD1	CSPP1	SLC39A8	ATXN7L1	PSPH	SEC63	CAST	ENTPD1	STARD6	DGAT1	COG6	KCNK10	DAPK1	FBXW11	RALGAPA2	ENTPD7	MITF	MIF4GD	FRMD6	SLC9A6	NINJ1	MAP7D2	VDAC1	LAP3	ASTN2	ABCG2	NOTCH2	SLC41A2	B3GLCT	CUL1	XPC	VPS26B	NRF1	OMA1	CACNA1C
GATA1 22025678 ChIP-Seq K562 Human	0.005087513898504412	ABCB10	CDH1	PRMT3	CD36	SPTAN1	SDK2
POU5F1 26923725 Chip-Seq MESODERM Mouse	0.005087513898504412	LAMC3	WIPF2	NTM	CHD7	MSI2	C8B	THBS2	EEA1	SOX2	MC2R	IMMP2L	TCOF1	RASGEF1B	RALY	GPR139	SOX9	OPCML	TMEM132D	SEMA6A	DGAT1	DSCAM	RALGAPA2	PLAC8L1	MYO9A	KIF27	INPP4B	CYP26A1	RNF144B	CHMP4B	TRMT61A
TEAD4 26923725 Chip-Seq HEMANGIOBLAST Mouse	0.005087513898504412	LAMC3	WIPF2	NTM	CHD7	MSI2	C8B	THBS2	EEA1	SOX2	MC2R	IMMP2L	TCOF1	RASGEF1B	RALY	GPR139	SOX9	OPCML	TMEM132D	SEMA6A	DGAT1	DSCAM	RALGAPA2	PLAC8L1	MYO9A	KIF27	INPP4B	CYP26A1	RNF144B	CHMP4B	TRMT61A
SUZ12 18692474 ChIP-Seq MESCs Mouse	0.005112467076872659	RET	ALK	NPFFR2	VEZT	CRTC3	COL14A1	GRIK3	GRIK2	SLC6A1	HS6ST2	CDH6	FGF5	FGF8	SGCD	EDNRB	RSPO2	KDR	PRKG2	DLGAP1	SOX9	SOX6	FOXD3	SEMA6A	SLC6A17	EDN3	DSCAM	GRID1	PAX3	TBC1D9	OLIG1	ANK1	PAX2	LATS2	MMP16	ASTN2	GRIA2	SEMA3D	SLC41A2	CACNA1D	SLC5A1	CACNA1C	PCDH18	NOL4	FSTL4	NPAS3	GLRA1	FGD6	ERBB4
CTBP1 25329375 ChIP-Seq LNCAP Human	0.005112467076872659	WFDC8	ADAMDEC1	PTPRS	ZNF492	CHD7	RAPH1	GRIK3	TMEM182	C8B	GPATCH8	ROBO1	TXN2	CDH6	SOX2	NFKBIZ	DLGAP1	GPR139	SOX9	SOX6	ZNF521	EPHB4	CD93	DSCAM	APOBEC4	COBL	MITF	VRK1	TYK2	ZPBP	SETBP1	ZNF516	CD48	DOCK2	GRIA1	FAM114A2	NRXN1	TYRP1	SDAD1	ART3	NPAS3	TRPM1	CUX2	FAM172A	SMYD2	HAS2	OPCML	EYA1	CADM2
SUZ12 18555785 ChIP-Seq MESCs Mouse	0.0052545277502642875	RET	COL14A1	GRIK3	IKZF1	RCSD1	CDH6	FGF5	JPH3	FGF8	EDNRB	PRKG2	SLC39A8	GPR139	SOX9	FOXD3	SEMA6A	EDN3	GRID1	DCC	PAX3	OLIG1	SMO	PDE5A	ASTN2	SHC4	SLC41A2	TMEM59L	SLC5A1	PCDH18	GNG4	GALR1	STC2	SUSD3	MBP	NPTX1	STXBP6	PROM1	PLXNA4	TMEM132D	CADM2	GABRA5	CAV1	IGF2	HMGA2	DMRT3	LHFPL3	NR2F2	CYP26A1
TCF4 22108803 ChIP-Seq LS180 Human	0.0052545277502642875	RET	ALK	CYFIP1	PHF20	FAF1	FBXO28	CETN3	JMJD1C	DBI	JRKL	MSI2	GRIK2	HTR4	NR3C1	LYST	PCSK5	PRKAG3	HS6ST2	NR3C2	MC4R	NIPBL	MAGOH	PRKG2	SOX9	CD36	OR4D6	COG6	SLC6A17	EDN3	GRID1	MYOF	PRMT3	ACOT11	COBL	TEX14	VRK1	URB2	TAS2R16	ARID1B	ENKUR	INPP4B	RNF144B	MMP16	ACOX2	OPTC	GEMIN7	ABCG1	ITGA9
JARID2 20064375 ChIP-Seq MESCs Mouse	0.0052545277502642875	RET	RYR1	TRIO	CRTC3	IKZF1	HS6ST2	SMG6	CDH6	FGF5	JPH3	FGF8	KDR	PRKG2	SLC39A8	SOX9	SOX6	SEMA6A	KCNK10	DSCAM	GRID1	PAX3	OLIG1	ANK1	PAX2	CYP26C1	LATS2	ASTN2	SEMA3D	SLC41A2	NRXN1	SLC43A1	TMEM59L	CACNA1C	NOL4	FSTL4	NPAS3	PCDHA1	ERBB4	HAS2	NPTX1	STXBP6	PLXNA4	TMEM132D	GABRA5	IGF2	HMGA2	DMRT3	LHFPL3
DROSHA 22980978 ChIP-Seq HELA Human	0.0052545277502642875	RET	ALK	PHF2	FBN3	TRIO	GRIK3	DNAH9	THBS2	PRKCZ	GLRA1	STK10	CUX2	GOLGA1	OTOF	DLGAP1	MBP	ATXN7L1	PLXNA4	EVC2	TMEM132D	DEFB119	SLC6A17	COL22A1	TEX14	SYNJ2	FER	PARVG	BPI	SAE1	ABCG1
ZFP57 27257070 Chip-Seq ESCs Mouse	0.0052545277502642875	LILRA6	GRIA2	COL11A1	NRXN1	TYRP1	IGHMBP2	GRIK2	C8B	FBXL22	ROBO1	CDH6	MC4R	SGCD	PCDHA1	FAM172A	ERBB4	TTC21B	NFKBIZ	STXBP6	SOX6	SEC63	DACT1	TMEM132D	CAST	SMAD2	MAP3K1	COG6	SPHKAP	DAPK1	PDE4D	MBD2	RANBP17	PAX3	NR2F2	NTAN1	LRP1B	TRDN	INPP4B	MMP16	GDNF	KIT	ECHDC1	ITGBL1	PIK3C3	CD48	BMPR1B	ABCG2
GATA1 19941827 ChIP-Seq MEL Mouse	0.005783416194901272	RYR1	SLC46A1	TRIO	PPP1R13B	PTPRS	FRMPD1	WIPF2	ITGA2B	ABAT	IKZF1	APEH	SENP7	NIPBL	CASP7	XPO6	KDR	DLGAP1	SLC39A8	ATXN7L1	ANKRD2	SOX6	CEP68	NUP133	PDE4D	STX7	RNASE6	ENTPD7	COBL	MITF	COMMD1	TYK2	ANK1	ARID1B	MRPL52	RNF144B	SPINT1	OPTC	NINJ1	KIT	EHBP1L1	POLR1E	CD48	GEMIN7	ACOX3	DOCK2	ABCG2	NOTCH2	TPH1
CEBPD 23245923 ChIP-Seq MEFs Mouse	0.005882434083389427	ARL6IP1	FAM114A2	LAMC3	CHD7	LCLAT1	PCDH18	RXFP2	FAM107B	EEA1	CDH6	NIPBL	BTAF1	TTC21B	HAS2	DNAJB9	METTL8	BARD1	CADM2	FBXW11	USP45	COBL	NR2F2	KLF4	ARID1B	MMP16	SETBP1	ZFAT	TAOK1	CPEB3	BMPR1B
KDM2B 26808549 Chip-Seq REH Human	0.005882434083389427	ALK	SCARB2	ZC3H3	ITGA2B	CHD7	FOXI1	TMEM182	LAMC2	LRRC32	APEH	LCLAT1	PCSK5	FAM107B	SGCD	EDNRB	SLC22A18	KYNU	CLEC5A	NFKBIZ	RSPO2	PLCE1	EPHB4	APOBEC4	SETMAR	SCRIB	ARID1B	ZPBP	GAK	ACTA1	FRMD6	FCHSD2	MMP16	SMO	CTTN	HEATR5B	KIT	EHBP1L1	PIK3C3	HECA	CLDN17	PDE5A	ABCG1	FAM114A2	COL11A1	IGHMBP2	NOLC1	ASAP1	OMA1
STAT1 17558387 ChIP-Seq HELA Human	0.006216458900077923	SCARB2	AHCYL2	CCNJ	RPL31	WWC1	FOXI1	LAMC2	PCSK5	RXFP2	FAM107B	EEA1	JPH3	FGF8	SGCD	EDNRB	SLC22A15	GNAT3	TCTN3	NFKBIZ	RSPO2	SLC39A8	CD36	PSPH	YWHAH	SRRM2	CAST	KDM6B	ENTPD1	MKKS	EDN3	NUP133	APOBEC4	FBXW11	PAX3	COBL	TBC1D9	COQ10B	CTTN	PLIN3	PIK3C3	CLDN17	ACOX3	ITGA9	LTF	DDC	IGSF3	SLC5A1	RNPC3
SOX11 23321250 ChIP-ChIP Z138-A519-JVM2 Human	0.006216458900077923	ALK	SCARB2	CYFIP1	RPL3	ACSS2	COX4I1	SLC35F5	AK1	PRKAG1	MSI2	RCSD1	FAM107B	ROBO1	DLL3	HSPD1	CDH6	PPP2CA	ADAMTS13	BAG5	GNG4	GALR1	STC2	TOE1	CEP68	FN3K	STK11IP	PDE4D	SETMAR	IFT80	SCRIB	BRAF	NR2F2	SYNJ2	TAS2R38	ARID3B	KLF4	HSPE1	ANK1	MIF4GD	FBXO31	TLX3	TBXAS1	CRH	MSRB3	MAFK	ZNF555	MATN2	ABCG2
KLF5 20875108 ChIP-Seq MESCs Mouse	0.006216458900077923	RET	ALK	RYR1	ADAMDEC1	TRIO	PTPRS	ZNF492	WIPF3	GRIK3	ABAT	NR3C1	LCLAT1	NR3C2	CDH6	SENP7	NIPBL	KIAA1549	SPATA21	RASGEF1B	ADAMTSL3	KYNU	SCN9A	PRKG2	GPR139	ATXN7L1	SOX6	HADH	SH2D5	MYBPC1	SEMA6A	DAPK1	MYOF	ACOT11	USP45	COBL	TEX14	TAS2R16	ELF2	CTTN	ACOX2	NRG4	PLIN3	POLR1E	TRIM16	ITGA9	NRXN1	CUL1	PKD1L1
CEBPA 26348894 ChIP-Seq LIVER Mouse	0.006629940867288299	ALK	NPFFR2	SLC46A1	PTPRR	SYNM	CCNT2	ARL6IP1	CETN3	TMEM182	THUMPD1	SLC6A1	C8B	RXFP2	ROBO1	NR3C2	CDH6	NIPBL	JPH3	PRKG2	PDILT	GPR139	CEP97	FGFBP3	SOX6	SH2D5	PSPH	SEC63	IQCB1	KRT71	SREBF1	ANKRD49	MYOF	NIPA2	NRG2	KIF27	PJA2	CYP26C1	HEATR5B	NRG4	PIK3C3	ZNF780B	PHLDB3	PRR11	FBN3	DDC	OMA1	NID2	FSTL4
NR3C1 21868756 ChIP-Seq MCF10A Human	0.007842533387211519	PTPRS	WWC1	RAPH1	FOXI1	TFCP2L1	MSI2	NR3C1	PRKAG3	FGF4	NR3C2	JPH3	EDNRB	KYNU	KDR	NEK1	TEKT3	DACT1	NCOA6	PAX3	URB2	ARID1B	TRDN	PEX7	SETBP1	KIT	PLIN3	CD48	ABCG2	ARL9	GRIA1	GRIA2	DDC	CALCB	MAOA	NDUFB1	PKD1L1	CACNA1C	NKAIN2	PITRM1	STC2	HAS2	ANKRD50	PLEKHH1	PLA2G2E	CELA1	HIPK2	MAPK10	CROCC
WT1 25993318 ChIP-Seq PODOCYTE Human	0.008978721105469375	AHCYL2	TRIO	CRTC3	WWC1	FBXO28	MSI2	NR3C1	LCLAT1	RXFP2	MYLK3	EDC3	TXN2	CDH6	EDNRB	PLCE1	SLC39A8	SOX6	SRRM2	SEMA6A	DSCAM	DAPK1	RALGAPA2	STX7	ACOT11	SMO	OPTC	RELL1	TRIM16	ASTN2	CCDC82	SPATA19	ABCG1	ASTN1	IGSF3	NTM	SLC41A2	CACNA1C	PRKCZ	NPAS3	SMYD2	STXBP6	RIMKLA	PLXNA4	MARK2	FN3K	TMEM132D	SMAD2	UVRAG
GF1B 26923725 Chip-Seq HPCs Mouse	0.009412556178663822	ALK	RYR1	PTPRR	TRIO	RPL31	WIPF3	CHD7	RAPH1	DUSP19	GRIK3	MSI2	PRKAG3	EEA1	NIPBL	EDNRB	SENP5	KDR	DLGAP1	SLC39A8	GPR139	DACT1	YWHAH	ACAD8	CDKL3	SEMA6A	COG6	EDN3	DSCAM	FBXW11	RALGAPA2	MYOF	USP45	PAX3	URB2	BAZ1B	ARID1B	ETV4	PDRG1	INPP4B	RNF144B	CYP26C1	OPTC	NUP54	DDC	NCAPG	UMOD	CACNA1D	ASAP1
TP53 23651856 ChIP-Seq MEFs Mouse	0.009836734515210974	SCARB2	TRIO	RPL31	WWC1	FBXO28	ITGA2B	JMJD1C	MSI2	LCLAT1	GPATCH8	HS6ST2	EDC3	CSPP1	CDK5RAP1	SLC39A7	ATXN7L1	NUDT15	SOX6	SEMA6A	DAPK1	FBXW11	RALGAPA2	STX7	DHDH	SYTL1	IFT80	ANK1	INPP4B	NINJ1	ASTN2	DPEP3	GRIA1	SLC41A2	ABHD1	AK1	TMEM59L	CACNA1D	HMMR	ADRB2	CACNA1C	RNPC3	ART3	NPAS3	TRPM1	ADAMTS13	INPP5J	MBP	MARK3
TAL1 26923725 Chip-Seq HPCs Mouse	0.009836734515210974	PTPRR	SYNM	CRTC3	MSTN	RPL31	FAF1	WIPF3	CHD7	FOXI1	LAMC2	GRIK2	ALDH1L2	GPATCH8	EDC3	ROBO1	FGF5	SENP7	GNPTAB	MAGOH	SCN9A	NFKBIZ	NEK1	GPR139	KCNK10	DAPK1	FBXW11	MYOF	SETMAR	COBL	TBC1D9	IFT80	VWDE	PDRG1	ADAM2	PEX7	FCHSD2	SMO	OPTC	KIT	CLDN17	NUP54	TRIM16	PPARD	KDM3A	SEMA3D	ATL1	COL11A1	TYRP1
MYCN 18555785 ChIP-Seq MESCs Mouse	0.010008885732025652	CYFIP1	RPL3	CCNJ	PTPRS	ARL6IP1	POP1	WIPF2	FAF1	CETN3	DBI	MSI2	SMC4	LYST	SOX2	COIL	STK10	HERC2	SENP5	GNPTAB	CDH1	XPO6	GOLGA1	MAP3K4	PSPH	PSTK	CEP68	SRRM2	CDKL3	SEMA6A	STARD6	NUP133	DNTTIP2	IFT80	SCRIB	MRPL52	FCHSD2	KIT	RABL3	POLR1E	PIK3C3	TRIM59	VDAC1	LAP3	PRR11	ABCG1	NOTCH2	MAOA	ABHD1
RUNX1 21571218 ChIP-Seq MEGAKARYOCYTES Human	0.01004385415006386	AHCYL2	SLC46A1	RPL31	FOXI1	JMJD1C	IKZF1	CSPP1	MAGOH	PLCE1	ATXN7L1	EPHB4	DAPK1	RNASE6	SETMAR	SCRIB	ANK1	MIF4GD	INPP4B	IFT81	NINJ1	HECA	LAP3	PDXDC1	XPC	OMA1	PRKCZ	MRPL11	SKA2	TRPM1	GALR1	OTOF	TP53BP1	TOE1	RABGAP1L	XCR1	STK11IP	BRAF	PAFAH2	MC1R	TH	ZFAT	RYR1	PHF2	SMG1	PHF20	SLC35F5	PRKAG1	LRRC32
JUN 21703547 ChIP-Seq K562 Human	0.010895209357070399	RET	ALK	PHF2	FAF1	FBXO28	APEH	HS6ST2	BMP15	ROBO1	NR3C2	EEA1	CDH6	FGF5	NIPBL	HERC2	SPATA21	SNRPD1	RASGEF1B	XPO6	PRKG2	TAS2R1	TAS2R3	CCDC38	SLC6A17	DSCAM	DAPK1	PDE4D	MRPL52	GAK	F9	MMP16	COL6A3	PIK3C3	VDAC1	ACOX3	ASTN2	NOTCH2	MAOB	MAOA	NRXN1	CUL1	IGHMBP2	NCAPG	MTIF2	FSTL4	TCOF1	LRIG3	EPS15
SUZ12 27294783 Chip-Seq ESCs Mouse	0.011512042244219098	TRIO	PTPRS	LAMC2	IKZF1	GRIK2	HTR4	LRRC32	RCSD1	NR3C1	ALDH1L2	PRKAG3	CDH6	FGF5	SOX2	MC4R	STK10	FGF8	SGCD	EDNRB	SLC22A18	RSPO2	KDR	DLGAP1	SOX9	SOX6	SH2D5	DACT1	FOXD3	SEMA6A	KCNK10	GRID1	DCC	NFAM1	ACOT11	PAX3	OLIG1	NRG2	PAX2	KIF27	CYP26C1	OPTC	PIK3C3	DPEP3	ARL9	TPH1	SLC41A2	SLC43A1	TMEM59L
SMAD3 22036565 ChIP-Seq ESCs Mouse	0.011512042244219098	PHF20	COX4I1	GRIK3	MSI2	FGF4	SOX2	SCPEP1	IMMP2L	CDH1	DLGAP1	ATXN7L1	SH2D5	CEP68	CDKL3	MYBPC1	KIRREL2	DAPK1	RALGAPA2	PDE4D	COBL	ARID1B	ETV4	LATS2	SPINT1	NINJ1	PLIN3	VDAC1	GEMIN7	ASTN2	ABCG1	ITGA9	DDC	NRXN1	SLC43A1	NOLC1	NID2	AKAP1	CYB5R1	SMYD2	MORC1	PLEKHH1	BARD1	EVC2	UBE2B	TXNRD2	STK11IP	GRHL3	PML
SOX9 26525672 Chip-Seq HEART Mouse	0.011512042244219098	JMJD1C	TMEM182	DBI	MSI2	BRCA1	GRIK2	PCSK5	ROBO1	SGCD	CSPP1	PLCE1	DLGAP1	ATXN7L1	IQCB1	CAST	KDM6B	CDKL3	SEMA6A	DCC	PDE4D	MYOF	TEX14	ARID1B	FRMD6	NUMB	ACOX3	PRR11	PPARD	GRIA1	NOTCH2	DDC	PDXDC1	IGSF3	FAM114A2	COL11A1	SLC41A2	NRXN1	TYRP1	ASAP1	HMMR	OMA1	HSPA13	PCDH18	FSTL4	NKAIN2	TCOF1	TTC21B	HAS2
SMAD4 21741376 ChIP-Seq HESCs Human	0.011512042244219098	ALK	NPFFR2	CYFIP1	SYNM	LAMC3	ZC3H3	SLC35F5	FOXI1	GRIK3	SLC6A1	C8B	NR3C1	PCSK5	HS6ST2	FAM107B	ROBO1	TXN2	EEA1	FGF5	FGF8	SENP5	RASGEF1B	XPO6	SLC39A8	TAS2R1	ATXN7L1	CD36	SPTAN1	ANKDD1A	ACOT8	SEMA6A	CD93	DAPK1	PDE4D	MYOF	ARID1B	PAX2	INPP4B	RBP5	SETBP1	NRG4	ZNF516	KIT	NUMB	PIK3C3	VDAC1	GEMIN7	ACOX3
FOXA1 33576154 ChIP-Seq Human Lung ProstateCancer	0.011512042244219098	SCARB2	VEZT	AHCYL2	RPL3	POP1	WIPF2	THYN1	JMJD1C	MSI2	THUMPD1	APEH	GPATCH8	IPO4	MYLK3	FAM107B	TXN2	SOX2	GNPTAB	GOLGA1	CDK5RAP1	ATXN7L1	SOX9	HADH	MAP3K4	PSPH	SEC63	SRRM2	CAST	CDKL3	STX7	SETMAR	ACOT13	IFT80	SCRIB	MITF	VRK1	ANK1	INPP4B	MAP7D2	RABL3	GAPDHS	CCDC82	ABCG1	PDXDC1	ITPR3	SLC5A1	VPS26B	NRF1
ENL 26711339 ChIP-Seq SEM Human Blood Leukemia	0.011512042244219098	CYFIP1	VEZT	PTPRR	TRIO	CCNT2	CCNJ	CRTC3	RPL31	FAF1	SLC35F5	FHL1	CHD7	PRKAG1	DUSP19	JMJD1C	TMEM182	MSI2	IKZF1	THUMPD1	RCSD1	NR3C1	SMC4	FAM107B	ROBO1	EEA1	STK10	NIPBL	NEK1	DLGAP1	SLC39A8	ATXN7L1	FGFBP3	HADH	PSPH	SEC63	SEMA6A	GRID1	BAZ1B	ARID1B	PJA2	GAK	ELF2	FCHSD2	ZNF516	TRIM59	VDAC1	ACOX3	PDXDC1
GATA3 30127528 ChIP-Seq BE2C Human Brain Neuroblastoma	0.011512042244219098	AHCYL2	PTPRR	IGSF3	COL14A1	FRMPD1	NRXN1	JMJD1C	ABAT	HTR4	HSPA13	NOL4	FAM107B	MT2A	SRP72	NEK1	TP53BP1	CD36	CEP97	PSTK	CERS3	COG6	EYA1	TXNRD2	FBXW11	PDE4D	RANBP17	ACOT11	TVP23B	TVP23C	PAFAH2	ENKUR	DNAJA1	MAPK10	PEX7	LIN28B	RNF103	GPRC5A	FRMD6	ELF2	FRMD7	CHMP4B	MAFK	VDAC1	IGSF9B	BMPR1B	DOCK2	PPARD
TCF12/HEB 22897851 ChIP-Seq JUKARTE6-1 Human	0.011822862037401724	LRRC36	RET	PTPRS	RTP3	MSTN	FRMPD1	FBXO28	RAPH1	THYN1	ABAT	TFCP2L1	IKZF1	THUMPD1	APEH	GPATCH8	RXFP2	GPR174	MC4R	SENP7	MTRF1	JPH3	ADAMTSL3	CLEC5A	CDK5RAP1	TEKT3	OR4D6	SKP1	ANKDD1A	SREBF1	MKKS	DAPK1	GRID1	FBXW11	DCC	SETMAR	MITF	VRK1	VWDE	ETV4	CTTN	OPTC	KIT	BPI	HECA	ZNF555	ITGA9	ARL9	GRIA2
SUZ12 18692474 ChIP-Seq MEFs Mouse	0.012012987543106876	RET	ALK	CRTC3	COL14A1	GRIK3	GRIK2	HS6ST2	CDH6	FGF5	FGF8	SGCD	EDNRB	KDR	PRKG2	SOX9	SOX6	FOXD3	SEMA6A	EDN3	DSCAM	GRID1	PAX3	TBC1D9	OLIG1	ANK1	PAX2	LATS2	MMP16	ASTN2	GRIA2	CACNA1D	SLC5A1	CACNA1C	NPAS3	GLRA1	FGD6	ERBB4	GNG4	GALR1	STC2	SUSD3	NPTX1	PROM1	CRYM	EYA1	CAV1	IGF2	HMGA2
GATA2 19941826 ChIP-Seq K562 Human	0.01209565352121256	RYR1	PHF2	TRIO	ARL6IP1	WIPF3	ITGA2B	COX4I2	IKZF1	THUMPD1	HTR4	RCSD1	LIMD1	EEA1	FGF5	STK10	SLC22A13	IMMP2L	HEPH	CDH1	RASGEF1B	CSPP1	CDK5RAP1	SLC39A8	ZNF521	SPTAN1	MAP3K4	EPHB4	PSPH	YWHAH	CD93	DAPK1	NFAM1	PRMT3	SETMAR	TEX14	MITF	VRK1	ANK1	MIF4GD	PDRG1	CTTN	EHBP1L1	ASTN2	DOCK2	PPARD	DDC	IGSF3	DNAH9
LXR 22158963 ChIP-Seq LIVER Mouse	0.013129559060396576	SCARB2	PHF2	PTPRS	WWC1	WIPF3	CIB4	ABAT	ACSM5	DBI	C8B	LIMD1	NR3C1	LYST	LCLAT1	PRKAG3	SMG6	FAM107B	ROBO1	TXN2	IMMP2L	SLC22A15	SENP5	RASGEF1B	PDILT	CD36	DACT1	CCDC38	SREBF1	FGA	EDN3	DAPK1	RALGAPA2	ACOT11	TEX14	NIPA2	COQ10B	ARID1B	RNF144B	SMO	ACOX2	NRG4	NINJ1	RELL1	NUP54	ABCG1	PPARD	DDC	AHCY
LMO2 26923725 Chip-Seq HEMOGENIC-ENDOTHELIUM Mouse	0.014647445422578894	RYR1	SCARB2	AHCYL2	SYNM	RPL31	LAMC3	FRMPD1	WIPF2	WWC1	WIPF3	FOXI1	JMJD1C	MSI2	EEA1	STK10	JPH3	EDNRB	GNPTAB	RASGEF1B	GOLGA1	RSPO2	DLGAP1	SLC39A8	GPR139	MAP3K4	SEC63	CDKL3	SREBF1	DAPK1	FBXW11	RALGAPA2	MYOF	TBC1D9	NRG2	ANK1	ARID1B	ENKUR	MED23	INPP4B	CYP26C1	OPTC	KIT	CRH	RELL1	SPATA19	NOTCH2	DDC	FAM114A2
IRF1 19129219 ChIP-ChIP H3396 Human	0.015567138826821075	BARD1	ALK	VEZT	FBN3	CCNT2	DCC	TXN2	FRMD6	GAPDHS	CYP1A1	CD48	DOCK2	PTPN4
SMC3 22415368 ChIP-Seq MEFs Mouse	0.016092067968132354	RYR1	SYNM	TRIO	PTPRS	COL14A1	WIPF2	WWC1	TMEM182	APEH	LIMD1	RXFP2	BMP15	ROBO1	TXN2	SOX2	COIL	GNPTAB	TCTN3	RASGEF1B	SLC22A18	TCTN1	RSPO2	SOX9	FGFBP3	SOX6	SNAP29	DACT1	MKKS	SEMA6A	FBXW10	NUP133	APOBEC4	MYOF	BAZ1B	ARID1B	MED23	MRPL52	PEX7	GPRC5B	FRMD6	SETBP1	OPTC	EHBP1L1	POLR1E	GRIA2	ACSS2	PDXDC1	IGSF3
MYC 19915707 ChIP-ChIP AK7 Human	0.017057021227105014	SCARB2	PTPRR	PPP1R13B	POP1	SLC35F5	PRKAG1	THYN1	MSI2	HTR4	ALDH1L2	IPO4	SMG6	TXN2	FGF5	SOX2	SCPEP1	SENP7	CASP7	JPH3	SGCD	SLC22A15	XPO6	KYNU	CLEC5A	GOLGA1	STAB1	SCN9A	NEK1	POLI	SLC39A8	GPR139	NUDT15	SOX6	SNAP29	CCDC38	SREBF1	STARD5	DGAT1	NUP133	ENTPD7	SETMAR	MITF	UNC93A	BAZ1B	PJA2	ACOX2	NINJ1	BPI
NANOG 18692474 ChIP-Seq MESCs Mouse	0.017190240702386568	SCARB2	FBXO28	HS6ST2	FGF4	CDH6	FGF5	SOX2	FGF8	CDH1	CSPP1	MAGOH	PLCE1	ATXN7L1	SH3GL2	SRRM2	CAST	ENTPD1	SEMA6A	KIRREL2	DSCAM	FBXW10	DAPK1	FBXW11	DHDH	VRK1	SPINT1	NINJ1	VDAC1	LAP3	GEMIN7	PRR11	ABCG1	ABCG2	DPEP3	SHC4	SLC41A2	NOLC1	SLC5A1	HMMR	NRF1	NID2	TRPM1	SMYD2	MBP	PROM1	MORC1	RABGAP1L	IGF2
CNOT3 19339689 ChIP-ChIP MESCs Mouse	0.0172638132579653	VEZT	SLC35F5	MSI2	BRCA1	ALDH1L2	RXFP2	EEA1	NIPBL	CDH1	XPO6	CD36	MAP3K4	PSPH	CEP68	SRRM2	SREBF1	ANKRD49	DGAT1	TBC1D9	SCRIB	OLIG1	KIF22	PAX2	MRPL52	FRMD6	SMO	KIT	POLR1E	TRIM59	NOTCH2	IGSF1	ABHD1	VPS26B	ADRB2	PRKCZ	NOL4	FSTL4	AKAP1	HSPD1	FGD6	BAG5	SMYD2	KRIT1	MBP	NPTX1	SOCS4	WASF3	KLHDC4
FOXM1 26100407 CHIP-SEQ Hek293 Flp-In Human	0.017900695384985107	TRIO	PTPRS	FBXO28	COX4I2	CETN3	TFCP2L1	MSI2	RCSD1	NR3C1	LYST	GPATCH8	ROBO1	NR3C2	EEA1	NIPBL	HERC2	RASGEF1B	PRX	RSPO2	SOX9	HADH	MAP3K4	EPHB4	DACT1	KDM6B	SEMA6A	NUP133	GRID1	APOBEC4	ACOT11	TBC1D9	TEX14	MITF	ANK1	ARID1B	FRMD6	SLC9A6	SMO	SETBP1	OPTC	ZNF516	CHMP4B	HECA	PDE5A	GEMIN7	ZP2	ARL9	SLC35D1
FOXA1 21572438 ChIP-Seq LNCaP Human	0.01794946981643991	ADAMDEC1	CCNT2	RTP3	WWC1	LAMC2	JRKL	LRRC32	RXFP2	PRKAG3	ROBO1	MC4R	SCPEP1	NIPBL	SLC22A15	GNAT3	TCTN1	GOLGA1	PRKG2	TAS2R3	PSPH	DACT1	ANKDD1A	FOXD3	SEMA6A	FBXW11	RNASE6	COBL	TEX14	TAS2R16	MIF4GD	ETV4	PDRG1	RBP5	FRMD6	SPINT1	MMP16	FRMD7	IFT81	KIT	PIK3C3	RELL1	NUP54	LAP3	DPEP3	LILRA6	DDC	MVK	SLC41A2
NFE2L2 20460467 ChIP-Seq MEFs Mouse	0.01794946981643991	CCNT2	COL14A1	LAMC2	EEA1	COIL	SCPEP1	EDNRB	SENP5	RSPO2	DLGAP1	MAP3K4	SEC63	CEP68	DAPK1	GRID1	PJA2	FRMD6	FCHSD2	SETBP1	HECA	SPATA19	PPARD	MATN2	GRIA2	DDC	MAOA	SLC41A2	NRXN1	CACNA1D	PPM1D	LMF1	GALR1	STC2	HAS2	OPCML	MAP3K1	EYA1	PLAC8L1	NR2F2	SYNJ2	IGF1	KLF4	ZZEF1	HIPK2	GDNF	ZFAT	FAM131B	TBXAS1
NRF2 20460467 ChIP-Seq MEFs Mouse	0.01794946981643991	CCNT2	COL14A1	LAMC2	EEA1	COIL	SCPEP1	EDNRB	SENP5	RSPO2	DLGAP1	MAP3K4	SEC63	CEP68	DAPK1	GRID1	PJA2	FRMD6	FCHSD2	SETBP1	HECA	SPATA19	PPARD	MATN2	GRIA2	DDC	MAOA	SLC41A2	NRXN1	CACNA1D	PPM1D	LMF1	GALR1	STC2	HAS2	OPCML	MAP3K1	EYA1	PLAC8L1	NR2F2	SYNJ2	IGF1	KLF4	ZZEF1	HIPK2	GDNF	ZFAT	FAM131B	TBXAS1
SMAD4 21741376 ChIP-Seq EPCs Human	0.01794946981643991	ALK	NPFFR2	SLC46A1	PTPRR	SYNM	PTPRS	RPL31	PHF20	FBXO28	RAPH1	FOXI1	GRIK3	SLC6A1	GPATCH8	FAM107B	IMMP2L	FGF8	GNAT3	KYNU	GOLGA1	PLCE1	NEK1	TEKT3	TAS2R1	ATXN7L1	SOX9	TAS2R3	EPHB4	CCDC38	SREBF1	STARD5	ANKRD49	CD93	APOBEC4	DCC	NFAM1	MYOF	IFT80	VRK1	COMMD1	BAZ1B	PAX2	KIF27	CTTN	SETBP1	NUMB	VDAC1	CLDN17
RNF2 18974828 ChIP-Seq MESCs Mouse	0.01794946981643991	RET	NPFFR2	CRTC3	COL14A1	GRIK3	RCSD1	HS6ST2	FGF5	MC4R	CASP7	JPH3	FGF8	RSPO2	KDR	PRKG2	SLC39A8	SOX9	FOXD3	SEMA6A	GRID1	APOBEC4	PAX3	OLIG1	PAX2	GPRC5B	LATS2	MMP16	SMO	ASTN2	SHC4	SLC43A1	SLC5A1	PCDH18	NOL4	FSTL4	NPAS3	CYP27B1	GALR1	HAS2	NPTX1	STXBP6	PROM1	PLXNA4	TMEM132D	CADM2	GABRA5	IGF2	HMGA2
EZH2 18974828 ChIP-Seq MESCs Mouse	0.01794946981643991	RET	NPFFR2	CRTC3	COL14A1	GRIK3	RCSD1	HS6ST2	FGF5	MC4R	CASP7	JPH3	FGF8	RSPO2	KDR	PRKG2	SLC39A8	SOX9	FOXD3	SEMA6A	GRID1	APOBEC4	PAX3	OLIG1	PAX2	GPRC5B	LATS2	MMP16	SMO	ASTN2	SHC4	SLC43A1	SLC5A1	PCDH18	NOL4	FSTL4	NPAS3	CYP27B1	GALR1	HAS2	NPTX1	STXBP6	PROM1	PLXNA4	TMEM132D	CADM2	GABRA5	IGF2	HMGA2
AHR 22903824 ChIP-Seq MCF-7 Human	0.018198530566071913	SHC4	GRIA2	RPL3	TRIO	IGSF3	CACNA1D	ASAP1	MSI2	GRIK2	NR3C1	MCHR2	EDC3	ROBO1	TXN2	CDH6	KIAA1549	IMMP2L	ADAMTSL3	STC2	DNAJB9	MBP	LRIG3	ATXN7L1	KLHDC4	DSCAM	MYOF	NR2F2	SYNJ2	KLF4	LSM3	TTC39A	LRP1B	FBXO31	TAOK1	CYP1A2	CYP1A1
REST 21632747 ChIP-Seq MESCs Mouse	0.018198530566071913	ALK	PHF2	TRIO	RTP3	ZC3H3	GRIK3	ABAT	MSI2	GRIK2	LCLAT1	ROBO1	EEA1	CDH6	JPH3	SGCD	KYNU	PLCE1	DLGAP1	GPR139	ATXN7L1	YWHAH	CEP68	SEMA6A	DSCAM	DAPK1	GRID1	FBXW11	ACOT11	VRK1	NRG2	ANK1	ARID1B	PAX2	GAK	METTL22	ACTA1	GPRC5B	MMP16	ZFYVE19	CRH	PIK3C3	SPATA19	ASTN1	GRIA1	TPH1	CALCB	FAM114A2	ATL1
SPI1 23127762 ChIP-Seq K562 Human	0.01854180645278975	ALK	PHF20	FRMPD1	JMJD1C	TMEM182	IKZF1	LIMD1	SMG6	FAM107B	SCPEP1	KIAA1549	IMMP2L	SLC22A18	DLGAP1	SLC39A7	ATXN7L1	SOX6	ZNF521	KDM6B	CDKL3	FBXW10	DAPK1	NFAM1	STX7	PRMT3	ENTPD7	ANK1	GPRC5A	SPINT1	NUMB	DOCK2	ABCG1	PPARD	NOTCH2	DNAH3	FAM114A2	SLC41A2	CACNA1D	ASAP1	AMBRA1	FBXL22	ART3	NPAS3	TRPM1	FGD6	PLAC1	SIAE	METTL8
RNF2 27304074 Chip-Seq ESCs Mouse	0.019648535405836283	TRIO	PTPRS	CRTC3	IKZF1	LIMD1	NR3C1	HS6ST2	CDH6	SOX2	CASP7	SGCD	RSPO2	SOX9	SOX6	DACT1	SEMA6A	KCNK10	PAX3	OLIG1	NRG2	SOX10	ANK1	PAX2	F9	ELF2	LATS2	SMO	KIT	PDE5A	ASTN2	SLC41A2	NRXN1	CACNA1D	PCDH18	NOL4	FSTL4	NPAS3	ERBB4	GALR1	STC2	SMYD2	LRIG3	NPTX1	STXBP6	PROM1	OPCML	SMAD2	CADM2
ESR1 22446102 ChIP-Seq UTERUS Mouse	0.019648535405836283	RET	SCARB2	ADAMDEC1	PTPRS	CRTC3	LIMD1	NR3C1	LYST	PCSK5	RXFP2	SMG6	IMMP2L	CASP7	EDNRB	RASGEF1B	ADAMTSL3	KDR	PLCE1	DLGAP1	SH3GL2	ACAD8	SREBF1	SEMA6A	DSCAM	DAPK1	PDE4D	MITF	ARID1B	PJA2	RNF144B	SETBP1	COL6A3	ITGA9	IGSF3	CACNA1D	THBS2	PRKCZ	NID2	FSTL4	ART3	MC2R	TCOF1	PITRM1	TNKS2	MBP	LRIG3	RALY	STXBP6
SCL 21571218 ChIP-Seq MEGAKARYOCYTES Human	0.020652862496688337	SYNM	COL14A1	LAMC3	WIPF2	MSI2	IKZF1	LRRC32	APEH	LYST	TXN2	STK10	SENP7	JPH3	HEPH	RASGEF1B	DLGAP1	ATXN7L1	ZNF521	SPTAN1	ANKDD1A	CD93	DAPK1	GRID1	DCC	PDE4D	STX7	RNASE6	SCRIB	MITF	VWDE	COQ10B	ANK1	ETV4	GAK	SPINT1	CTTN	NINJ1	KIT	EHBP1L1	MAP7D2	COL6A3	ZNF780B	RELL1	PDE5A	ZNF555	DOCK2	ABCG1	DPEP3
BACH1 22875853 ChIP-PCR HELA AND SCP4 Human	0.023709858525344216	RET	PTPRS	COL14A1	FHL1	CHD7	ABAT	DBI	TFCP2L1	BRCA1	LYST	ROBO1	CDH6	EDNRB	HEPH	CDH1	CSPP1	ADAMTSL3	GOLGA1	KDR	SLC39A7	DACT1	ACOT11	TEX14	MITF	NRG2	ANK1	TRDN	GPRC5B	SPINT1	NINJ1	CRH	CD48	DOCK2	GRIA1	RRN3	COL11A1	NRXN1	WDR62	CACNA1C	THBS2	NID2	ART3	NPAS3	DNAJB9	MBP	KLHDC4	CKM	UBE2B
NANOG 18692474 ChIP-Seq MEFs Mouse	0.023857857988274764	SCARB2	PTPRS	LAMC3	COX4I1	FBXO28	PRKAG1	GRIK3	LAMC2	BRCA1	HS6ST2	FGF4	ROBO1	CDH6	FGF5	SOX2	COIL	FGF8	SGCD	CDH1	MAGOH	PLCE1	PRKG2	SH3GL2	SRRM2	CAST	ENTPD1	SEMA6A	DSCAM	DAPK1	DCC	NFAM1	PRMT3	DHDH	COBL	TBC1D9	VRK1	ETV4	GPRC5B	LATS2	SPINT1	NINJ1	KIT	VDAC1	LAP3	GEMIN7	ABCG1	ABCG2	DPEP3
RNF2 27304074 Chip-Seq NSC Mouse	0.025618862998652746	SYNM	PPP1R13B	CCNJ	PTPRS	PLAG1	NTM	FHL1	IGHMBP2	GRIK2	RNPC3	LIMD1	NPAS3	GPR174	IMMP2L	FAM172A	STC2	RSPO2	HAS2	CNGA2	CKB	NPTX1	STXBP6	CD36	GPRASP2	FOXD3	SLC6A17	LRRN3	CADM2	PAX3	PLAC8L1	TEX14	DMRT3	NR2F2	ARID3B	KLF4	PAX2	ENKUR	RSL1D1	LIN28B	F9	TMEM114	TLX3	FGF18	VWC2	PIK3C3
EWS 26573619 Chip-Seq HEK293 Human	0.026397987378660656	DNAH3	ARL6IP1	SEMA3D	ASIP	CETN3	TMEM182	GRIK2	PCDH18	FSTL4	ROBO1	NR3C2	CDH6	SENP7	FGD6	FGF8	GNAT3	GNG4	TRA2B	SMYD2	SOX9	RELT	SOCS4	SKP1	FOXD3	MGAM	SEMA6A	LRRN3	SPHKAP	CADM2	TEX14	LHFPL3	ZPBP	LRP1B	DNAJA1	MMP16	HEATR5B	FGF18	ECHDC1	FAT4
CREB1 20920259 ChIP-Seq GC1-SPG Mouse	0.026820172072356943	SLC46A1	RPL3	TRIO	CCNT2	CCNJ	WWC1	ITGA2B	CIB4	THUMPD1	SMC4	LCLAT1	TXN2	HERC2	WDR90	GOLGA1	MAGOH	NEK1	NUDT15	PSPH	SRRM2	DGAT1	SCRIB	SOX10	SMO	EHBP1L1	CHMP4B	HECA	LAP3	PRR11	SPATA19	ABCG1	ABCG2	NOTCH2	FAM114A2	NTM	SLC41A2	ABHD1	NOLC1	NRF1	SPATA7	RHPN1	OTOF	PROM1	PLXNA4	UVRAG	KLHDC4	UBE2B	BRAF
SOX9 24532713 ChIP-Seq HFSC Mouse	0.027055408117709456	LRRC36	SCARB2	AHCYL2	PTPRS	FBXO28	ITGA2B	CHD7	BRCA1	LIMD1	GPATCH8	IMMP2L	SGCD	CDH1	EPHB4	DGAT1	KCNK10	NUP133	GRID1	PDE4D	MYOF	ACOT11	SCRIB	MITF	ANK1	ARID1B	ETV4	RNF144B	LATS2	RABL3	TRIM59	VDAC1	CAGE1	ASTN2	DOCK2	MATN2	NOTCH2	SHC4	KDM3A	NTM	AK1	CUL1	ITPR3	ASAP1	CACNA1C	HSPA13	ART3	FGD6	NT5DC2
SOX2 22085726 ChIP-Seq NPCs Mouse	0.02747199071894686	SCARB2	ADAMDEC1	LAMC2	FAM107B	NR3C2	CDH6	SOX2	SLC22A13	SENP7	TCTN1	CLEC5A	MAGOH	PRX	PLCE1	CD36	CAST	ACOT8	APOBEC4	FBXW11	STX7	ACOT13	MITF	VWDE	URB2	COMMD1	MIF4GD	ARID1B	PDRG1	ACTA1	GPRC5A	CTTN	SETBP1	CLDN17	PRR11	NOTCH2	AK1	CUL1	UMOD	CACNA1D	MTIF2	WDR62	LIAS	NOL4	FSTL4	AKAP1	ADAMTS13	GALR1	PLAC1
MEIS1 26923725 Chip-Seq HEMOGENIC-ENDOTHELIUM Mouse	0.02985920697086639	AHCYL2	TRIO	PTPRS	PHF20	LAMC2	FAM107B	CDH6	JPH3	RSPO2	PLCE1	DLGAP1	SLC39A8	EPHB4	PSPH	SREBF1	COG6	EDN3	DSCAM	RALGAPA2	MYOF	PAX3	OLIG1	COMMD1	INPP4B	PIK3C3	PDE5A	SPATA19	GRIA1	NTM	SLC41A2	UMOD	FSTL4	FBXL22	AKAP1	DLL3	MC2R	DNAJB9	RALY	ANKRD50	PLXNA4	TMEM132D	GABRA5	COL22A1	FANCA	PDE4DIP	GRHL3	LSM3	ZFAT
GATA3 21878914 ChIP-Seq MCF-7 Human	0.030269594453167976	SCARB2	RTP3	WWC1	CETN3	CIB4	FOXI1	MSI2	GPATCH8	PRKAG3	HS6ST2	TXN2	CDH6	COIL	SCPEP1	SLC22A13	TCTN1	CLEC5A	ANKRD2	CAST	KRT71	ANKDD1A	STARD5	SEMA6A	SLC6A17	EDN3	FBXW11	RALGAPA2	DNTTIP2	TEX14	ELF2	SMO	CTTN	IFT81	NRG4	NINJ1	CRH	CHMP4B	TRIM59	CLDN17	ASTN2	PHLDB3	LILRA6	FBN3	TPH1	IGSF3	SEMA3D	ASIP	AK1
TP53 18474530 ChIP-ChIP U2OS Human	0.03205273636940811	GRIA1	ALK	NPFFR2	WWC1	COX4I2	LCAT	TMEM182	ASAP1	GRIK2	ADRB2	CACNA1C	PPM1D	NR3C1	THBS2	HS6ST2	KYNU	LRIG3	ANKRD2	CD36	SPTAN1	LINGO2	SEMA6A	MAP3K1	CKM	DAPK1	COBL	GRHL3	PJA2	MAPK10	CENPE	CYP26A1	PPFIBP1	KITLG	FRMD6	FABP5	GDNF	ZNF516	VWC2	COL6A3	ZNF236
Nerf2 26677805 Chip-Seq MACROPHAGESS Mouse	0.033024443993652466	SMG1	ZC3H3	GRIK2	LRRC32	LIMD1	NR3C1	EEA1	EDNRB	GNAT3	RASGEF1B	NFKBIZ	TEKT3	CD36	ENTPD1	DAPK1	RALGAPA2	MYOF	TBC1D9	MITF	ARID1B	ENKUR	ACTA1	FRMD6	ELF2	SETBP1	NRG4	NINJ1	NUMB	TRIM16	PPARD	MATN2	NOTCH2	ACSS2	COL11A1	SLC41A2	PPM1D	HSPA13	TMEM71	MC2R	BTAF1	FGD6	PITRM1	EYA1	SYNJ2	IGF1	ARID3B	KLF4	ARHGAP26
PPARG 20176806 ChIP-Seq MACROPHAGES Mouse	0.03353403327546869	PTPRS	RTP3	RAPH1	JMJD1C	THUMPD1	BRCA1	RCSD1	RXFP2	ROBO1	TXN2	EEA1	COIL	STK10	SCPEP1	SENP5	RASGEF1B	NFKBIZ	TEKT3	DLGAP1	CD36	SOX6	MKKS	DGAT1	COG6	DSCAM	DAPK1	ARID1B	KIF27	PJA2	RNF144B	PEX7	NRG4	CRH	NUMB	MATN2	SLC41A2	PLA2G3	HSPA13	NID2	BTAF1	GALR1	MBP	LRIG3	PROM1	METTL8	BRAF	CELA1	IGF1
ISL1 30127528 ChIP-Seq BE2C Human Brain Neuroblastoma	0.03370744400603932	VEZT	PTPRR	DDC	TRIO	MSTN	COL11A1	NRXN1	TYRP1	B3GLCT	JMJD1C	ABAT	HTR4	NR3C1	SMG6	NT5DC2	TP53BP1	CD36	CERS3	CAST	WDR17	LRRN3	EYA1	CADM2	RHBDD1	PDE4D	ACOT11	TVP23B	TAS2R16	TVP23C	ENKUR	MAPK10	INPP4B	LIN28B	GPRC5A	FRMD6	ELF2	FRMD7	RABL3	NUMB	VDAC1	TRIM16	IGSF9B	BMPR1B	DOCK2
KDM5B 21448134 ChIP-Seq MESCs Mouse	0.03541668263146444	CYFIP1	CCNT2	CRTC3	POP1	RPL31	RAPH1	THYN1	JMJD1C	MSI2	IKZF1	SMC4	MYLK3	EDC3	FGF4	NR3C2	TXN2	STK10	CDH1	SNRPD1	CSPP1	PLCE1	NEK1	ATXN7L1	SOX9	SOX6	SH3GL2	SEC63	SEMA6A	FBXW11	STX7	DNTTIP2	IFT80	ANK1	ZPBP	ZFYVE19	VDAC1	LAP3	PRR11	ABCG2	PDXDC1	FAM114A2	CUL1	NCAPG	VPS26B	WDR62	HMMR	NRF1	RNPC3
NR3C1 27076634 ChIP-Seq BEAS2B Human Lung Inflammation	0.037314731455090365	CYFIP1	TRIO	CRTC3	WWC1	WIPF3	FBXO28	IKZF1	MYLK3	EDC3	FAM107B	NR3C2	CDH6	FGF5	GNAT3	KDR	PLCE1	TEKT3	ATXN7L1	SOX9	SOX6	SH2D5	MAP3K4	SH3GL2	CAST	SEMA6A	DAPK1	RALGAPA2	ACOT11	MITF	TAS2R16	ENKUR	ABCA10	FRMD6	OPTC	THEGL	NINJ1	ASTN2	GRIA1	NOTCH2	SLC35D1	FAM114A2	SLC41A2	ITPR3	SLC5A4	NPAS3	NKAIN2	MC2R	PITRM1
ASH2L 23239880 ChIP-Seq MESCs Mouse	0.037314731455090365	CYFIP1	TRIO	POP1	RPL31	WWC1	MPV17L	THUMPD1	SMC4	TXN2	CDH6	SOX2	EDNRB	CSPP1	MAGOH	ATXN7L1	HADH	CAST	COG6	DAPK1	DNTTIP2	CHMP4B	VDAC1	RELL1	NOTCH2	PDXDC1	IGSF3	FAM114A2	NCAPG	SLC5A1	WDR62	PRKCZ	SPATA7	TRPM1	MIER3	STC2	SMYD2	NPTX1	BARD1	TMEM132D	UVRAG	RABGAP1L	NEK4	LRRN3	STK11IP	CBX2	RHBDD1	RANBP17	FANCA
FOXA1 21915096 ChIP-Seq LNCaP-1F5 Human	0.03917333189625542	LRRC36	SCARB2	FBXO28	HEPACAM2	JMJD1C	ABAT	TFCP2L1	THUMPD1	LCLAT1	HS6ST2	SOX2	GNPTAB	GNAT3	KYNU	KDR	TEKT3	POLI	ATXN7L1	MAP3K4	SUN3	FOXD3	ACOT8	SEMA6A	CD93	DAPK1	GRID1	FBXW11	ARID1B	ETV4	PJA2	ADAM2	GAK	ABCA10	SPINT1	ZFYVE19	NINJ1	NUMB	PIK3C3	DOCK2	CCDC82	DPEP3	NRXN1	ASIP	NOLC1	AMBRA1	ADRB2	RNPC3	DCST1
SMAD4 21741376 ChIP-Seq ESCs Human	0.03917333189625542	SMG1	SLC46A1	FRMPD1	FBXO28	JMJD1C	TFCP2L1	APEH	LIMD1	SMG6	TXN2	SCPEP1	FGF8	SPATA21	SLC22A18	GOLGA1	NFKBIZ	ATXN7L1	CD36	CEP97	FGFBP3	SPTAN1	MAP3K4	EPHB4	KDM6B	ANKDD1A	SEMA6A	DSCAM	ENTPD7	COBL	OLIG1	PDRG1	CYP26C1	CTTN	NRG4	NUMB	VDAC1	ZNF236	ZP2	PPARD	LTF	KDM3A	IGSF3	NTM	CUL1	NDUFB1	ASAP1	MTIF2	VPS26B
LDB1 21186366 ChIP-Seq BM-HSCs Mouse	0.03957904145293266	RET	ADAMDEC1	TRIO	PPP1R13B	WIPF2	JMJD1C	ACSM5	DBI	IKZF1	THUMPD1	C8B	FAM107B	FGF8	TCTN1	PRX	PDILT	CD36	FGFBP3	EPHB4	SEC63	KDM6B	ENTPD1	KCNK10	DSCAM	GRID1	ACOT13	BAZ1B	MIF4GD	ZPBP	PJA2	RNF144B	GPRC5B	SMO	NINJ1	EHBP1L1	TRIM59	RELL1	ZMYND10	PHLDB3	NOTCH2	DDC	PDXDC1	SLC35D1	NTM	LCAT	MTIF2	VPS26B	AMBRA1
SMAD3 21741376 ChIP-Seq HESCs Human	0.039914966291870066	ALK	PTPRR	SYNM	LAMC3	SLC35F5	WWC1	FOXI1	GRIK3	C8B	NR3C1	TXN2	EEA1	RASGEF1B	TAS2R1	ATXN7L1	ANKDD1A	PDE4D	MYOF	ARID1B	PAX2	SETBP1	ZNF516	NUMB	GEMIN7	ASTN2	ITGA9	MATN2	GRIA1	FAM114A2	NTM	CACNA1D	PPM1D	BTAF1	GNG4	LRIG3	PLXNA4	TMEM132D	SMAD2	COL22A1	CAV1	HMGA2	KLF4	ARHGAP26	MAPK10	TH	MFAP3	TBXAS1	ALDH18A1
PHOX2B 30127528 ChIP-Seq KELLY Human BrainNeuroblastoma	0.039959289230814835	LRRC36	ALK	RYR1	VEZT	PTPRR	TRIO	COL14A1	FBXO28	CHD7	JMJD1C	ABAT	IKZF1	BRCA1	GRIK2	HTR4	NR3C1	RXFP2	MYLK3	SMG6	ROBO1	CDH6	SENP7	TCTN3	SNRPD1	CSPP1	SCN9A	PRKG2	DLGAP1	CD36	SEC63	SREBF1	FGA	MYBPC1	SEMA6A	NCOA6	ACOT11	USP45	IFT80	ANK1	PJA2	ENKUR	TRDN	ABCA10	GPRC5A	ELF2	FCHSD2	SETBP1	NRG4
ETS1 21867929 ChIP-Seq TH2 Mouse	0.040034886463994314	ALK	WFDC8	SCARB2	SMG1	CHD7	PRKAG1	GRIK3	BRCA1	HTR4	NR3C1	MYLK3	STK10	SCPEP1	NIPBL	SNRPD1	WDR90	TCTN1	NFKBIZ	DLGAP1	CEP68	KDM6B	FOXD3	DGAT1	DSCAM	FBXW11	SYTL1	TBC1D9	COMMD1	KIF22	TYK2	MED23	INPP4B	PEX7	GPRC5B	SMO	ZFYVE19	EHBP1L1	RABL3	POLR1E	CHMP4B	TRIM16	PHLDB3	DPEP3	SHC4	RRN3	SEMA3D	SLC41A2	ABHD1
TP53 22127205 ChIP-Seq IMR90 Human	0.040315105936391316	PHF20	ATL1	ABHD1	XPC	MSI2	AMBRA1	ADRB2	PPM1D	DCST1	THBS2	LYST	IPO4	EDC3	EEA1	TRPM1	PRX	NFKBIZ	SLC39A7	NUDT15	SNAP29	EPHB4	YWHAH	TOE1	CEP68	DHDH	SCRIB	ARID3B	ARHGAP26	LSM3	PARP12	CLK3	SKI	DNAJA1	MAPK10	KITLG	FER	LATS2	GDNF	CROCC	ASTN2	SAE1	SDK2	DPEP3
FUS 26573619 Chip-Seq HEK293 Human	0.040315105936391316	RPL31	SEMA3D	MAOA	NRXN1	JMJD1C	OMA1	ROBO1	NKAIN2	TTC21B	SOX9	STXBP6	SH3GL2	SKP1	SEMA6A	NUP133	EYA1	DAPK1	GRID1	NCOA6	TEX14	NR2F2	HSPE1	LRP1B	MAPK10	CENPE	CYP1A1	PDE7B
STAT3 18555785 ChIP-Seq MESCs Mouse	0.04044915872545334	ADAMDEC1	PTPRS	COL14A1	WWC1	MPV17L	GRIK3	LAMC2	MSI2	RXFP2	MYLK3	ROBO1	TXN2	EEA1	SOX2	IMMP2L	SGCD	EDNRB	XPO6	KYNU	TCTN1	NFKBIZ	POLI	DLGAP1	SLC39A8	GPR139	HADH	SEC63	SRRM2	CAST	FOXD3	CD93	APOBEC4	PDE4D	MYOF	COBL	MITF	OLIG1	URB2	PAX2	TRDN	MED23	GPRC5B	GPRC5A	IFT81	PIK3C3	PPARD	DDC	IGSF3
SUZ12 16625203 ChIP-ChIP MESCs Mouse	0.0416584049240443	ALK	GRIK2	RCSD1	PCSK5	FGF5	MC4R	STK10	FGF8	PRKG2	SOX9	DACT1	SEMA6A	GRID1	DCC	PAX3	OLIG1	PAX2	GPRC5B	LATS2	MMP16	SMO	ASTN2	GRIA2	SEMA3D	NTM	PCDH18	NOL4	FSTL4	CYP27B1	MARVELD3	NPTX1	STXBP6	PLXNA4	OPCML	MAP3K1	ABCA5	GABRA5	CAV1	CBX2	IGF2	HMGA2	DMRT3	NR2F2	IGF1	PARP12	HIPK2	CYP26A1	GDNF
FLI1 21571218 ChIP-Seq MEGAKARYOCYTES Human	0.04175021705308893	CYFIP1	RPL3	TRIO	CCNJ	RPL31	GNAT3	SNRPD1	WDR90	GOLGA1	MAGOH	CDK5RAP1	ATXN7L1	SOX9	SKP1	SRRM2	ACOT8	COG6	TSTD2	DNTTIP2	INPP4B	SPINT1	ZFYVE19	NINJ1	HECA	CAGE1	ASTN2	PDXDC1	NCAPG	NOLC1	XPC	VPS26B	OMA1	ADAMTS13	MIER3	OTOF	PROM1	TOE1	CADM2	STK11IP	RANBP17	IGF2	CELA1	IGF1	PAFAH2	MC1R	WNK2	CYP1A2	ECHDC1
MYCN 21190229 ChIP-Seq SHEP-21N Human	0.041955821158695915	SHC4	ALK	IQCB1	CDRT4	GRID1	RANBP17	KIF22	SLC5A4	LSM3	AKAP1	MC4R	CYP27B1	SLC22A13	HERC2	ERBB4	TBXAS1	RABL3	NOSTRIN	SAE1
TAL1 20566737 ChIP-Seq PRIMARY FETAL LIVER ERYTHROID Mouse	0.0438421590460207	PHF2	RPL3	TRIO	CCNT2	PPP1R13B	CCNJ	CRTC3	ARL6IP1	RPL31	ZC3H3	ITGA2B	COX4I2	FHL1	GRIK3	MSI2	IKZF1	RCSD1	LYST	TXN2	KDR	SLC39A8	GPR139	ATXN7L1	SOX6	HADH	YWHAH	CEP68	DSCAM	DAPK1	USP45	RNASE6	TBC1D9	VRK1	ARID1B	PAX2	MRPL52	CTTN	OPTC	NINJ1	KIT	DOCK2	ABCG1	ABCG2	NOTCH2	DDC	ACSS2	IGSF3	ASAP1
SMAD1 26771354 ChIP-Seq mESC Mouse Stem	0.04434146424612882	PHF20	CHD7	PRKAG1	JMJD1C	IKZF1	FGF5	EDNRB	GPR139	ATXN7L1	SH3GL2	SEC63	CEP68	SRRM2	CAST	FBXW10	PDE4D	MYOF	ACOT11	DHDH	SOX10	RNF144B	GPRC5B	GPRC5A	LATS2	KIT	PLIN3	VDAC1	LAP3	GEMIN7	PHLDB3	ITGA9	ABCG2	DPEP3	SHC4	DDC	RRN3	SLC5A1	NID2	TRPM1	GNG10	MIER3	CKB	WASF3	RABGAP1L	NR2F2	SYNJ2	MERTK	PML
IRF4 20064451 ChIP-Seq CD4+T Mouse	0.04434146424612882	ALK	RYR1	PTPRS	RPL31	WIPF3	GRIK3	LAMC2	WDR62	TFCP2L1	OMA1	HTR4	NR3C1	FBXL22	MCHR2	TRPM1	NIPBL	GNPTAB	GALR1	SCN9A	PLCE1	DNAJB9	PROM1	SEC63	KRT71	SREBF1	MYBPC1	SEMA6A	NEK4	EYA1	DAPK1	MYOF	FANCA	COMMD1	ARID3B	KIF27	POMC	GPRC5B	FER	MC1R	MMP16	FABP5	SLCO1A2	ASTN2	ABCG2
CBP 20019798 ChIP-Seq JUKART Human	0.04434146424612882	ALK	RYR1	PTPRS	RPL31	WIPF3	GRIK3	LAMC2	WDR62	TFCP2L1	OMA1	HTR4	NR3C1	FBXL22	MCHR2	TRPM1	NIPBL	GNPTAB	GALR1	SCN9A	PLCE1	DNAJB9	PROM1	SEC63	KRT71	SREBF1	MYBPC1	SEMA6A	NEK4	EYA1	DAPK1	MYOF	FANCA	COMMD1	ARID3B	KIF27	POMC	GPRC5B	FER	MC1R	MMP16	FABP5	SLCO1A2	ASTN2	ABCG2
TP53 22573176 ChIP-Seq HFKS Human	0.04434146424612882	NPFFR2	RTP3	ZC3H3	SLC35F5	NR3C1	IPO4	HS6ST2	EDC3	SNRPD1	PRX	NFKBIZ	SLC39A7	CEP97	NUDT15	EPHB4	PSTK	YWHAH	IQCB1	MKKS	TEX14	BAZ1B	COQ10B	PJA2	GPRC5A	NRG4	GRIA1	ATL1	ABHD1	TMEM59L	NDUFB1	WDR62	ADRB2	CACNA1C	LIAS	DCST1	PRICKLE4	MRPL11	HSPD1	PSMB7	CYP27B1	FAM172A	GNG4	LRIG3	TP53BP1	TOE1	TMEM132D	MAP3K1	CNTN6
RARB 27405468 Chip-Seq BRAIN Mouse	0.04448910192585619	NPFFR2	SLC46A1	RPL3	TRIO	PPP1R13B	PTPRS	RPL31	COX4I1	SLC35F5	FBXO28	ABAT	MSI2	LRRC32	SLC6A1	NR3C1	GPATCH8	HS6ST2	NR3C2	JPH3	GNPTAB	CSPP1	TCTN1	NFKBIZ	RSPO2	KIF1C	POLI	GPR139	SH2D5	SH3GL2	KRT71	KDM6B	SREBF1	MYBPC1	ENTPD1	STARD6	DCC	NFAM1	COBL	ACOT13	COQ10B	ETV4	PDRG1	ACTA1	SPINT1	IFT81	VDAC1	PPARD	ITGA9
GATA1 19941827 ChIP-Seq MEL86 Mouse	0.04448910192585619	ALK	RYR1	SCARB2	SMG1	SLC46A1	PPP1R13B	CCNJ	RTP3	ARL6IP1	RPL31	WIPF2	WIPF3	CIB4	ABAT	IKZF1	C8B	RXFP2	MYLK3	EDC3	COIL	NIPBL	CASP7	SLC22A15	GPR139	ATXN7L1	ANKRD2	SOX6	EPHB4	CEP68	SRRM2	PDE4D	STX7	COBL	TBC1D9	MITF	TYK2	ARID1B	GPRC5B	CYP26C1	KIT	EHBP1L1	POLR1E	PHLDB3	ZP2	ABCG2	NOTCH2	KDM3A	ASAP1
FOXA1 27270436 ChIP-Seq LNCaP Human Prostate Carcinoma	0.04448910192585619	LRRC36	NPFFR2	AHCYL2	COL14A1	FBXO28	HEPACAM2	JMJD1C	MSI2	THUMPD1	LYST	ALDH1L2	PCSK5	FAM107B	GNPTAB	GNAT3	CDK5RAP1	ATXN7L1	HADH	MAP3K4	ACAD8	SUN3	CDKL3	FOXD3	EDN3	NCOA6	PDE4D	STX7	COBL	MITF	URB2	ARID1B	ETV4	PJA2	TRDN	GAK	INPP4B	ABCA10	ELF2	SPINT1	NINJ1	NUMB	PIK3C3	TRIM59	TRIM16	CCDC82	ABCG1	PPARD	KDM3A
FOXH1 21741376 ChIP-Seq ESCs Human	0.04448910192585619	NPFFR2	SCARB2	SLC46A1	COL14A1	WIPF3	PRKAG1	GRIK3	TMEM182	SMG6	EDC3	FGF4	KIAA1549	FGF8	SENP5	SLC22A18	NFKBIZ	ACAD8	KRT71	ANKDD1A	SEMA6A	KCNK10	SLC6A17	CD93	APOBEC4	USP45	DNTTIP2	VWDE	FBXO10	ARID1B	PDRG1	RNF144B	PEX7	SLC9A6	NRG4	PHLDB3	ZNF555	DOCK2	SPATA19	ABCG1	LTF	NOTCH2	IGSF3	PLA2G3	XPC	VPS26B	NRF1	CACNA1C	THBS2
EP300 20729851 ChIP-Seq FORBRAIN MIDBRAIN LIMB HEART Mouse	0.044560059972697616	LRRC36	PHF2	CHD7	LAMC2	MSI2	RCSD1	SLC6A1	PCSK5	SOX2	MC4R	SENP7	CASP7	RASGEF1B	STAB1	NFKBIZ	SOX9	SOX6	DACT1	YWHAH	SEMA6A	NFAM1	RNASE6	PAX3	ANK1	ARID1B	ETV4	FRMD6	MMP16	NUMB	SHC4	DDC	PDXDC1	NRXN1	AK1	NPAS3	AKAP1	GNG10	ERBB4	PLAC1	HAS2	SUSD3	LRIG3	PROM1	JAM3	BARD1	TMEM132D	LRRN3	CADM2
ISL1 27105846 Chip-Seq CPCs Mouse	0.04637138305262633	SYNM	FRMPD1	CHD7	MSI2	LRRC32	LYST	MYLK3	FAM107B	ROBO1	TXN2	CDH6	SOX2	EDNRB	HEPH	NFKBIZ	KDR	TEKT3	DLGAP1	SOX6	KDM6B	KCNK10	DSCAM	PDE4D	MYOF	ACOT11	SYTL1	PAX3	ARID1B	PAX2	ENKUR	RNF144B	FRMD6	CYP26C1	FCHSD2	SLC9A6	KIT	RELL1	IGSF3	MAOA	COL11A1	NRXN1	CUL1	LIAS	NPAS3	CUX2	ERBB4	PLAC1	HAS2
ERA 27197147 Chip-Seq ENDOMETRIOID-ADENOCARCINOMA Human	0.046852018459898385	NOTCH2	IGSF3	COL14A1	WWC1	RAPH1	TFCP2L1	MSI2	CACNA1C	AKAP1	NR3C2	SENP5	GNG4	SMYD2	MBP	ATXN7L1	STXBP6	CD36	PLEKHH1	SEMA6A	MAP3K1	FBXW11	COL22A1	COBL	PLAC8L1	TEX14	MITF	FANCB	IGF1	KLF4	ARHGAP26	ARID1B	LSM3	TTC39A	INPP4B	TH	CTTN	SETBP1	OPTC	UBXN10	ZFAT	MFAP3	ITGBL1	CPEB3	ZNF236	SDK2
GATA2 21571218 ChIP-Seq MEGAKARYOCYTES Human	0.047062458252784066	CRTC3	ZNF492	ZC3H3	FBXO28	DBI	MSI2	IKZF1	HTR4	PCSK5	KIAA1549	SENP5	SNRPD1	DLGAP1	ZNF521	PSPH	IQCB1	KDM6B	SEMA6A	COG6	GRID1	ENKUR	GPRIN2	ACTA1	FCHSD2	NINJ1	ZNF679	ACOX3	ABCG1	ITGA9	IGSF3	SEMA3D	NTM	NCAPG	CACNA1C	FSTL4	ART3	LMF1	CYP27B1	MC2R	SRP72	RHPN1	NPTX1	EVC2	TXNRD2	PDE4DIP	ARHGAP26	CROCC	WNK2
SOX9 25088423 ChIP-ChIP EMBRYONIC GONADS Mouse	0.047563634918516284	ALK	RYR1	PTPRR	COL14A1	ZC3H3	FAF1	WWC1	PRKAG1	FOXI1	THYN1	SLC6A1	PRKAG3	STK10	JPH3	SGCD	SENP5	XPO6	KDR	TEKT3	POLI	DLGAP1	GPR139	FGFBP3	SOX6	SNAP29	EPHB4	CCDC38	CAST	SEMA6A	KIRREL2	ACOT11	MIF4GD	PJA2	PDRG1	ADAM2	GPRC5B	CTTN	OPTC	ZFYVE19	POLR1E	BPI	ACOX3	ASTN2	MATN2	MAOB	IGSF1	AK1	CACNA1C
SCL 19346495 ChIP-Seq HPC-7 Human	0.04820772387212269	CEP68	CDRT4	ENTPD1	CCNJ	PPP1R13B	PDE4D	ITGA2B	HMGA2	OLIG1	LYST	ACSF3	LSM3	NPAS3	DLGAP1	MAFK
ER 23166858 ChIP-Seq MCF-7 Human	0.04974583866120784	SHC4	SEMA3D	LAMC2	MSI2	CACNA1C	GPATCH8	ART3	ROBO1	AKAP1	COIL	SCPEP1	IMMP2L	SLC22A15	SENP5	SPATA21	GNAT3	RSPO2	KRIT1	HAS2	DNAJB9	LRIG3	ATXN7L1	CD36	RELT	EPHB4	DACT1	RABGAP1L	KLHDC4	LRRN3	EDN3	DSCAM	CNTN6	RALGAPA2	TEX14	LHFPL3	LSM3	FCHSD2	MMP16	PRR11
CBX2 27304074 Chip-Seq ESCs Mouse	0.04974583866120784	GRIA1	SEMA3D	COL11A1	NTM	TMEM182	NOL4	NPAS3	SLC22A13	IMMP2L	FGF8	GPR139	NPTX1	SOX9	SOX6	MAP3K4	SMAD2	SEMA6A	LRRN3	GRID1	CNTN6	MCF2	PAX3	HMGA2	DMRT3	NR2F2	PAX2	LRP1B	TRDN	LIN28B	F9	TMEM114	GDNF	TLX3	ITGBL1	FAT4
PPARG 20176806 ChIP-Seq 3T3-L1 Mouse	0.04974583866120784	ALK	NPFFR2	PHF2	AHCYL2	CIB4	RAPH1	NR3C1	RXFP2	SMG6	FAM107B	NR3C2	COIL	SGCD	EDNRB	GNPTAB	GNAT3	RASGEF1B	GOLGA1	NFKBIZ	RSPO2	ATXN7L1	CD36	EPHB4	IQCB1	KDM6B	SREBF1	MKKS	DGAT1	COG6	CD93	DAPK1	RALGAPA2	TBC1D9	OLIG1	COQ10B	ARID1B	KIF27	PJA2	INPP4B	SMO	OPTC	ACOX3	MATN2	NOTCH2	NRF1	AKAP1	MC2R	BAG5
PRDM14 20953172 ChIP-Seq ESCs Human	0.05335806538411771	RET	CRTC3	RTP3	FBXO28	CIB4	CHD7	APEH	LIMD1	NR3C2	CDH6	MC4R	JPH3	SGCD	EDNRB	RASGEF1B	ADAMTSL3	XPO6	KDR	TEKT3	SOX9	SOX6	OR4D6	SKP1	COG6	EDN3	DSCAM	APOBEC4	VRK1	VWDE	ARID1B	ETV4	INPP4B	SETBP1	CRH	COL6A3	PIK3C3	GRIA1	NOTCH2	GRIA2	SPTBN5	CALCB	ASAP1	DNAH9	VPS26B	OMA1	HSPA13	NPAS3	TRPM1
CREM 20920259 ChIP-Seq GC1-SPG Mouse	0.05335806538411771	AHCYL2	RPL3	RPL31	JMJD1C	THUMPD1	SMC4	GPATCH8	RXFP2	SOX2	HERC2	CSPP1	WDR90	GOLGA1	MAGOH	ATXN7L1	SEC63	SRRM2	COG6	SLC6A17	DNTTIP2	SCRIB	MIF4GD	ZPBP	IFT81	HECA	LAP3	PDXDC1	IGSF3	MAOA	NCAPG	NOLC1	XPC	LIAS	PRKCZ	MIER3	GALR1	BARD1	ABCA5	RANBP17	BRAF	NR2F2	NTAN1	PAFAH2	PARP12	PPFIBP1	RNF103	ZFAT	CPEB3
JARID2 20075857 ChIP-Seq MESCs Mouse	0.05335806538411771	RET	TRIO	PTPRS	COL14A1	IKZF1	PCSK5	HS6ST2	NR3C2	CDH6	FGF5	FGF8	PRKG2	SLC39A8	SOX9	FOXD3	SEMA6A	SLC6A17	GRID1	PAX3	OLIG1	SOX10	ETV4	PAX2	CYP26C1	ASTN2	SHC4	SLC41A2	TMEM59L	NOL4	FSTL4	NPAS3	CYP27B1	ERBB4	GNG4	GALR1	LRIG3	NPTX1	PLXNA4	TMEM132D	LINGO2	IGF2	HMGA2	DMRT3	LHFPL3	NR2F2	HOPX	CYP26A1	TMEM114
GRHL2 25758223 ChIP-Seq PLACENTA Mouse	0.0539974165131356	SYNM	PPP1R13B	PTPRS	SLC41A2	CUL1	DBI	NOL4	GPATCH8	FBXL22	CDH6	TRPM1	SLC22A13	NIPBL	GNG10	TTC21B	NFKBIZ	RSPO2	PLCE1	ATXN7L1	PROM1	METTL8	DACT1	EVC2	SMAD2	ANKDD1A	KLHDC4	ABCA5	CKM	UBE2B	NR2F2	BAZ1B	POMC	CENPE	CYP26A1	FCHSD2	HEATR5B	WNK2	NINJ1	KIT	ZNF780B	ZNF236	PTPN4	BMPR1B
TCF3 18347094 ChIP-ChIP MESCs Mouse	0.05755476414777209	RPL3	LAMC3	CHD7	LAMC2	BRCA1	ALDH1L2	HS6ST2	ROBO1	CDH6	FGF5	SOX2	CDH1	CSPP1	SLC22A18	PRX	SLC39A8	SOX6	EPHB4	DACT1	CCDC38	CAST	FOXD3	MKKS	KIRREL2	DCC	DHDH	TBC1D9	TEX14	ETV4	PAX2	GPRC5A	FRMD6	LATS2	KIT	TRIM16	GEMIN7	PRR11	ASTN1	ITGA9	SHC4	GRIA2	DDC	AHCY	SLC43A1	NOLC1	SLC5A1	NRF1	THBS2
SOX9 26525672 Chip-Seq Limbbuds Mouse	0.05790449379476802	WWC1	FBXO28	FOXI1	JMJD1C	TMEM182	MSI2	GRIK2	SMG6	EEA1	STK10	CSPP1	TEKT3	SOX9	DACT1	CEP68	KDM6B	CDKL3	STX7	PAX3	TEX14	VRK1	ZPBP	MED23	FRMD6	DOCK2	PRR11	DDC	FAM114A2	MTIF2	FSTL4	SPATA7	AKAP1	NKAIN2	LRIG3	NPTX1	SF3B1	PLEKHH1	RFTN2	CDRT4	RABGAP1L	UBE2B	EYA1	RHBDD1	RANBP17	HMGA2	IGF1	MFAP3	VWC2
PCGF2 27294783 Chip-Seq NPCs Mouse	0.06067658976724395	BARD1	RFTN2	CCNT2	SPHKAP	MSTN	STK11IP	SLC35F5	RHBDD1	RAPH1	PAX3	TMEM182	HSPE1	COQ10B	PRKAG3	ACMSD	HSPD1	OPTC	ERBB4	PTPN4	SF3B1	RAB3GAP1	PLEKHM3
GBX2 23144817 ChIP-Seq PC3 Human	0.06528656707655729	GRIA1	NOTCH2	PTPRR	COL14A1	GRIK3	JMJD1C	NPAS3	ROBO1	SLC22A15	MMP16	CSPP1	PLXNA4	SOCS4	OPCML
OCT4 20526341 ChIP-Seq ESCs Human	0.06580308403233921	LRRC36	RET	SCARB2	ARL6IP1	COL14A1	GRIK3	TMEM182	GPATCH8	SCPEP1	JPH3	FGF8	SPATA21	CLEC5A	CEP97	EPHB4	ACAD8	DSCAM	DAPK1	NFAM1	RALGAPA2	DNTTIP2	COBL	KIF22	MIF4GD	ADAM2	CYP26C1	ACOX2	SETBP1	RABL3	NUMB	TRIM59	PHLDB3	ZNF555	ZP2	NOTCH2	RRN3	CUL1	NDUFB1	UMOD	MTIF2	HMMR	NRF1	CACNA1C	FSTL4	SPATA7	TMEM71	LMF1	NKAIN2
POU5F1 18347094 ChIP-ChIP MESCs Mouse	0.06580308403233921	SCARB2	RPL3	PTPRS	LAMC3	FHL1	CHD7	GRIK3	LAMC2	BRCA1	HS6ST2	CDH6	SOX2	CASP7	CDH1	CSPP1	SCN9A	DLGAP1	ATXN7L1	SOX9	SOX6	HADH	EPHB4	DACT1	SRRM2	CAST	CDKL3	FOXD3	ENTPD1	KIRREL2	SYTL1	TBC1D9	IFT80	OLIG1	ETV4	PAX2	ZPBP	GPRC5B	FRMD6	LATS2	KIT	HECA	VDAC1	GEMIN7	ASTN1	ABCG2	DDC	AHCY	SEMA3D
TP53 16413492 ChIP-PET HCT116 Human	0.06580308403233921	WDR17	RABGAP1L	KLHDC4	FAF1	XPC	COMMD1	MSI2	ANK1	NID2	HS6ST2	EEA1	STK10	PPFIBP1	KITLG	LATS2	GDNF	ERBB4	ASTN2
NKX2-5 21415370 ChIP-Seq HL-1 Mouse	0.06613566238803369	TRIO	CCNT2	RPL31	WIPF2	SLC35F5	DBI	LIMD1	CDK5RAP1	SRRM2	SREBF1	ENTPD1	STARD5	PRMT3	BAZ1B	PDRG1	GAK	GPRC5A	CHMP4B	LAP3	NOTCH2	TPH1	DDC	ACSS2	IGSF3	ABHD1	OMA1	ART3	MRPL11	AKAP1	CYB5R1	BAG5	TCOF1	TNKS2	SMYD2	DNAJB9	METTL8	DTD1	SF3B1	MARK3	TOE1	EVC2	CAV1	RANBP17	BRAF	IGF1	SKI	PPFIBP1	CENPM
AR 20517297 ChIP-Seq VCAP Human	0.06700333970018851	SLC46A1	RTP3	MSTN	LAMC3	FRMPD1	FAF1	WWC1	PRKAG1	TFCP2L1	C8B	LIMD1	SMC4	RXFP2	HS6ST2	SMG6	NR3C2	CDH6	SCPEP1	SLC22A15	KYNU	RSPO2	SOX6	GPRASP2	MAP3K4	DACT1	FGA	ACOT13	NRG2	TAS2R16	MED23	ABCA10	ELF2	SLC9A6	EHBP1L1	CRH	ZNF780B	ACOX3	SPATA19	MATN2	DPEP3	TPH1	MVK	PLAG1	SEMA3D	ATL1	PKD1L1	CACNA1D	ASAP1
CRX 20693478 ChIP-Seq RETINA Mouse	0.07139473329715136	PTPRR	CCNT2	MSTN	RPL31	SLC35F5	FBXO28	ITGA2B	RAPH1	FOXI1	JMJD1C	TMEM182	DBI	LAMC2	IKZF1	GRIK2	RCSD1	ALDH1L2	PRKAG3	EEA1	STK10	GNPTAB	CSPP1	SEC63	CCDC38	SUN3	CDKL3	SREBF1	MYBPC1	APOBEC4	STX7	PAX3	COBL	COQ10B	TRDN	MED23	PEX7	OPTC	HECA	CD48	ASTN1	GRIA1	DDC	FAM114A2	SLC41A2	PPM1D	ACMSD	AKAP1	HSPD1
GATA1 21571218 ChIP-Seq MEGAKARYOCYTES Human	0.07196629137220124	CRTC3	WIPF2	WIPF3	MSI2	IKZF1	NR3C1	NR3C2	TXN2	FGF5	STK10	GNPTAB	CDH1	SCN9A	PLCE1	SEMA6A	DAPK1	RALGAPA2	ACOT11	MITF	ANK1	INPP4B	GPRIN2	IFT81	ASTN2	NOTCH2	PDXDC1	IGSF3	NTM	AK1	ITPR3	CACNA1D	TRPM1	MIER3	MBP	STXBP6	MARK3	PLXNA4	RABGAP1L	CADM2	CAV2	RHBDD1	ARHGAP26	ACSF3	INHBC	ZZEF1	FER	ZFAT	TBXAS1
AF4 28076791 ChIP-Seq SEM Human Blood Leukemia	0.07260625911335264	ARL9	NOTCH2	CCNJ	CRTC3	ARL6IP1	SLC35D1	LAMC3	FAF1	JMJD1C	ASAP1	MSI2	NRF1	IKZF1	RCSD1	NR3C1	FAM107B	HSPD1	TRPM1	NIPBL	RASGEF1B	TRA2B	NFKBIZ	SLC39A8	PROM1	RABGAP1L	MAP3K1	DAPK1	PDE4DIP	IFT80	GRHL3	ANK1	ARID1B	ABCB10	LATS2	MAP7D2	HECA
RNF2 16625203 ChIP-ChIP MESCs Mouse	0.07561504334973192	ALK	PTPRS	RRN3	CETN3	GRIK2	PCDH18	PCSK5	NOL4	FGF5	MC4R	STK10	CYP27B1	FGF8	EDNRB	NFKBIZ	PLCE1	PRKG2	LRIG3	NPTX1	SOX9	STXBP6	MARK3	DACT1	OPCML	SEMA6A	MAP3K1	GRID1	CAV1	CBX2	IGF2	PAX3	HMGA2	DMRT3	OLIG1	NR2F2	HPS5	PAX2	PARP12	CYP26A1	LATS2	MMP16	SMO	GDNF	TLX3	MSRB3
TAL1 22897851 ChIP-Seq JUKARTE6-1 Human	0.07652916678629017	RET	SYNM	RTP3	ITGA2B	CIB4	RAPH1	THYN1	JMJD1C	ABAT	THUMPD1	GPATCH8	GPR174	EEA1	SENP7	MTRF1	JPH3	SENP5	RASGEF1B	XPO6	TAS2R1	OR4D6	SKP1	CAST	KDM6B	ANKDD1A	SREBF1	COG6	SLC6A17	DAPK1	ENTPD7	DNTTIP2	SETMAR	VRK1	ETV4	CRH	COL6A3	BPI	HECA	ZNF555	SPATA19	ABCG1	ITGA9	LTF	ARL9	NOTCH2	GRIA2	SPTBN5	DDC
FOXI1 33610681 ChIP-Seq GES1 Human Gastric Carcinoma	0.07741409962157225	CAST	AHCYL2	TRIO	NEK4	COL22A1	WWC1	FANCA	VRK1	ASB11	FAM107B	STK10	NRG4	GOLGA1	RELL1	DOCK2
CHD4 35695185 ChIP-Seq nicBasalRootGanglia Mouse Embryo	0.07950136974014521	RPL3	CRTC3	ITGA2B	ABAT	NR3C1	FAM107B	SLC39A8	SEMA6A	STARD6	KCNK10	SLC6A17	RALGAPA2	ANK1	ZPBP	SMO	OPTC	VDAC1	RELL1	GRIA1	IGSF3	SLC35D1	SLC41A2	ITPR3	SPATA7	NPAS3	MIER3	PROM1	CADM2	CAV1	CBX2	RANBP17	HMGA2	SYNJ2	CLK3	LRP1B	FBXO31	LIN28B	ZFAT	WNK2	ITGBL1	FAT4	IGSF9B	RYR1	PTPRS	ZC3H3	SLC35F5	CHD7	GRIK3
TRIM28 19339689 ChIP-ChIP MESCs Mouse	0.08054821766020813	SCARB2	VEZT	CCNJ	MSI2	IKZF1	THUMPD1	SMC4	RXFP2	SOX2	MTRF1	FGF8	HERC2	SNRPD1	GOLGA1	MAGOH	CDK5RAP1	KDR	SOX9	MAP3K4	EPHB4	SH3GL2	SRRM2	DGAT1	SLC6A17	FBXW11	IFT80	FRMD6	SMO	ABCG1	ASTN1	ABCG2	NOTCH2	ABHD1	ITPR3	VPS26B	PRKCZ	BAG5	STC2	NPTX1	STXBP6	SOCS4	UVRAG	RABGAP1L	KLHDC4	CBX2	RANBP17	HMGA2	NTAN1
SOX6 21985497 ChIP-Seq MYOTUBES Mouse	0.08054821766020813	VEZT	PTPRR	CCNT2	MSTN	RPL31	WIPF2	SLC35F5	FBXO28	RAPH1	JMJD1C	TMEM182	DBI	LAMC2	GRIK2	RCSD1	ALDH1L2	PRKAG3	EEA1	GNPTAB	CSPP1	KIF1C	SEC63	SREBF1	MYBPC1	APOBEC4	STX7	PAX3	COBL	COQ10B	ZPBP	TRDN	MED23	PEX7	OPTC	HECA	CD48	DDC	SLC41A2	FSTL4	ACMSD	AKAP1	HSPD1	NKAIN2	CYB5R1	FGD6	ERBB4	GNG4	SMYD2
RCOR2 21632747 ChIP-Seq MESCs Mouse	0.08249950788301823	FOXD3	TRIO	RRN3	NFAM1	WWC1	FBXO28	PDE4DIP	TEX14	GRHL3	VRK1	ITPR3	NID2	EEA1	MC2R	SMO	GALR1	PIK3C3	SDK2	DPEP3
CDX2 20551321 ChIP-Seq CACO-2 Human	0.08304966462057164	NOTCH2	MGAM	TRIO	IGSF3	RAPH1	COBL	PDE4DIP	NR2F2	MSI2	NR3C1	KLF4	ANK1	EEA1	MC2R	GPRC5A	AMACR	SPINT1	TH	CDK5RAP1	VDAC1	DLGAP1	OPCML
E2A 27217539 Chip-Seq RAMOS-Cell Line Human	0.0843332730577578	SCARB2	SMG1	PPP1R13B	RTP3	COX4I1	ZC3H3	WWC1	GRIK3	LRRC32	RCSD1	LIMD1	FAM107B	JPH3	SENP5	GNPTAB	TCTN1	CDK5RAP1	SNAP29	ZNF521	CEP68	KDM6B	SREBF1	STARD5	GRID1	NFAM1	DHDH	SYTL1	BAZ1B	RNF144B	ELF2	FCHSD2	OPTC	NINJ1	EHBP1L1	PLIN3	CHMP4B	HECA	CAGE1	GEMIN7	ABCG1	PPARD	NOTCH2	KDM3A	AHCY	SLC35D1	NTM	ASIP	SLC43A1
PU.1 20513432 ChIP-Seq MACROPHAGES Mouse	0.0843332730577578	RET	WFDC8	PHF2	RPL31	WIPF2	ZC3H3	IKZF1	APEH	NR3C1	LYST	ALDH1L2	TXN2	SCPEP1	NIPBL	SLC22A15	TEKT3	CD36	FGFBP3	EPHB4	CEP68	CCDC38	SRRM2	KDM6B	ENTPD1	DGAT1	KCNK10	CD93	FBXW10	DAPK1	APOBEC4	FBXW11	NFAM1	ENTPD7	TEX14	ANK1	MIF4GD	ZPBP	PJA2	PDRG1	MED23	PEX7	FRMD6	CYP26C1	EHBP1L1	TRIM16	PHLDB3	LTF	SHC4
RING1B 27294783 Chip-Seq ESCs Mouse	0.08455598078533001	PTPRS	COL14A1	CHD7	LAMC2	IKZF1	GRIK2	LRRC32	RCSD1	NR3C1	PCSK5	NR3C2	CDH6	FGF5	STK10	FGF8	SGCD	EDNRB	SLC39A8	SOX9	SOX6	FOXD3	FGA	SEMA6A	KCNK10	DAPK1	PAX3	TEX14	NRG2	SOX10	COQ10B	PAX2	ZPBP	KIF27	GPRC5B	CYP26C1	LATS2	OPTC	CRH	PIK3C3	HECA	VDAC1	PHLDB3	TPH1	COL11A1	SLC41A2	NRXN1	SLC43A1	TMEM59L
VDR 24787735 ChIP-Seq THP-1 Human	0.08535028775968885	RET	ALK	ADAMDEC1	MSTN	NTM	TYRP1	CHD7	LAMC2	IKZF1	RCSD1	LIMD1	NR3C1	LYST	SKA2	MC4R	PITRM1	OTOF	MBP	ZNF521	RELT	ANKDD1A	MAP3K1	CD93	FBXW11	PAX3	PDE4DIP	ARID1B	LSM3	TTC39A	REEP1	ZFAT	TBXAS1	ZNF516	NINJ1	MSRB3	RELL1
ETS1 22383799 ChIP-Seq G1ME Mouse	0.08540960028199482	WFDC8	ADAMDEC1	PPP1R13B	MSTN	SLC35F5	ITGA2B	CETN3	CHD7	MSI2	BRCA1	PCSK5	EDNRB	CSPP1	CLEC5A	KDM6B	ENTPD1	MKKS	DGAT1	COG6	DAPK1	FBXW11	DHDH	VWDE	KIF22	ZPBP	KIF27	PEX7	ACOX2	NINJ1	GAPDHS	NUMB	HECA	VDAC1	PDE5A	SPATA19	RRN3	MAOA	VPS26B	PCDH18	FBXL22	CYB5R1	MC2R	FGD6	MARVELD3	SUSD3	RALY	ANKRD50	SF3B1
SRF 21415370 ChIP-Seq HL-1 Mouse	0.08540960028199482	CYFIP1	POP1	COX4I1	ITGA2B	MPV17L	JMJD1C	SMG6	COIL	SCPEP1	MTRF1	PRX	CDK5RAP1	NEK1	POLI	ACAD8	SREBF1	SETMAR	PAX3	TYK2	COQ10B	ETV4	GAK	PEX7	ZFYVE19	POLR1E	PIK3C3	LAP3	PHLDB3	TPH1	AK1	NOLC1	SDAD1	LIAS	SRP72	PITRM1	DNAJB9	SIAE	METTL8	DTD1	TOE1	STK11IP	CAV1	PDE4DIP	SYNJ2	EIF2S2	PAFAH2	RSL1D1	ABCB10
OCT4 19829295 ChIP-Seq ESCs Human	0.08591391323622664	SYNM	PPP1R13B	PHF20	ZC3H3	WIPF3	FBXO28	CHD7	THYN1	ABAT	LIMD1	SCPEP1	KIAA1549	JPH3	FGF8	CDK5RAP1	ANKRD2	SNAP29	SPTAN1	SRRM2	SREBF1	SEMA6A	COG6	NUP133	GRID1	COBL	TBC1D9	BAZ1B	FBXO10	ARID1B	ETV4	PAX2	PJA2	PDRG1	RNF144B	CTTN	NRG4	EHBP1L1	PPARD	ITGA9	ARL9	FBN3	FAM114A2	SLC43A1	XPC	ITPR3	CACNA1D	NRF1	PRKCZ
SETDB1 19884257 ChIP-Seq MESCs Mouse	0.08958543759986053	ALK	SMG1	SLC46A1	SYNM	PTPRS	RTP3	ARL6IP1	COL14A1	COX4I2	CETN3	HEPACAM2	ABAT	MSI2	NR3C1	FGF5	SOX2	SLC22A13	SENP7	IMMP2L	JPH3	EDNRB	CDH1	PRX	NFKBIZ	SOX9	FGFBP3	MAP3K4	SEC63	DACT1	SRRM2	ACAD8	STARD5	SEMA6A	NUP133	NFAM1	PAX3	MITF	PAX2	PDRG1	GPRC5B	CYP26C1	NINJ1	PHLDB3	ZP2	PPARD	DPEP3	MVK	RRN3
FOXA1 26769127 Chip-Seq PDAC-Cell Line Human	0.08958543759986053	LRRC36	PTPRR	PHF20	FAF1	SLC35F5	FBXO28	THYN1	JMJD1C	LAMC2	MSI2	RCSD1	LYST	GPATCH8	RXFP2	NR3C2	EEA1	MT2A	SLC22A15	RASGEF1B	ADAMTSL3	ANKRD2	SH2D5	PSTK	CEP68	FOXD3	NUP133	MYOF	SYTL1	ENTPD7	ETV4	GPRC5A	CYP26C1	FCHSD2	CTTN	EHBP1L1	GAPDHS	NUMB	CHMP4B	ZNF436	NUP54	LAP3	CCDC82	SHC4	ACSS2	AHCY	SLC35D1	SLC43A1	NOLC1
RUNX1 20887958 ChIP-Seq HPC-7 Mouse	0.09173249097135068	SCARB2	SMG1	DDC	TRIO	CCNT2	AK1	BRCA1	ADRB2	LRRC32	LIAS	LYST	GPATCH8	FAM107B	LMF1	CYB5R1	STK10	WDR90	TCTN1	RELT	CEP68	XCR1	COG6	PDE4D	SYTL1	HMGA2	SCRIB	CELA1	COMMD1	ARID3B	PAFAH2	PML	PDRG1	MRPL52	MC1R	ACOX2	OPTC	ZFAT	MSRB3	ALDH16A1	MAFK	CD48	NCAPD3	CAGE1	PHLDB3	PLEKHM3
PRDM14 21183938 ChIP-Seq MESCs Mouse	0.09222492635913317	LRRC36	RYR1	COL14A1	FRMPD1	COX4I1	WWC1	CHD7	GRIK3	JMJD1C	LAMC2	GRIK2	TXN2	EEA1	SOX2	STK10	GNAT3	CDH1	PRX	KDR	SOX9	ANKRD2	DACT1	CEP68	FOXD3	MYOF	TBC1D9	NIPA2	ARID1B	ETV4	MRPL52	INPP4B	GPRC5B	GPRC5A	FCHSD2	LATS2	SPINT1	IFT81	KIT	VDAC1	ABCG1	PPARD	MATN2	DPEP3	KDM3A	ACSS2	SEMA3D	SLC5A1	AKAP1
PU.1 20513432 ChIP-Seq Bcells Mouse	0.09222492635913317	RET	WFDC8	SMG1	AHCYL2	WIPF2	COX4I1	ZC3H3	PRKAG1	HEPACAM2	IKZF1	NR3C1	LYST	FAM107B	TXN2	STK10	SCPEP1	NIPBL	SLC22A15	SNRPD1	KYNU	DLGAP1	PSPH	CEP68	KDM6B	FOXD3	SREBF1	ACOT8	ENTPD1	DGAT1	KCNK10	CD93	FBXW10	APOBEC4	FBXW11	ACOT11	SYTL1	SCRIB	UNC93A	COMMD1	ZPBP	ENKUR	PEX7	GPRC5A	LATS2	NINJ1	EHBP1L1	CHMP4B	SHC4
CHD7 19251738 ChIP-ChIP MESCs Mouse	0.09222492635913317	MAP3K1	TH	MIER3	CAV2	CAV1	NRXN1	SLC5A1	TP53BP1	ARHGAP26	SEC63
RUNX1 27514584 Chip-Seq MCF-7 Human	0.09265048919740412	RET	PHF2	CCNT2	PPP1R13B	PTPRS	MPV17L	LAMC2	RCSD1	LYST	PRKAG3	TXN2	NIPBL	KIAA1549	IMMP2L	JPH3	GNAT3	CDH1	ADAMTSL3	SOX9	CD36	FGFBP3	EPHB4	KDM6B	MYBPC1	EDN3	NUP133	APOBEC4	MYOF	STX7	NRG2	PAX2	CRH	BPI	NOTCH2	SPTBN5	KDM3A	ACSS2	PDXDC1	IGSF3	SEMA3D	ASAP1	MTIF2	CACNA1C	FSTL4	FBXL22	AKAP1	STC2	TRA2B
GLI1 17442700 ChIP-ChIP MESCs Mouse	0.09318910027721981	FHL1	PRKAG1	ASTN2	HS6ST2	NPAS3
MYC 27129775 Chip-Seq CORNEA Mouse	0.09477170689599515	RET	RPL31	MPV17L	RAPH1	FOXI1	MSI2	NR3C1	GPATCH8	ROBO1	SOX2	FGF8	SENP5	RASGEF1B	PRX	NFKBIZ	PLCE1	NUDT15	SH2D5	EPHB4	DACT1	KDM6B	FGA	KIRREL2	CD93	FBXW11	DHDH	PAX3	NRG2	FBXO10	ZPBP	PJA2	ADAM2	CYP26C1	SMO	OPTC	KIT	RELL1	PRR11	ASTN1	MAOA	AK1	ASAP1	FSTL4	AKAP1	SRP72	MIER3	GALR1	NT5DC2
SALL4 18804426 ChIP-ChIP MESCs Mouse	0.09477170689599515	RET	NOTCH2	RPL3	COX4I1	CUL1	NOLC1	SLC5A1	BRCA1	THBS2	NID2	HS6ST2	FGF4	CDH6	SOX2	CDH1	MORC1	EPHB4	CCDC38	FOXD3	SEMA6A	EYA1	COBL	TBC1D9	GRHL3	SYNJ2	ETV4	PML	PARP12	REEP1	LIN28B	GPRC5A	FCHSD2	LATS2	TBXAS1	KIT	VDAC1	LAP3	GEMIN7	FGF13	ASTN1
SA1 22415368 ChIP-Seq MEFs Mouse	0.09638160515370797	RYR1	SCARB2	TRIO	COL14A1	LAMC3	SLC35F5	RAPH1	TMEM182	NR3C1	BMP15	SOX2	COIL	NIPBL	MTRF1	GNPTAB	RSPO2	SOX9	ANKRD2	SNAP29	MAP3K4	DACT1	YWHAH	SEMA6A	NUP133	ZPBP	MED23	MRPL52	FRMD6	SETBP1	CRH	POLR1E	MATN2	GRIA2	CALCB	PDXDC1	SEMA3D	COL11A1	AK1	NCAPG	MTIF2	OMA1	CACNA1C	SDAD1	PCDH18	AKAP1	DLL3	NKAIN2	TRPM1
TP63 30713093 ChIP-Seq Epithelial Human Tongue SCC	0.09801801138181414	CYFIP1	VEZT	SLC46A1	TRIO	MYLK3	FGF8	TEKT3	SOX6	EPHB4	CAST	SEMA6A	KCNK10	FBXW11	ACOT11	SCRIB	ENKUR	INPP4B	FRMD6	MAP7D2	VDAC1	RELL1	TRIM16	ASTN2	PRR11	ABCG2	SPTBN5	SLC35D1	IGSF1	AK1	TMEM59L	XPC	CACNA1D	ADRB2	CACNA1C	RNPC3	NKAIN2	TRPM1	CYP27B1	MC2R	SMYD2	TP53BP1	MARK2	RABGAP1L	GGT6	ABCA5	CAV2	CAV1	HMGA2
ELK4 26923725 Chip-Seq MESODERM Mouse	0.10071491110414073	MKKS	PTPRS	LRRN3	POP1	COL14A1	GP2	TBC1D9	LAMC2	URB2	AMBRA1	PAX2	ZZEF1	NPAS3	EEA1	INPP4B	GLRA1	OPTC	TBXAS1	SERINC3	SF3B1	SNAP29
STAT3 1855785 ChIP-Seq MESCs Mouse	0.10071491110414073	RRN3	ARL6IP1	SLC43A1	NOLC1	PCDH18	SOX2	EDNRB	HERC2	SNCG	CKB	MORC1	EPHB4	SEC63	HSD3B7	MAP3K1	EYA1	DNTTIP2	COBL	NIPA2	AMACR	FCHSD2	CTTN	ALDH16A1	VDAC1	DPEP3
EZH2 27294783 Chip-Seq ESCs Mouse	0.10071491110414073	TRIO	CCNT2	PTPRS	COL14A1	WIPF3	IKZF1	GRIK2	LRRC32	RCSD1	SLC6A1	APEH	PCSK5	PRKAG3	SOX2	JPH3	FGF8	EDNRB	SLC22A18	SOX9	SOX6	DACT1	FOXD3	SEMA6A	DGAT1	KCNK10	DSCAM	GRID1	PAX3	TBC1D9	ANK1	PAX2	ACTA1	F9	CYP26C1	ELF2	LATS2	ASTN2	PHLDB3	GRIA2	NRXN1	TMEM59L	CACNA1D	CACNA1C	FSTL4	NPAS3	PCDHA1	ERBB4	GNG4
NANOG 21062744 ChIP-ChIP HESCs Human	0.10071491110414073	SCARB2	RPL3	PHF20	BRCA1	SLC6A1	LIAS	HS6ST2	MRPL11	AKAP1	FGF8	STC2	PLCE1	PRKG2	SIAE	METTL8	HADH	SF3B1	MARK2	SEC63	SMAD2	MKKS	UBE2B	DAPK1	RANBP17	HMGA2	IGF1	ARID3B	ARHGAP26	EIF2S2	MRPL52	NUP54	CPEB3	SAE1	PRR11	ITGA9
PIAS1 25552417 ChIP-Seq VCAP Human	0.1032229111969761	NPFFR2	CRTC3	COL14A1	TYRP1	CHD7	HEPACAM2	CACNA1C	NR3C1	ACMSD	NPAS3	ROBO1	NR3C2	IMMP2L	SGCD	RASGEF1B	ADAMTSL3	ATXN7L1	PROM1	MARK2	CDRT4	SEMA6A	LRRN3	COBL	HMGA2	TAS2R16	KLF4	CLK3	GPRIN2	FABP5	TRPV6	SETBP1	PDE7B
GATA4 21415370 ChIP-Seq HL-1 Mouse	0.11130325864321815	CCNJ	COX4I1	MPV17L	PRKAG1	DBI	NR3C1	CASP7	MAGOH	NFKBIZ	CDK5RAP1	NEK1	ATXN7L1	SOX6	DACT1	ACAD8	STARD5	STARD6	PRMT3	PAX3	BAZ1B	COQ10B	ARID1B	ETV4	ZPBP	MED23	GAK	RNF144B	ELF2	IFT81	NINJ1	CHMP4B	HECA	RELL1	PDE5A	LAP3	TPH1	DDC	RRN3	IGSF3	AK1	CUL1	CACNA1D	SDAD1	LIAS	ART3	AKAP1	ERBB4	METTL8
NANOG 18347094 ChIP-ChIP MESCs Mouse	0.11285024250852724	SCARB2	LAMC3	CHD7	DUSP19	GRIK3	MSI2	BRCA1	SLC6A1	HS6ST2	ROBO1	FGF5	SOX2	CDH1	CSPP1	NFKBIZ	DLGAP1	ATXN7L1	SOX6	EPHB4	DACT1	CCDC38	CAST	CDKL3	KIRREL2	DCC	NFAM1	COBL	TBC1D9	TYK2	ETV4	GPRC5A	LATS2	KIT	VDAC1	GEMIN7	PRR11	ITGA9	SHC4	DDC	AHCY	CALCB	SEMA3D	IGSF1	SLC43A1	NOLC1	SLC5A1	HMMR	NRF1
NANOG 18358816 ChIP-ChIP MESCs Mouse	0.11374177872695104	SHC4	AHCY	ZC3H3	NOLC1	LAMC2	SLC5A1	HMMR	OMA1	BRCA1	ADRB2	CACNA1C	SLC6A1	NR3C1	THBS2	NID2	HS6ST2	FGF4	AKAP1	DLL3	FGF5	SOX2	PLCE1	HAS2	PRKG2	MBP	LRIG3	RALY	GPR139	WASF3	CCDC38	EYA1	DAPK1	COBL	TBC1D9	GRHL3	IGF1	ARID3B	ARHGAP26	SPINT1	NINJ1	KIT	NOSTRIN	PRR11	ABCG2
STAT3 20064451 ChIP-Seq CD4+T Mouse	0.11471611407251625	RYR1	TRIO	PTPRS	ARL6IP1	PHF20	SLC35F5	FBXO28	IKZF1	ADRB2	HTR4	NR3C1	MRPL11	GPR174	EEA1	TRPM1	MTRF1	MC2R	JPH3	PITRM1	STC2	PSTK	RABGAP1L	MKKS	XCR1	MAP3K1	DGAT1	ACOT11	ENTPD7	KIF22	TYK2	KLF4	INPP4B	FRMD6	FCHSD2	LATS2	FABP5	ACOX2	TAOK1	NUMB	VWC2	HECA	VDAC1	PDE7B
OCT1 27270436 Chip-Seq PROSTATE Human	0.11471611407251625	SCARB2	PHF2	SLC46A1	SYNM	PTPRS	CRTC3	RPL31	COL14A1	LAMC3	FBXO28	CHD7	RAPH1	JMJD1C	TMEM182	TFCP2L1	LRRC32	PRKAG3	SENP7	NIPBL	ADAMTSL3	ATXN7L1	CD36	SPTAN1	MKKS	CD93	DSCAM	APOBEC4	RALGAPA2	COBL	ACOT13	MITF	BAZ1B	ANK1	CTTN	CRH	CHMP4B	ABCG1	ARL9	DNAH3	ACSS2	NTM	TYRP1	SLC43A1	CUL1	NOLC1	ADRB2	FBXL22	ACMSD
NACC1 18358816 ChIP-ChIP MESCs Mouse	0.12087229845873387	SLC35F5	NOLC1	LAMC2	NR3C1	NID2	HS6ST2	FGF4	DLL3	SOX2	COIL	EDNRB	RASGEF1B	STC2	SMYD2	KRIT1	MBP	GPR139	CCDC38	FOXD3	SEMA6A	PRMT3	COBL	TBC1D9	GRHL3	SYNJ2	ETV4	PML	TBXAS1	KIT	ABCG2
EGR1 20690147 ChIP-Seq ERYTHROLEUKEMIA Human	0.12276247220850742	CYFIP1	RPL3	TRIO	FRMPD1	RAPH1	THYN1	ABAT	IKZF1	HS6ST2	HERC2	WDR90	KDR	SOX9	EPHB4	SRRM2	SLC6A17	DAPK1	DHDH	SCRIB	TAS2R16	ANK1	MIF4GD	OPTC	NINJ1	VDAC1	LAP3	ASTN2	CCDC82	SPATA19	ASTN1	SPTBN5	MAOB	WDR62	OMA1	PRKCZ	GNG10	ADAMTS13	MIER3	OTOF	PUSL1	RABGAP1L	SURF2	GP2	IGF2	BRAF	NR2F2	NTAN1	PARP12
ERA 21632823 ChIP-Seq H3396 Human	0.12276247220850742	PHF2	SMG1	PPP1R13B	COL14A1	FHL1	MSI2	THUMPD1	ROBO1	SLC22A13	KIAA1549	SLC22A15	HEPH	GNAT3	WDR90	TCTN1	EPHB4	IQCB1	SRRM2	KRT71	MKKS	KIRREL2	KCNK10	NCOA6	DCC	SETMAR	TEX14	TYK2	ANK1	PDRG1	RNF144B	GPRC5B	SLC9A6	ACOX2	ACOX3	PRR11	DPEP3	ARL9	ASIP	ITPR3	ADRB2	MRPL11	ADAMTS13	NT5DC2	S100A12	CKB	NPTX1	CCDC70	RIMKLA
EP300 21415370 ChIP-Seq HL-1 Mouse	0.12307960654888586	GRIA1	DDC	AHCY	RPL31	SLC41A2	RAPH1	CACNA1D	THBS2	PCSK5	BAG5	RASGEF1B	ERBB4	RSPO2	STXBP6	JAM3	OPCML	RABGAP1L	KLHDC4	COG6	SLC6A17	APOBEC4	CAV1	PDE4D	FANCA	HMGA2	ANK1	ARID1B	LSM3	FRMD6	PARVG	TBXAS1	PDE7B
PPARG 20176806 ChIP-Seq THIOMACROPHAGE Mouse	0.12321385136977331	SHC4	RTP3	PLA2G3	JMJD1C	ASAP1	THUMPD1	RCSD1	HSPA13	ROBO1	TXN2	COIL	STK10	SCPEP1	SENP5	RASGEF1B	TEKT3	SLC39A7	NUDT15	METTL8	MKKS	DGAT1	DAPK1	MIF4GD	ACSF3	PML	KIF27	PDRG1	RNF144B	MC1R	FABP5	TBXAS1	CRH	CPEB3	PLEKHM3
FOXA1 33576154 ChIP-Seq Human HilarLN ProstateCancer	0.12358411189242398	LRRC36	AHCYL2	AHCY	PDXDC1	POP1	ATL1	SLC5A1	BRCA1	ADRB2	GPATCH8	MYLK3	SPATA7	FAM107B	AKAP1	HSPD1	SOX2	TTC21B	CDK5RAP1	WASF3	ACAD8	CDKL3	RABGAP1L	TXNRD2	PDE4D	LHFPL3	SYNJ2	KLF4	EIF2S2	ANK1	ARID1B	ETV4	TTC39A	RNF144B	RNF103	SLCO1A2	NUMB	CENPM	CPEB3	TRMT61A	MATN2
MEF2A 21415370 ChIP-Seq HL-1 Mouse	0.12416660803695057	GRIA1	CCNT2	COX4I1	SLC35F5	TYRP1	DBI	PRKAG3	MRPL11	JPH3	RASGEF1B	ERBB4	SLC39A7	ATXN7L1	STXBP6	SOX6	METTL8	JAM3	YWHAH	RABGAP1L	KLHDC4	CAV1	RHBDD1	FANCA	DNTTIP2	ARID1B	PAFAH2	FBXO31	MED23	RSL1D1	FRMD6	TBXAS1	EHBP1L1	MSRB3	PDE5A	CAGE1	RAB3GAP1
EBNA1 20929547 Chip-Seq RAJI-cells Human	0.12416660803695057	SMG1	RTP3	ZNF492	LAMC3	ACSM5	LRRC32	LIMD1	EDC3	KIAA1549	SGCD	SPATA21	NEK1	CEP97	NUDT15	TAS2R3	SEC63	SREBF1	STARD6	NUP133	TEX14	URB2	KIF22	TYK2	BAZ1B	COQ10B	PJA2	ENKUR	GPRC5A	SPINT1	NINJ1	KIT	NUMB	VDAC1	NUP54	DOCK2	MATN2	LILRA6	FBN3	TPH1	PLAG1	TMEM59L	CUL1	PLA2G3	ITPR3	ADRB2	NID2	MC2R	ADAMTS13
FOXA1 25552417 ChIP-Seq VCAP Human	0.12531634496452063	PTPRR	HEPACAM2	ABAT	TFCP2L1	APEH	PRKAG3	GNPTAB	RASGEF1B	MAP3K4	CEP68	SUN3	FOXD3	DSCAM	APOBEC4	FBXW11	COBL	OLIG1	BAZ1B	ARID1B	GAK	GPRIN2	GPRC5B	FCHSD2	SPINT1	ACOX2	OPTC	HEATR5B	NINJ1	TRIM59	CLDN17	ZMYND10	CCDC82	MATN2	GRIA1	KDM3A	ACSS2	SLC35D1	IGHMBP2	ITPR3	VPS26B	HSPA13	ART3	ACMSD	AKAP1	HSPD1	TRPM1	GNG10	STC2
NANOG 18700969 ChIP-ChIP MESCs Mouse	0.12531634496452063	SCARB2	FBXW11	MCF2	IGF2	HMGA2	COBL	NTAN1	THBS2	HS6ST2	KIT	EPHB4	SH3GL2	ABCG1
TBL1 22424771 ChIP-Seq 293T Human	0.1256759968095095	RET	FAF1	FBXO28	GRIK3	JMJD1C	LAMC2	RCSD1	C8B	LYST	FAM107B	SLC22A15	SPATA21	MAGOH	PLCE1	SH2D5	FOXD3	COG6	APOBEC4	MYOF	PRMT3	ACOT11	SYTL1	URB2	PAX2	CYP26C1	FCHSD2	CTTN	OPTC	ZNF436	SPATA19	ASTN1	NOTCH2	IGSF3	SLC35D1	COL11A1	NTM	AMBRA1	OMA1	CACNA1C	RNPC3	PRKCZ	BTAF1	PITRM1	TNKS2	GNG4	SMYD2	LRIG3	PUSL1
MYC 19030024 ChIP-ChIP MESCs Mouse	0.1256759968095095	RPL3	CCNT2	ARL6IP1	RPL31	WIPF2	MSI2	THUMPD1	SMC4	IPO4	SOX2	STK10	HERC2	CDH1	MAGOH	CDK5RAP1	NEK1	SLC39A7	PSPH	CDKL3	ANKRD49	SEMA6A	DNTTIP2	IFT80	SCRIB	MIF4GD	ZPBP	RABL3	VDAC1	LAP3	GEMIN7	PRR11	MAOA	AK1	NOLC1	ITPR3	VPS26B	HMMR	NRF1	OMA1	RNPC3	LIAS	NID2	MRPL11	CYB5R1	CYP27B1	STC2	SMYD2	NPTX1
SMARCA4 20176728 ChIP-ChIP TSCs Mouse	0.12661617069237185	ALK	CCNT2	AHCY	SLC35D1	FAF1	WWC1	FBXO28	LAMC2	NRF1	PPM1D	AKAP1	TRPM1	PPP2CA	CDH1	STC2	DNAJB9	MBP	RALY	STXBP6	METTL8	ANKRD50	SF3B1	MARK2	DACT1	SMAD2	CDKL3	EYA1	DAPK1	TXNRD2	GRHL3	EIF2S2	DNAJA1	RSL1D1	PPFIBP1	SMO	CRH	CD27	CHMP4B	MAFK	PDE7B	DOCK2	PPARD
GATA3 24758297 ChIP-Seq MCF-7 Human	0.12694941024898454	CETN3	GRIK3	MSI2	RCSD1	PRKAG3	HS6ST2	ROBO1	SOX2	SCPEP1	MT2A	SLC22A15	SENP5	GNAT3	CDH1	CSPP1	KYNU	PRKG2	ATXN7L1	SOX9	ANKRD2	CD36	CEP97	SPTAN1	KRT71	SEMA6A	COG6	DAPK1	GRID1	FBXW11	MYOF	ENTPD7	COBL	COMMD1	MIF4GD	MED23	GPRIN2	PEX7	IFT81	CHMP4B	CCDC82	PPARD	KDM3A	IGSF3	SLC35D1	ATL1	IGHMBP2	AKAP1	PPP2CA
HSF1 23293686 ChIP-Seq STHDH STRIATAL Mouse	0.12694941024898454	RET	PTPRS	TMEM59L	PLA2G3	LAMC2	ASB11	BRCA1	LIMD1	THBS2	HSPD1	MTRF1	RASGEF1B	GOLGA1	MAGOH	PSPH	YWHAH	BCAP31	CDKL3	FOXD3	GGT6	STARD6	UBE2B	NFAM1	COMMD1	HSPE1	MIF4GD	FBXO31	DNAJA1	SLC25A38	CXCL10	OPTC	NUMB	COL6A3	MAFK
AR 21909140 ChIP-Seq LNCAP Human	0.1286939558043043	BARD1	DDC	MAOA	MBD2	TMEM59L	NOLC1	ISG15	DBI	HIPK2	EDC3	FAM107B	HSPD1	PPFIBP1	CYP1A1	NUP54
SOX2 19829295 ChIP-Seq ESCs Human	0.1293457903236765	LRRC36	RET	ALK	NPFFR2	TRIO	FRMPD1	COX4I1	CETN3	C8B	PCSK5	FGF4	TXN2	FGF5	IMMP2L	SENP5	GNPTAB	CSPP1	SLC22A18	POLI	GPR139	FGFBP3	ACAD8	CAST	STARD6	KCNK10	DSCAM	FBXW11	DNTTIP2	TAS2R16	ANK1	PDRG1	TRDN	ADAM2	RNF144B	GPRC5A	SLC9A6	SMO	ACOX2	NRG4	ZNF516	RABL3	PIK3C3	TRIM59	RELL1	SPATA19	ABCG2	GRIA1	ACSS2
NANOG 19829295 ChIP-Seq ESCs Human	0.1293457903236765	LRRC36	RET	ALK	NPFFR2	TRIO	FRMPD1	COX4I1	CETN3	C8B	PCSK5	FGF4	TXN2	FGF5	IMMP2L	SENP5	GNPTAB	CSPP1	SLC22A18	POLI	GPR139	FGFBP3	ACAD8	CAST	STARD6	KCNK10	DSCAM	FBXW11	DNTTIP2	TAS2R16	ANK1	PDRG1	TRDN	ADAM2	RNF144B	GPRC5A	SLC9A6	SMO	ACOX2	NRG4	ZNF516	RABL3	PIK3C3	TRIM59	RELL1	SPATA19	ABCG2	GRIA1	ACSS2
CEBPD 21427703 ChIP-Seq 3T3-L1 Mouse	0.1332765012324023	AHCYL2	ZC3H3	FBXO28	CIB4	RAPH1	GRIK2	NR3C1	LCLAT1	ROBO1	NR3C2	EEA1	NIPBL	IMMP2L	JPH3	GNAT3	CDK5RAP1	PRKG2	TEKT3	SOX9	CAST	KDM6B	CD93	DAPK1	ACOT11	TEX14	BAZ1B	LATS2	SETBP1	CHMP4B	NUP54	ABCG1	MATN2	NOTCH2	KDM3A	TYRP1	ASAP1	NRF1	CACNA1C	THBS2	PCDH18	NOL4	PSMB7	GNG10	MC2R	TNKS2	TTC21B	HAS2	ANKRD50
ZFP322A 24550733 ChIP-Seq MESCs Mouse	0.1332765012324023	GRIA1	BARD1	IMMP2L	SMO	CLK3	LRP1B
POU5F1 16518401 ChIP-PET MESCs Mouse	0.1336377632036791	RYR1	MVK	IGSF3	SLC35F5	SLC41A2	NRXN1	MPV17L	GRIK3	CACNA1D	LAMC2	FGF4	FGF5	SOX2	IMMP2L	BAG5	CDH1	CDK5RAP1	DLGAP1	LRIG3	CKB	MARK3	PLXNA4	EPHB4	MARK2	HSD3B7	SEC24A	NEK4	DSCAM	EYA1	TXNRD2	PDE4D	RANBP17	HMGA2	MITF	VRK1	PML	ADAM2	LATS2	MMP16	PIK3C3	ASTN2	BMPR1B
CEBPB 22108803 ChIP-Seq LS180 Human	0.1336377632036791	SCARB2	PHF2	MSTN	RPL31	WWC1	CIB4	JRKL	APEH	PRKAG3	KIAA1549	JPH3	SGCD	SLC22A15	ADAMTSL3	PRX	SCN9A	CDK5RAP1	OR4D6	HADH	DACT1	CEP68	CAST	SREBF1	SEMA6A	NCOA6	SETMAR	PAX3	COBL	TEX14	FBXO10	ETV4	ENKUR	PEX7	GPRC5A	SETBP1	NUP54	ACOX3	PHLDB3	PRR11	ZP2	ITGA9	GRIA2	PDXDC1	LCAT	ART3	AKAP1	RHPN1	CCDC70
TBX20 22080862 ChIP-Seq HEART Mouse	0.1336377632036791	TRIO	PTPRS	MSTN	WIPF3	RAPH1	PRKAG1	ACSM5	BRCA1	RCSD1	C8B	LIMD1	NR3C1	STK10	CDH1	XPO6	CDK5RAP1	KIF1C	SLC39A8	ANKRD2	CD36	SOX6	HADH	MAP3K4	SH3GL2	SRRM2	CDKL3	SREBF1	MYBPC1	COG6	NUP133	APOBEC4	RALGAPA2	DHDH	DNTTIP2	ACOT13	MITF	ENKUR	GAK	GPRC5B	GPRC5A	SMO	NINJ1	KIT	ACOX3	PPARD	ABCG2	SLC35D1	SEMA3D
TBX20 22328084 ChIP-Seq HEART Mouse	0.1336377632036791	TRIO	PTPRS	MSTN	WIPF3	RAPH1	PRKAG1	ACSM5	BRCA1	RCSD1	C8B	LIMD1	NR3C1	STK10	CDH1	XPO6	CDK5RAP1	KIF1C	SLC39A8	ANKRD2	CD36	SOX6	HADH	MAP3K4	SH3GL2	SRRM2	CDKL3	SREBF1	MYBPC1	COG6	NUP133	APOBEC4	RALGAPA2	DHDH	DNTTIP2	ACOT13	MITF	ENKUR	GAK	GPRC5B	GPRC5A	SMO	NINJ1	KIT	ACOX3	PPARD	ABCG2	SLC35D1	SEMA3D
JUN 26020271 ChIP-Seq HCASMC Human CoronaryArtery	0.13395865626896927	SHC4	SPTBN5	CACNA1C	NOCT	CCDC70	METTL8	PLXNA4	PSTK	DAPK1	BRAF	HPS5	SYNJ2	KLF4	TTC39A	PJA2	ENKUR	INPP4B	FER	GPRC5A	FRMD6	ECHDC1	ITGBL1	MAFK	HECA	IGSF9B	SERINC3	ABCG1
BMI1 23680149 ChIP-Seq NPCS Mouse	0.13395865626896927	PPP1R13B	CALCB	COL14A1	PLAG1	SEMA3D	TMEM59L	HEPACAM2	CACNA1D	PCDH18	FGF4	NR3C2	CDH6	FGF5	NKAIN2	RSPO2	HAS2	NPTX1	ATXN7L1	FGFBP3	RBM11	IQCB1	CAST	FOXD3	KIRREL2	ABCA5	EYA1	CAV1	CBX2	RHBDD1	IGF2	PAX3	HMGA2	PDE4DIP	DMRT3	NR2F2	IGF1	ARID3B	PAX2	HOPX	CYP26A1	LIN28B	GDNF	TLX3
CRX 20693478 ChIP-Seq ADULT RETINA Mouse	0.13764508791133254	GRIA1	TRIO	FAM114A2	CACNA1D	MSI2	THUMPD1	APEH	PPM1D	FSTL4	AKAP1	COIL	PPP2CA	SCPEP1	KDM6B	WDR17	SEMA6A	SEC24A	XCR1	UBE2B	MCF2	MIIP	TEX14	COMMD1	ARHGAP26	MMP16	MFAP3	PIK3C3	CD48	PRR11
SRY 25088423 ChIP-ChIP EMBRYONIC GONADS Mouse	0.13806952912690665	CRTC3	WWC1	FOXI1	NR3C1	SMC4	IPO4	EDNRB	GNPTAB	KDR	SLC39A7	SOX6	EPHB4	SEC63	KRT71	STARD6	DSCAM	SCRIB	ANK1	ADAM2	FRMD6	SPINT1	ZFYVE19	EHBP1L1	ASTN2	ASTN1	IGSF3	SLC35D1	MAOA	TMEM59L	SLC5A1	CACNA1C	NPAS3	MIER3	INPP5J	OTOF	STXBP6	PROM1	FN3K	GGT6	CADM2	SURF2	CAV2	HMGA2	TRAPPC8	CELA1	NR2F2	FANCB	SYNJ2
TP53 20018659 ChIP-ChIP R1E Mouse	0.13806952912690665	PTPRS	RPL31	AK1	TMEM59L	THYN1	ADRB2	NOL4	HS6ST2	ART3	FGF4	NPAS3	FGF5	FGF8	GALR1	STC2	LRIG3	NPTX1	SOX9	OPCML	ACAD8	FOXD3	SREBF1	SEMA6A	GABRA5	GRID1	NFAM1	CAV1	IGF2	PAX3	HMGA2	DMRT3	OLIG1	NR2F2	FMO3	ETV4	PAX2	PML	PDRG1	CYP26A1	LATS2	GDNF	TLX3	VWC2	ASTN2	PPARD
E2F1 17053090 ChIP-ChIP MCF-7 Human	0.13948370928723414	CYFIP1	RPL3	PTPRS	CRTC3	FHL1	PRKAG1	MSI2	BRCA1	TXN2	SCPEP1	JPH3	HERC2	GNPTAB	HEPH	TEKT3	POLI	OR4D6	GPRASP2	SNAP29	ZNF521	YWHAH	SRRM2	STARD5	STARD6	KCNK10	NCOA6	DCC	VRK1	KIF22	FCHSD2	SLC9A6	IFT81	ZNF516	ZNF236	ABCG1	DNAH3	AHCY	SLC41A2	SLC43A1	UMOD	DNAH9	CACNA1C	PPM1D	NPAS3	TRPM1	FGD6	MBP	LRIG3
ESR2 21235772 ChIP-Seq MCF-7 Human	0.14008896300817786	BARD1	RET	DSCAM	MAOA	ABAT	MITF	HS6ST2	AKAP1	HIPK2	EDC3	NPAS3	JPH3	GPRC5A	LATS2	CDH1	STC2	KYNU	CYP1A1	PLAC1	SOX9	ACOX3
FOXA1 26743006 Chip-Seq LNCaP-abl Human	0.14008896300817786	LRRC36	PTPRR	FAF1	FBXO28	HEPACAM2	THYN1	JMJD1C	ABAT	LAMC2	C8B	MT2A	CASP7	SLC22A15	GNPTAB	TCTN3	RASGEF1B	MAGOH	NFKBIZ	ANKRD2	PSTK	ANKDD1A	FOXD3	STARD5	NUP133	TSTD2	APOBEC4	RNASE6	URB2	COQ10B	ARID1B	GAK	CTTN	NUMB	NUP54	ZMYND10	PPARD	MATN2	GRIA1	KDM3A	AHCY	IGSF3	IGHMBP2	AMBRA1	OMA1	PRKCZ	ART3	ACMSD	AKAP1
SMRT 27268052 Chip-Seq Bcells Human	0.14109726590138397	CRTC3	RTP3	WIPF2	JMJD1C	MSI2	IKZF1	LIMD1	NR3C1	PCSK5	GPATCH8	SMG6	FAM107B	SCPEP1	MTRF1	SNRPD1	KYNU	TCTN1	PRKG2	YWHAH	ANKDD1A	DSCAM	GRID1	FBXW11	NFAM1	PDE4D	URB2	COMMD1	FBXO10	ANK1	ARID1B	GAK	OPTC	CRH	CHMP4B	COL6A3	BPI	RELL1	ACOX3	FBN3	CALCB	PLAG1	SLC5A1	NRF1	AMBRA1	ADRB2	CACNA1C	THBS2	SLC5A4
ZFP281 27345836 Chip-Seq ESCs Mouse	0.14142272280232715	SCARB2	PTPRS	RTP3	FRMPD1	ZC3H3	SLC35F5	COX4I2	RAPH1	DBI	LAMC2	MSI2	IKZF1	RCSD1	SLC6A1	NR3C1	GPATCH8	FGF4	STK10	NIPBL	JPH3	CSPP1	SOX9	EPHB4	SEC63	KDM6B	FOXD3	GRID1	NFAM1	TEX14	NRG2	MIF4GD	ARID1B	ETV4	RNF144B	GPRC5B	FRMD6	CYP26C1	SPINT1	SLC9A6	SETBP1	OPTC	NUMB	PLIN3	POLR1E	ASTN1	NOTCH2	SHC4	IGSF3
P63 20808887 ChIP-Seq KERATINOCYTES Human	0.14142272280232715	LRRC36	WFDC8	SMG1	MSTN	FOXI1	MYLK3	FGF4	SENP7	SPATA21	SOX9	ANKRD2	OR4D6	CAST	FOXD3	DEFB119	CD93	DSCAM	APOBEC4	PDE4D	DNTTIP2	TEX14	TYK2	RNF144B	NINJ1	CAGE1	LAP3	MATN2	ARL9	LILRA6	FBN3	SPTBN5	RRN3	MAOB	ATL1	ABHD1	AK1	CUL1	IGHMBP2	NDUFB1	XPC	ASAP1	DNAH9	AMBRA1	OMA1	NOL4	FSTL4	MRPL11	TCOF1
EOMES 21245162 ChIP-Seq HESCs Human	0.14142272280232715	RPL3	PPP1R13B	NTM	NRXN1	JMJD1C	THUMPD1	SMC4	MYLK3	SMG6	COIL	CYB5R1	SCPEP1	CYP27B1	BTAF1	FGD6	FGF8	SLC22A15	CUX2	HEPH	PLCE1	HAS2	LRIG3	TP53BP1	PLEKHH1	DACT1	CDRT4	ANKDD1A	KLHDC4	ANKRD49	SYTL1	FANCB	NTAN1	ZZEF1	CYP26A1	GPRIN2	FRMD6	NUMB	CENPM	MSRB3	COL6A3	ASTN2
FOXO1 25302145 ChIP-Seq T-LYMPHOCYTE Mouse	0.14203617574793426	SCARB2	SYNM	CCNT2	CRTC3	MSTN	RPL31	FBXO28	CETN3	IKZF1	RCSD1	NR3C1	LYST	SMG6	FAM107B	STK10	NIPBL	JPH3	XPO6	GOLGA1	NFKBIZ	CNGA2	ANKRD2	CEP97	CAST	KDM6B	STARD5	COG6	APOBEC4	ACOT11	USP45	SETMAR	INPP4B	CYP26C1	ELF2	FCHSD2	CTTN	CHMP4B	VDAC1	RELL1	LAP3	ABCG1	NOTCH2	AHCY	MAOA	SLC43A1	FBXL22	TRPM1	SUSD3
E2F1 18555785 Chip-Seq ESCs Mouse	0.14297300813105648	CCNT2	MSTN	RPL31	PHF20	SLC35F5	FBXO28	COX4I2	RAPH1	GRIK3	TMEM182	DBI	LAMC2	RCSD1	FAM107B	SLC22A15	CSPP1	KYNU	GOLGA1	SCN9A	PRKG2	SLC39A8	FOXD3	MKKS	EDN3	CD93	APOBEC4	NCOA6	RALGAPA2	ACOT11	PAX3	ENKUR	OPTC	CHMP4B	CD48	ASTN1	NOTCH2	IGSF3	PCDH18	ACMSD	CYB5R1	PSMB7	ERBB4	TTC21B	SMYD2	RALY	METTL8	ANKRD50	DTD1
CEBPB 20513432 ChIP-Seq MACROPHAGES Mouse	0.14886529206804336	RPL31	WIPF2	ZC3H3	CHD7	PRKAG1	IKZF1	LIMD1	NR3C1	TXN2	SCPEP1	NIPBL	SLC22A15	GNPTAB	TEKT3	CD36	FGFBP3	CEP68	SRRM2	KDM6B	FOXD3	ACOT8	ENTPD1	DGAT1	CD93	FBXW10	APOBEC4	FBXW11	MYOF	ENTPD7	TEX14	COMMD1	COQ10B	MIF4GD	ZPBP	PDRG1	MED23	PEX7	NINJ1	EHBP1L1	POLR1E	TRIM16	DOCK2	IGSF3	PLAG1	ATL1	IGHMBP2	PLA2G3	ADRB2
DMRT1 23473982 ChIP-Seq TESTES Mouse	0.15127814011090546	TRIO	SLC35F5	JMJD1C	TMEM182	MSI2	BRCA1	RCSD1	NR3C1	GPATCH8	SENP7	DLGAP1	SLC39A7	SOX6	EPHB4	KDM6B	DSCAM	DAPK1	DCC	NFAM1	ACOT11	DNTTIP2	VRK1	NRG2	ARID1B	METTL22	FRMD6	ELF2	FCHSD2	LATS2	SMO	OPTC	NRG4	NINJ1	KIT	EHBP1L1	NUMB	COL6A3	TRIM59	DOCK2	NOTCH2	SHC4	MVK	NTM	CACNA1C	RNPC3	PPM1D	PRKCZ	NPAS3
GATA3 22897851 ChIP-Seq JUKARTE6-1 Human	0.1596630287006968	LRRC36	ADAMDEC1	PPP1R13B	CCNJ	MSTN	COX4I1	FAF1	COX4I2	CIB4	RAPH1	ABAT	IKZF1	NR3C1	GPATCH8	MTRF1	KYNU	TCTN1	GOLGA1	OR4D6	PSTK	KRT71	KDM6B	ANKDD1A	SEMA6A	COG6	SLC6A17	EDN3	DAPK1	TBC1D9	VRK1	COMMD1	SOX10	ETV4	RNF144B	CTTN	OR9A4	NINJ1	CRH	BPI	HECA	ZNF555	ITGA9	ARL9	KDM3A	CALCB	SLC35D1	ITPR3	ASB11
GATA3 21867929 ChIP-Seq TH1 Mouse	0.16029643572953214	PPP1R13B	CCNJ	PTPRS	ARL6IP1	RPL31	PHF20	HTR4	RCSD1	LIMD1	SMG6	CDH6	GNPTAB	GOLGA1	MAGOH	RSPO2	POLI	NUDT15	NFAM1	MYOF	SYTL1	COBL	TBC1D9	TEX14	COMMD1	TYK2	COQ10B	PDRG1	MRPL52	ACTA1	PEX7	FRMD6	NUMB	CHMP4B	ABCG1	ITGA9	DPEP3	KDM3A	CACNA1D	MTIF2	WDR62	HMMR	ADRB2	LIAS	SPATA7	PPP2CA	ADAMTS13	FGD6	TNKS2
CJUN 26792858 Chip-Seq BT549 Human	0.16029643572953214	SMG1	SYNM	TRIO	POP1	FHL1	FOXI1	JMJD1C	DBI	LAMC2	NR3C1	LYST	HS6ST2	ROBO1	TXN2	EEA1	SLC22A13	MT2A	JPH3	GNAT3	KYNU	SCN9A	RSPO2	GPR139	ATXN7L1	SOX9	ANKRD2	FGFBP3	MAP3K4	FOXD3	STARD5	MYOF	IFT80	TEX14	KIF27	ENKUR	ADAM2	FRMD6	HECA	NOTCH2	DDC	PLAG1	SEMA3D	NTM	TYRP1	AMBRA1	THBS2	PCDH18	NID2
SOX3 22085726 ChIP-Seq NPCs Mouse	0.1614392316314859	ALK	CYFIP1	RPL3	PTPRS	RPL31	PHF20	CHD7	GRIK3	THYN1	FAM107B	CDH6	SOX2	SCPEP1	NIPBL	MTRF1	MAGOH	NFKBIZ	HADH	PSTK	CAST	KDM6B	SEMA6A	DCC	NFAM1	RALGAPA2	PAX3	TBC1D9	KIF22	BAZ1B	SOX10	ANK1	ARID1B	PAX2	PJA2	GAK	CTTN	KIT	NUP54	ACSS2	CALCB	NTM	AK1	HMMR	FSTL4	ACMSD	TCOF1	RHPN1	SUSD3
SOX2 20726797 ChIP-Seq SW620 Human	0.16566072939164278	SCARB2	WWC1	FHL1	THYN1	TFCP2L1	MSI2	NR3C1	ROBO1	SOX2	KIAA1549	MT2A	CASP7	STS	SLC22A15	HEPH	SLC22A18	NFKBIZ	NEK1	DLGAP1	GPRASP2	EPHB4	PSPH	DGAT1	DAPK1	PDE4D	COBL	TBC1D9	MRPL52	INPP4B	GPRC5A	FRMD6	ELF2	LATS2	SPINT1	GAPDHS	MT1F	POLR1E	CHMP4B	TRIM16	GEMIN7	CCDC82	ABCG1	PPARD	ABCG2	IGSF3	MAOB	MAOA	SLC41A2
CTCF 26484167 Chip-Seq Bcells Mouse	0.16759431872824443	ALK	RYR1	SCARB2	PTPRS	COL14A1	LAMC3	PRKAG1	TMEM182	APEH	LIMD1	ALDH1L2	PRKAG3	COIL	SCPEP1	NIPBL	MTRF1	GNPTAB	TCTN3	CSPP1	WDR90	TCTN1	CDK5RAP1	ANKRD2	FGFBP3	SNAP29	PSTK	YWHAH	NUP133	MYOF	BAZ1B	MIF4GD	PAX2	PDRG1	MRPL52	PEX7	GPRC5B	FCHSD2	ACOX2	SETBP1	PLIN3	BPI	PPARD	TPH1	ACSS2	AK1	NCAPG	SDAD1	DLL3
EED 16625203 ChIP-ChIP MESCs Mouse	0.1710228586361567	GRIA2	SEMA3D	NTM	GRIK2	PCDH18	NOL4	FSTL4	FGF5	CYP27B1	FGF8	MAGOH	MARVELD3	NPTX1	SOX9	STXBP6	PLXNA4	SEMA6A	ABCA5	GABRA5	GRID1	CAV1	IGF2	PAX3	HMGA2	DMRT3	NR2F2	PAX2	CYP26A1	GDNF	TLX3	ASTN2	SDK2
TCF3 18692474 ChIP-Seq MESCs Mouse	0.17113335231096272	LRRC36	DDC	AHCY	RRN3	IGSF3	ZC3H3	SLC41A2	SLC43A1	CHD7	SLC5A1	NRF1	THBS2	HS6ST2	FGF4	AKAP1	FGF5	SOX2	TRPM1	COIL	CDH1	CSPP1	SLC22A18	SMYD2	MORC1	WASF3	SH3GL2	JAM3	CCDC38	RABGAP1L	KIRREL2	DCC	MCF2	COBL	TBC1D9	VRK1	ETV4	GPRC5B	GPRC5A	AMACR	LATS2	KIT	CENPM	LAP3	PRR11	ABCG1	ASTN1	ITGA9
MYB 21317192 ChIP-Seq ERMYB Mouse	0.17273123092582632	AHCYL2	SLC46A1	TRIO	RPL31	FBXO28	CHD7	IKZF1	EEA1	COIL	GNG10	BAG5	GNPTAB	STC2	NT5DC2	STAB1	NFKBIZ	DNAJB9	SLC39A8	MBP	METTL8	RELT	KLHDC4	CD93	MITF	VRK1	SYNJ2	EIF2S2	PAFAH2	PPFIBP1	FRMD6	TBXAS1	NOSTRIN	POLR1E	PIK3C3	VDAC1	NCAPD3	PPARD	METAP2
RBPJ 22232070 ChIP-Seq NCS Mouse	0.17276424172600058	PAX3	SF3B1	HSPD1
EZH2 27304074 Chip-Seq ESCs Mouse	0.1746785460443165	TRIO	COL14A1	NRXN1	GRIK3	CACNA1D	CACNA1C	NOL4	FSTL4	NPAS3	FGF5	FGF8	SGCD	ERBB4	GALR1	RSPO2	NPTX1	SOX9	SOX6	PLXNA4	SEMA6A	PAX3	HMGA2	DMRT3	LHFPL3	NR2F2	SOX10	PAX2	LRP1B	CYP26A1	GDNF	TLX3	FAM131B	VWC2	FAT4	ASTN2	SDK2
RXR 22108803 ChIP-Seq LS180 Human	0.17627658335978272	CEP68	GRIA1	CAST	UVRAG	SEMA6A	DCC	CAV1	LCAT	GRHL3	MSI2	GRIK2	ADRB2	HS6ST2	PDRG1	MMP16	SETBP1	NRG4	SOX9	PHLDB3	OR4D6	PLEKHH1	SDK2	YWHAH
PHC1 16625203 ChIP-ChIP MESCs Mouse	0.17627658335978272	GRIK2	PCDH18	PCSK5	NOL4	FGF5	CYP27B1	FGF8	PRKG2	NPTX1	SOX9	STXBP6	PLXNA4	OPCML	MKKS	SEMA6A	MAP3K1	GRID1	DCC	CAV1	CBX2	IGF2	PAX3	HMGA2	DMRT3	OLIG1	NR2F2	MERTK	PAX2	HIPK2	CYP26A1	LATS2	MMP16	SMO	GDNF	TLX3
P63 26484246 Chip-Seq KERATINOCYTES Human	0.17989529953051814	SLC46A1	LAMC3	ABAT	LCLAT1	PRKAG3	STK10	MTRF1	MT2A	CASP7	EDNRB	GNPTAB	CDH1	CLEC5A	CDK5RAP1	ANKRD2	CD36	CEP97	SOX6	HADH	SH2D5	MAP3K4	KDM6B	SREBF1	STARD5	KCNK10	DSCAM	NFAM1	MYOF	SYTL1	ENTPD7	ETV4	FRMD6	FCHSD2	SPINT1	SMO	CLDN17	ACOX3	PHLDB3	PPARD	GRIA1	AHCY	SLC35D1	CACNA1D	ADRB2	DCST1	THBS2	CYB5R1	CYP27B1
VDR 23401126 ChIP-Seq LCL-AND-THP1 Human	0.17989529953051814	ENTPD7	PKD1L1	PDE4DIP	CACNA1D	CACNA1C	RCSD1	SLC5A4	FSTL4	NKAIN2	TBXAS1	OTOF	DLGAP1	RELT
GATA2 21666600 ChIP-Seq HMVEC Human	0.18195511374031328	PDXDC1	SLC41A2	XPC	ITPR3	CACNA1C	RCSD1	NR3C1	MT2A	SRP72	STAB1	NEK1	DLGAP1	MBP	SPTAN1	EPHB4	PSTK	UVRAG	MKKS	SYNJ2	MERTK	PAFAH2	RNF144B	PEX7	ABCA10	GPRC5A	UBXN10	ITGBL1	PDE7B	PHLDB3	PPARD
RCOR3 21632747 ChIP-Seq MESCs Mouse	0.18331965694393001	ALK	RYR1	SCARB2	PHF2	TRIO	PHF20	WWC1	FBXO28	GRIK3	MSI2	RXFP2	SMG6	FAM107B	FGF4	ROBO1	TXN2	FGF5	NIPBL	EDNRB	SPATA21	SLC22A18	KYNU	PLCE1	ATXN7L1	DACT1	YWHAH	FOXD3	KIRREL2	FBXW11	NFAM1	DHDH	SYTL1	SETMAR	VRK1	NRG2	KIF22	ANK1	ETV4	PAX2	KIF27	MED23	MRPL52	GAK	RNF144B	GPRC5B	GPRC5A	CYP26C1	OPTC
HAND2 30127528 ChIP-Seq KELLY Human Brain Neuroblastoma	0.18398266065514143	TRIO	CIB4	JMJD1C	ABAT	HTR4	NR3C1	WDR90	SCN9A	ATXN7L1	CAST	SEMA6A	DGAT1	COG6	ACOT11	MITF	VWDE	FBXO10	ANK1	FRMD6	FRMD7	THEGL	VDAC1	TRIM16	PHLDB3	ABCG1	PMEL	SPTBN5	IGSF3	SLC35D1	B3GLCT	CUL1	CACNA1D	OMA1	PCDH18	NID2	SKA2	TRPM1	CYB5R1	GALR1	TTC21B	STC2	INPP5J	PLAC1	OTOF	TP53BP1	PUSL1	BARD1	RABGAP1L
PU1 27457419 Chip-Seq LIVER Mouse	0.18398266065514143	CCNT2	MSTN	RPL31	LAMC3	SLC35F5	FBXO28	COX4I2	RAPH1	TMEM182	DBI	LAMC2	RCSD1	PRKAG3	FAM107B	SLC22A15	CSPP1	KYNU	GOLGA1	SCN9A	SLC6A17	EDN3	CD93	TSTD2	APOBEC4	PAX3	IFT80	COQ10B	ENKUR	PDRG1	OPTC	CHMP4B	BPI	CD48	PDE5A	ASTN1	NOTCH2	ACSS2	AHCY	IGSF3	SLC43A1	AMBRA1	ACMSD	HSPD1	CYB5R1	PSMB7	ERBB4	TTC21B	SMYD2
DCP1A 22483619 ChIP-Seq HELA Human	0.1861547964188189	NOTCH2	PDXDC1	ARL6IP1	PHF20	FAM114A2	ZC3H3	WWC1	IGHMBP2	THYN1	NOLC1	WDR62	PPM1D	IPO4	GNG10	CSPP1	KIF1C	SRRM2	ACAD8	RABGAP1L	SEMA6A	DGAT1	DNTTIP2	SCRIB	MED23	DNAJA1	MFAP3	TUBGCP5	NUP54	CAGE1	LAP3	ACOX3	ZNF555
NR3C1 23031785 ChIP-Seq PC12 Mouse	0.19039586575741985	RET	SHC4	ALK	GRIA2	AHCYL2	DDC	CCNT2	ASIP	TYRP1	ASAP1	BRCA1	EEA1	CDH6	MT2A	GNG10	SGCD	NT5DC2	SMYD2	PLCE1	MORC1	JAM3	YWHAH	CDKL3	RABGAP1L	MAP3K1	NR2F2	NRG2	COQ10B	CLK3	LRP1B	PJA2	HIPK2	TH	NRG4	ZFAT	SDK2
ZIC3 20872845 ChIP-ChIP MESCs Mouse	0.19427428468065344	CCDC38	SEMA6A	ARL6IP1	VRK1	SLC5A1	THBS2	NID2	HS6ST2	SOX2	FGF5	FRMD6	STC2	NINJ1	NOSTRIN	ITGA9
FOXO3 22982991 ChIP-Seq MACROPHAGES Mouse	0.1968245251390254	SMG1	PHF20	ZC3H3	FAF1	CETN3	THUMPD1	LCLAT1	SCPEP1	SLC22A15	WDR90	GOLGA1	MAGOH	KIF1C	SLC39A7	SPTAN1	MAP3K4	PSPH	COA5	YWHAH	CEP68	IQCB1	ACAD8	SREBF1	NUP133	PRMT3	TEX14	VRK1	BAZ1B	COQ10B	MIF4GD	MRPL52	METTL22	PEX7	ZFYVE19	RABL3	NUMB	VDAC1	GEMIN7	DOCK2	NOTCH2	RRN3	FAM114A2	CUL1	IGHMBP2	MTIF2	VPS26B	WDR62	NRF1
STAT3 18555785 Chip-Seq ESCs Mouse	0.19860466420189346	CCNT2	MSTN	RPL31	PHF20	LAMC3	SLC35F5	FBXO28	COX4I2	RAPH1	TMEM182	DBI	LAMC2	RCSD1	PRKAG3	FAM107B	SLC22A15	CSPP1	KYNU	SCN9A	HADH	MKKS	COG6	EDN3	CD93	APOBEC4	NCOA6	RALGAPA2	PAX3	COQ10B	ENKUR	PDRG1	OPTC	ZFYVE19	CRH	CHMP4B	CD48	PDE5A	ASTN1	COL11A1	ACMSD	HSPD1	CYB5R1	ERBB4	TTC21B	SMYD2	RALY	RIMKLA	METTL8
SOX2 18692474 ChIP-Seq MESCs Mouse	0.19860466420189346	SCARB2	RPL3	CCNT2	THYN1	HS6ST2	FGF4	CDH6	SOX2	STK10	CDH1	CSPP1	MAGOH	PLCE1	ATXN7L1	HADH	EPHB4	SH3GL2	CDKL3	ENTPD1	KIRREL2	FBXW10	FRMD6	SPINT1	NINJ1	VDAC1	LAP3	GEMIN7	PRR11	ABCG1	ASTN1	ABCG2	DPEP3	SHC4	SLC41A2	NOLC1	PLA2G3	SLC5A1	HMMR	CACNA1C	NID2	NPAS3	SMYD2	MBP	MORC1	RABGAP1L	UBE2B	SYNJ2	IGF1
BCAT 22108803 ChIP-Seq LS180 Human	0.1997490418320505	GRIA1	ALK	PHF20	CHD7	JMJD1C	LCAT	DBI	HS6ST2	MC4R	XPO6	HAS2	WASF3	KLHDC4	MKKS	TEX14	KLF4	HS3ST4	LSM3	TH	GDNF	ACOX2	MFAP3	TBXAS1	PHLDB3	ITGA9
TET1 21490601 ChIP-Seq MESCs Mouse	0.1997490418320505	ALK	VEZT	CRTC3	LAMC3	FRMPD1	WIPF2	GRIK2	SMC4	IPO4	FGF4	ROBO1	SOX2	EDNRB	WDR90	SNAP29	CCDC38	CAST	KDM6B	SEMA6A	KIRREL2	SLC6A17	TBC1D9	MITF	NRG2	FBXO10	MED23	GAK	CYP26C1	LATS2	SPINT1	SMO	HEATR5B	NINJ1	NUP54	PDE5A	CAGE1	PHLDB3	ABCG1	DPEP3	NOTCH2	SLC35D1	AK1	SLC43A1	NOLC1	SDAD1	PRKCZ	NID2	FBXL22
NFYB 21822215 ChIP-Seq K562 Human	0.1997490418320505	RET	PTPRR	FAF1	FBXO28	GRIK3	JMJD1C	LAMC2	JRKL	RCSD1	C8B	LYST	FAM107B	SLC22A15	SPATA21	MAGOH	PLCE1	SOX6	SH2D5	FOXD3	SLC6A17	NUP133	GRID1	APOBEC4	FCRL4	MYOF	PRMT3	ACOT11	SYTL1	URB2	CYP26C1	FCHSD2	OPTC	ZNF436	SPATA19	ASTN1	NOTCH2	IGSF3	SLC35D1	COL11A1	SLC41A2	AMBRA1	OMA1	RNPC3	PRKCZ	BTAF1	PITRM1	TNKS2	GNG4
PCGF4 22325352 ChIP-Seq 293T-Rex Human	0.1997490418320505	ALK	RPL31	FAF1	FBXO28	RAPH1	GRIK3	TMEM182	LAMC2	TFCP2L1	RCSD1	SLC6A1	C8B	LYST	LCLAT1	ROBO1	SLC22A15	SPATA21	KYNU	MAGOH	SCN9A	SH2D5	FOXD3	SLC6A17	APOBEC4	FCRL4	ACOT11	SYTL1	DNTTIP2	URB2	COMMD1	INPP4B	OPTC	ZNF436	CD48	ASTN1	NOTCH2	KDM3A	SLC35D1	COL11A1	NRXN1	OMA1	RNPC3	PRKCZ	ERBB4	GNG4	TTC21B	SMYD2	PUSL1
RAD21 21589869 ChIP-Seq MESCs Mouse	0.19979267684123547	ALK	CRTC3	COL14A1	FBXO28	JRKL	RXFP2	TXN2	COIL	GNPTAB	POLI	SOX9	HADH	DACT1	YWHAH	KDM6B	SREBF1	SLC6A17	FBXW10	GRID1	APOBEC4	ACOT11	DHDH	PAX2	KIF27	MED23	LATS2	OPTC	NRG4	POLR1E	RELL1	PDE5A	CAGE1	DOCK2	DDC	ACSS2	IGSF3	AK1	NCAPG	NRF1	FSTL4	AKAP1	GLRA1	GNG10	SNCG	CKB	STXBP6	SIAE	RELT
AR 21915096 ChIP-Seq LNCaP-1F5 Human	0.19979267684123547	LRRC36	SCARB2	ADAMDEC1	RPL3	TRIO	FOXI1	TFCP2L1	THUMPD1	LIMD1	LCLAT1	SLC22A15	ADAMTSL3	KDR	ATXN7L1	MYBPC1	NUP133	DAPK1	FBXW11	SETMAR	PDRG1	MED23	RNF144B	GPRIN2	ABCA10	GPRC5B	F9	GPRC5A	ELF2	SETBP1	MAP7D2	NUMB	CHMP4B	VDAC1	DOCK2	ABCG1	TPH1	DDC	ASIP	CACNA1D	ADRB2	LIAS	ACMSD	AKAP1	TRPM1	PSMB7	TNKS2	MIER3	GALR1
IRF8 27001747 Chip-Seq BMDM Mouse	0.20279927048805518	CYFIP1	SLC46A1	PTPRR	COL14A1	ZC3H3	WIPF3	FBXO28	RAPH1	NR3C1	TXN2	SENP7	KYNU	TEKT3	ATXN7L1	CAST	KDM6B	ENTPD1	STARD5	CD93	APOBEC4	STX7	PAX3	VRK1	UNC93A	TYK2	COQ10B	ARID1B	KIF27	F9	FRMD6	ELF2	LATS2	SPINT1	CTTN	CHMP4B	CD48	NUP54	CAGE1	TRIM16	ACOX3	DOCK2	ZP2	ABCG1	LTF	AHCY	SLC41A2	ADRB2	DCST1
TCF4 18268006 ChIP-ChIP LS174T Human	0.20279927048805518	ALK	XCR1	PLA2G2E	CNTN6	RHBDD1	ACOT11	FOXJ3	RAPH1	GRHL3	LAMC2	OMA1	TFCP2L1	LIMD1	RCSD1	SLC6A1	MERTK	RNF103	OPTC	ERBB4	COL6A3
TFAP2A 17053090 ChIP-ChIP MCF-7 Human	0.20279927048805518	RYR1	PTPRR	RPL3	PTPRS	CRTC3	ITGA2B	BRCA1	ALDH1L2	MC4R	SCPEP1	MTRF1	MT2A	EDNRB	GNPTAB	HEPH	ADAMTSL3	GPR139	SOX6	OR4D6	GPRASP2	SNAP29	CCDC38	SRRM2	STARD6	FBXW10	KIF22	GPRC5A	FRMD6	FCHSD2	ZNF516	CHMP4B	ZNF236	SPATA19	ABCG1	DNAH3	SLC43A1	DNAH9	CACNA1C	TRPM1	CYP27B1	MC2R	FGD6	MBP	LRIG3	CKB	TP53BP1	PLEKHH1	MARK3
NFI 21473784 ChIP-Seq ESCs Mouse	0.20279927048805518	ALK	CCNT2	RPL31	SLC35F5	WWC1	FBXO28	ITGA2B	CHD7	GRIK3	SMC4	ALDH1L2	RXFP2	FAM107B	SENP7	NIPBL	TCTN3	SNRPD1	RASGEF1B	CSPP1	NFKBIZ	ANKRD2	HADH	EPHB4	DACT1	YWHAH	MKKS	FBXW11	TBC1D9	ARID1B	PAX2	ENKUR	PDRG1	FCHSD2	BPI	RELL1	PDE5A	PRR11	LTF	SHC4	SEMA3D	COL11A1	ITPR3	ASAP1	WDR62	PPM1D	PCDH18	FBXL22	AKAP1
EBF1 22473956 ChIP-Seq BONE MARROW Mouse	0.20523770563920535	CCNT2	MSTN	RPL31	PHF20	LAMC3	SLC35F5	FBXO28	CHD7	RAPH1	TMEM182	DBI	LAMC2	RCSD1	PRKAG3	FAM107B	RASGEF1B	CSPP1	KYNU	GOLGA1	SCN9A	PRKG2	COG6	EDN3	CD93	APOBEC4	RALGAPA2	PAX3	IFT80	COQ10B	ENKUR	MMP16	OPTC	CD48	PDE5A	ASTN2	ASTN1	NOTCH2	AMBRA1	ACMSD	HSPD1	PSMB7	ERBB4	TTC21B	SMYD2	RALY	METTL8	ANKRD50	DTD1
ESR1 21235772 ChIP-Seq MCF-7 Human	0.20936970530048438	RET	FRMD6	DSCAM	MAOA	STC2	FGF18	CYP1A1	PLAC1	ABAT	SLC39A8	ACOX3	HS6ST2
ZFP281 18358816 ChIP-ChIP MESCs Mouse	0.2099943141351523	SRRM2	CDKL3	FOXD3	SEMA6A	MAP3K1	IGSF3	UBE2B	MBD2	HMGA2	GRHL3	DBI	NR2F2	NR3C1	DNAJA1	SOX2	CYB5R1	RSL1D1	STC2	CDK5RAP1	LRIG3	EPHB4	ABCG2
E2F1 26619117 ChIP-Seq Hepatocytes Mouse Liver	0.21935477011178423	VEZT	RPL3	WWC1	THYN1	JMJD1C	APEH	SMC4	GPATCH8	EDC3	TXN2	WDR90	MAGOH	NEK1	SLC39A7	CEP97	MAP3K4	ACOT8	ENTPD1	SEMA6A	TSTD2	RALGAPA2	ENTPD7	IFT80	SCRIB	MITF	VRK1	MIF4GD	IFT81	ZFYVE19	RABL3	PMEL	MAOA	NOLC1	XPC	VPS26B	WDR62	PRKCZ	NID2	NKAIN2	RHPN1	STXBP6	TOE1	UVRAG	MGAM	STK11IP	TNFRSF9	CBX2	RHBDD1
EGR1 19374776 ChIP-ChIP THP-1 Human	0.21998440810795325	KITLG	DAPK1	BRCA1	HMMR	YWHAH
NANOG 16518401 ChIP-PET MESCs Mouse	0.21998440810795325	ALK	POP1	COL14A1	COX4I1	FAF1	SLC35F5	MPV17L	COX4I2	LAMC2	GRIK2	SLC6A1	LYST	HS6ST2	FGF4	EEA1	FGF5	SOX2	COIL	SCPEP1	IMMP2L	KYNU	POLI	DLGAP1	SOX6	SEC63	DACT1	FOXD3	STARD6	PDE4D	SETMAR	COBL	TEX14	MRPL52	PEX7	GPRC5B	LATS2	NRG4	ZMYND10	ASTN2	DOCK2	PPARD	ITGA9	NOTCH2	DDC	NRXN1	NRF1	OMA1	PPM1D
P53 22387025 ChIP-Seq ESCs Mouse	0.21998440810795325	CCNT2	MSTN	RPL31	PHF20	SLC35F5	FBXO28	COX4I2	RAPH1	TMEM182	DBI	LAMC2	RCSD1	PRKAG3	FAM107B	SOX2	CSPP1	KYNU	SCN9A	KDR	SLC39A8	HADH	MKKS	EDN3	CD93	APOBEC4	RALGAPA2	PAX3	IFT80	COQ10B	ENKUR	OPTC	CRH	CHMP4B	CD48	PDE5A	ASTN2	ASTN1	GRIA2	COL11A1	AMBRA1	PCDH18	ACMSD	HSPD1	CYB5R1	PSMB7	ERBB4	TTC21B	SMYD2
CTCF 27219007 Chip-Seq Bcells Human	0.21998440810795325	RET	CYFIP1	CCNJ	PRKAG1	GRIK3	ACSM5	LRRC32	APEH	C8B	MYLK3	FGF4	SOX2	FGF8	ADAMTSL3	SOX9	ANKRD2	FGFBP3	ACOT8	KCNK10	DSCAM	GRID1	DHDH	SYTL1	SCRIB	UNC93A	SOX10	PAX2	GPRIN2	GPRC5A	OPTC	GAPDHS	LTF	NOTCH2	CALCB	ASIP	SLC43A1	TMEM59L	LCAT	DNAH9	CACNA1C	PRKCZ	FBXL22	MRPL11	NPAS3	TRPM1	CYB5R1	GALR1	NT5DC2
RUNX1 26923725 Chip-Seq HPCs Mouse	0.22089171342201355	RET	DDC	PTPRS	POP1	FOXI1	GRIK3	AMBRA1	NID2	PRKAG3	TCOF1	INPP5J	DNAJB9	DLGAP1	RALY	SOX6	SF3B1	PLEKHH1	FOXD3	DGAT1	GP2	COBL	MIF4GD	LSM3	REEP1	INPP4B	FRMD6	PARVG	FAM131B	MSRB3	NUP54	SERINC3
NRF2 31884422 ChIP-Seq A549 Human Lung Carcinoma	0.22476265818203145	PHF2	VEZT	SYNM	PTPRS	FAF1	DUSP19	FOXI1	MSI2	GRIK2	NR3C1	ROBO1	EEA1	CDH6	STK10	GNAT3	ADAMTSL3	KYNU	STAB1	ATXN7L1	SOX9	SOX6	NXPE3	STARD5	FBXW11	PDE4D	MYOF	STX7	PRMT3	NIPA2	TYK2	ANK1	ETV4	TRDN	GPRC5B	CTTN	CHMP4B	GRIA1	NTM	PKD1L1	ASAP1	FGD6	PITRM1	HAS2	DNAJB9	OTOF	LRIG3	NPTX1	TP53BP1
AR 21572438 ChIP-Seq LNCaP Human	0.22476265818203145	ACAD8	CKM	COL14A1	LHFPL3	SOX9	LIMD1	SOX10	FAM107B	OPCML
EZH2 27294783 Chip-Seq NPCs Mouse	0.22476265818203145	CCNT2	MSTN	RPL31	SLC35F5	SLC41A2	FBXO28	RAPH1	JMJD1C	TMEM182	LAMC2	GRIK2	RCSD1	ALDH1L2	PRKAG3	ACMSD	HSPD1	EEA1	NKAIN2	FGD6	ERBB4	CSPP1	SMYD2	SF3B1	SEC63	BARD1	RFTN2	RABGAP1L	SPHKAP	EYA1	STK11IP	APOBEC4	RHBDD1	PAX3	FMO3	IGF1	HSPE1	COQ10B	TRDN	LIN28B	OPTC	ECHDC1	HECA	CD48	PDE7B	PTPN4	PLEKHM3	RAB3GAP1	ASTN1
SUZ12 18555785 Chip-Seq ESCs Mouse	0.22539970800580827	CCNT2	MSTN	RPL31	PHF20	SLC35F5	FBXO28	RAPH1	TMEM182	DBI	LAMC2	RCSD1	PRKAG3	FAM107B	CSPP1	KYNU	SCN9A	SLC39A8	MKKS	EDN3	CD93	APOBEC4	NCOA6	RALGAPA2	ACOT11	PAX3	IFT80	COQ10B	ENKUR	PDRG1	ELF2	OPTC	CRH	CHMP4B	CD48	ASTN1	SHC4	ACSS2	IGSF3	SLC35D1	AMBRA1	ACMSD	HSPD1	CYB5R1	PSMB7	ERBB4	TTC21B	SMYD2	RALY
KAP1 22055183 ChIP-Seq ESCs Mouse	0.2256719535839681	NPFFR2	LILRA6	ADAMDEC1	TPH1	KDM3A	PTPRS	FRMPD1	COL11A1	RAPH1	NCAPG	LAMC2	THUMPD1	LIMD1	PRKCZ	HSPD1	SLC22A13	NIPBL	GNG10	MIER3	SLC22A18	TRA2B	SMYD2	DNAJB9	SNCG	RIMKLA	SRRM2	KRT71	FOXD3	XCR1	GGT6	KCNK10	NUP133	UNC93A	NTAN1	HSPE1	ACSF3	PARP12	SLC25A38	MC1R	ELF2	SMO	CRH	RELL1	ALDH18A1	ABCG1	ABCG2	DPEP3
NFE2L2 22581777 ChIP-Seq LYMPHOBLASTOID Human	0.2260068471936055	TMEM132D	SEMA6A	NR2F2	SYNJ2	NR3C1	ARID1B	SMG6	CDH6	NKAIN2	STK10	INPP4B	MT2A	KITLG	HEPH	ZFAT	OR9A4	ZNF516	NEK1	POLI	DLGAP1	MBP	ASTN2
TFAP2C 20629094 ChIP-Seq MCF-7 Human	0.22716738545964518	RET	NOTCH2	ALK	PHF2	TRIO	PTPRS	IGSF3	ASAP1	RCSD1	NR3C1	PRKCZ	FSTL4	FAM107B	NPAS3	KIAA1549	WDR90	ADAMTSL3	KYNU	MBP	ATXN7L1	ANKRD2	EPHB4	MARK2	CDKL3	SLC6A17	EYA1	PDE4D	MYOF	FOXJ3	TBC1D9	NR2F2	SYNJ2	COMMD1	MYO9A	ACSF3	TTC39A	LRP1B	SKI	GPRC5B	GPRC5A	FRMD6	FCHSD2	WNK2	TBXAS1	ACOX3	SAE1	RAB3GAP1	SDK2
KLF5 25053715 ChIP-Seq YYC3 Human	0.22799911141304297	ALK	RYR1	PHF2	RTP3	WWC1	CHD7	TMEM182	LAMC2	JRKL	NR3C1	ALDH1L2	LCLAT1	PCSK5	EEA1	SOX2	SENP7	NIPBL	SGCD	EDNRB	SENP5	CDH1	GOLGA1	NFKBIZ	RSPO2	SPTAN1	CAST	KDM6B	SEMA6A	DAPK1	ACOT11	SETMAR	URB2	ETV4	INPP4B	ELF2	LATS2	SMO	VDAC1	ACOX3	CCDC82	GRIA1	KDM3A	ACSS2	RRN3	IGSF3	NOLC1	DNAH9	ADRB2
GATA3 21867929 ChIP-Seq CD8 Mouse	0.22904375431237597	RTP3	WWC1	COX4I2	RAPH1	ABAT	MSI2	IKZF1	THUMPD1	LIMD1	NR3C1	LYST	MYLK3	FAM107B	SOX2	CASP7	SPATA21	FGFBP3	CEP68	KDM6B	SUN3	KCNK10	COBL	TBC1D9	TYK2	MRPL52	PEX7	CYP26C1	NRG4	NINJ1	EHBP1L1	CLDN17	CAGE1	TRIM16	ABCG1	ASTN1	MATN2	RRN3	IGSF3	ABHD1	SLC43A1	PRKCZ	FSTL4	TRPM1	ADAMTS13	TCOF1	STC2	CRYM	FN3K
FLI1 26923725 Chip-Seq HEMOGENIC-ENDOTHELIUM Mouse	0.22923142141207192	PHF2	PPP1R13B	RPL31	WIPF2	COX4I2	PRKAG1	THUMPD1	LRRC32	APEH	MYLK3	SCPEP1	SLC22A13	SGCD	SENP5	SNRPD1	NFKBIZ	TEKT3	GPR139	CEP97	SEC63	SREBF1	PAX3	MIF4GD	ARID1B	INPP4B	RNF144B	ACTA1	GPRC5A	FRMD6	OPTC	KIT	EHBP1L1	RABL3	LAP3	TRIM16	MATN2	RRN3	NTM	IGHMBP2	CACNA1D	ASAP1	DLL3	GLRA1	BAG5	CUX2	SRP72	PITRM1	TRA2B
RXR 22158963 ChIP-Seq LIVER Mouse	0.2342204733960655	PHF2	RTP3	COL14A1	WWC1	CIB4	RAPH1	ACSM5	DBI	LYST	PRKAG3	TXN2	SENP5	CDH1	RASGEF1B	KYNU	NFKBIZ	HADH	EPHB4	CCDC38	KDM6B	SREBF1	FGA	STARD5	DAPK1	FBXW11	RALGAPA2	DHDH	COBL	ACOT13	COQ10B	ADAM2	ACOX2	NRG4	NINJ1	NUP54	PPARD	NOTCH2	DDC	AHCY	PDXDC1	SLC35D1	ABHD1	LCAT	ACMSD	AKAP1	TRPM1	LRIG3	RALY
PPARD 23176727 ChIP-Seq KERATINOCYTES Mouse	0.2342786044364559	LIN28B	POP1	ABHD1	FHL1	KIT	DHDH	DBI	FAT4	THBS2	PPARD
FLI1 27457419 Chip-Seq LIVER Mouse	0.2362660336408456	BARD1	SPHKAP	MSTN	EYA1	RPL31	RHBDD1	RAPH1	PAX3	TMEM182	HSPE1	COQ10B	HSPD1	ERBB4	CSPP1	SF3B1	PLEKHM3
FLI1 21867929 ChIP-Seq CD8 Mouse	0.2362660336408456	LRRC36	SCARB2	VEZT	SMG1	CHD7	RAPH1	HEPACAM2	JMJD1C	TMEM182	LIMD1	TXN2	FGF5	STK10	SNRPD1	NFKBIZ	FGFBP3	SH3GL2	KDM6B	SUN3	FOXD3	SREBF1	ENTPD1	BAZ1B	ADAM2	INPP4B	PEX7	LATS2	SLC9A6	SETBP1	NINJ1	EHBP1L1	PLIN3	HECA	CD48	ACOX3	PHLDB3	ABCG2	AK1	IGHMBP2	SLC5A1	OMA1	TMEM71	AKAP1	TTC21B	INPP5J	RHPN1	HAS2	CKB
SOX2 18358816 ChIP-ChIP MESCs Mouse	0.2394898969096769	SCARB2	RPL31	NOLC1	HMMR	BRCA1	SLC6A1	THBS2	NID2	HS6ST2	FGF4	SOX2	CDK5RAP1	LRIG3	CKB	WASF3	CCDC38	FOXD3	EYA1	COBL	TBC1D9	ETV4	GPRC5A	TBXAS1	NINJ1	KIT	VDAC1	PRR11	ABCG1	ABCG2
SETDB1 19884255 ChIP-Seq MESCs Mouse	0.242382895870425	VEZT	PTPRS	ARL6IP1	LAMC3	CETN3	THYN1	DBI	MSI2	NR3C1	EDC3	FGF4	SOX2	SLC22A13	NIPBL	EDNRB	CSPP1	KIF1C	SOX6	SNAP29	SEC63	SRRM2	ACAD8	CDKL3	SEMA6A	NFAM1	SYTL1	COBL	MITF	TYK2	ANK1	MIF4GD	ARID1B	ZPBP	PDRG1	PIK3C3	VDAC1	GEMIN7	ASTN2	DPEP3	ACSS2	RRN3	PLAG1	MAOA	LCAT	UMOD	CACNA1D	PRKCZ	NID2
FOXP2 23625967 ChIP-Seq PFSK-1 AND SK-N-MC Human	0.2429995855072595	WWC1	CIB4	ASAP1	OMA1	CACNA1C	PPM1D	NR3C1	TXN2	PITRM1	FAM172A	GNG4	TRA2B	NEK1	METTL8	BCAP31	STARD5	UBE2B	NUP133	EYA1	PRMT3	ACOT13	SYNJ2	ARID1B	HS3ST4	PAFAH2	ZZEF1	ABCB10	MMP16	EHBP1L1	COL6A3	MAFK	LAP3	SERINC3	PLEKHM3	SDK2
KLF4 18358816 ChIP-ChIP MESCs Mouse	0.24644796772702618	RET	PTPRS	ARL6IP1	RPL31	FAF1	SLC35F5	LAMC2	THUMPD1	SLC6A1	SOX2	SENP5	KIF1C	GPR139	PSPH	YWHAH	CCDC38	FOXD3	ACOT8	COBL	TBC1D9	COQ10B	GAK	GPRC5A	SPINT1	KIT	PRR11	AK1	NOLC1	THBS2	NID2	SPATA7	AKAP1	CYB5R1	CYP27B1	TCOF1	SMYD2	CKB	MARK2	RFTN2	MAP3K1	TXNRD2	STK11IP	RANBP17	IGF2	HMGA2	PDE4DIP	GRHL3	KLF4
KLF5 18264089 ChIP-ChIP MESCs Mouse	0.24644796772702618	SOX2	FOXD3	SNCG	DLGAP1	TEX14	KLF4
KLF2 18264089 ChIP-ChIP MESCs Mouse	0.24644796772702618	SOX2	FOXD3	SNCG	DLGAP1	TEX14	KLF4
KLF4 18264089 ChIP-ChIP MESCs Mouse	0.24644796772702618	SOX2	FOXD3	SNCG	DLGAP1	TEX14	KLF4
TCF7L2 21901280 ChIP-Seq H4IIE Rat	0.24820578578527722	SCARB2	DDC	GRIK3	JMJD1C	ASAP1	CACNA1C	PRKCZ	NID2	FAM107B	ROBO1	TXN2	COIL	STS	CDK5RAP1	SNCG	DLGAP1	ZNF622	PROM1	SOX6	PSPH	CAST	PDE4D	MBD2	COBL	SCRIB	BAZ1B	ARHGAP26	PAX2	HIPK2	MRPL52	ADAM2	OPTC	ZFAT	ZNF516	RABL3	RELL1	PDE7B	PTPN4
FOXP1 21924763 ChIP-Seq HESCs Human	0.24820578578527722	VEZT	RPL3	FRMPD1	THYN1	THUMPD1	STK10	GNPTAB	SNRPD1	WDR90	GOLGA1	NEK1	SLC39A7	NUDT15	MAP3K4	EPHB4	PSPH	SEMA6A	ACOT13	SCRIB	MIF4GD	ENKUR	SMO	OPTC	ZFYVE19	EHBP1L1	CHMP4B	ZNF436	LAP3	TRIM16	GEMIN7	NOTCH2	SHC4	DEFB103B	PDXDC1	TMEM59L	CUL1	NOLC1	OMA1	CACNA1C	MRPL11	CYP27B1	PITRM1	TTC21B	STC2	INPP5J	TP53BP1	RIMKLA	GGT7
SOX3 22085726 ChIP-Seq MUSCLE Mouse	0.2490600072591327	WIPF3	ITGA2B	RAPH1	DBI	APEH	C8B	EDC3	EEA1	CDH6	SOX2	MC4R	JPH3	GNPTAB	XPO6	KDR	KIF1C	ANKRD2	CD36	SH3GL2	YWHAH	CAST	KDM6B	SREBF1	FGA	COG6	NUP133	RNASE6	OLIG1	COMMD1	ETV4	ACOX2	EHBP1L1	RABL3	PDE5A	PRR11	ZP2	DDC	AHCY	CALCB	SLC43A1	ADRB2	HSPA13	FBXL22	PPP2CA	GNG10	HAS2	OTOF	LRIG3
MNX1 26342078 ChIP-Seq MIN6-4N Mouse	0.24981127590393915	ALK	PTPRR	CCNT2	RPL31	LAMC3	SLC35F5	RAPH1	PRKAG1	JMJD1C	MSI2	IKZF1	GPATCH8	CDH6	SCPEP1	NIPBL	GNPTAB	CSPP1	STAB1	DLGAP1	SOX9	CEP97	SEC63	MYBPC1	KCNK10	DAPK1	STX7	RNASE6	PAX3	OLIG1	SOX10	COQ10B	ARID1B	PAX2	ACTA1	FRMD6	SPINT1	PLA2G3	VPS26B	PPM1D	LIAS	NID2	AKAP1	NKAIN2	CYB5R1	CYP27B1	FGD6	PITRM1	TNKS2
PPARD 21283829 ChIP-Seq MYOFIBROBLAST Human	0.251560639466335	NPFFR2	VEZT	TRIO	POP1	WIPF3	MPV17L	RAPH1	MSI2	NR3C1	SMC4	FGF8	STS	GNAT3	SCN9A	SLC39A7	NUDT15	SH3GL2	SEMA6A	DAPK1	RALGAPA2	ADAM2	GPRIN2	IFT81	CHMP4B	CAGE1	SPATA19	SHC4	FAM114A2	NTM	NCAPG	ITPR3	PCDH18	NKAIN2	GNG10	PITRM1	STC2	RHPN1	MBP	MORC1	MARK2	RABGAP1L	CADM2	CAV2	CNTN6	TAS2R38	EIF2S2	ZZEF1	PARP12
TBX5 21415370 ChIP-Seq HL-1 Mouse	0.256442929971173	PTPRS	CRTC3	ITGA2B	DUSP19	GRIK3	ABAT	LIMD1	NR3C1	IPO4	SMG6	NR3C2	EEA1	FGF8	HERC2	SNRPD1	XPO6	ATXN7L1	SOX6	MAP3K4	PSPH	ACAD8	SEMA6A	STARD6	PRMT3	DHDH	TEX14	VRK1	TYK2	FBXO10	MRPL52	FRMD6	HEATR5B	POLR1E	CHMP4B	ACOX3	PHLDB3	PPARD	MATN2	MVK	AK1	IGHMBP2	NOLC1	XPC	MTIF2	VPS26B	SDAD1	PPM1D	LIAS
FOXH1 21741376 ChIP-Seq EPCs Human	0.25676222085410244	ALK	SCARB2	SMG1	SLC46A1	SYNM	FRMPD1	WWC1	FBXO28	RAPH1	TMEM182	SMC4	PCSK5	PRKAG3	EDC3	FAM107B	NR3C2	FGF8	SPATA21	GNPTAB	NFKBIZ	PLCE1	TAS2R3	MAP3K4	DACT1	CCDC38	FGA	ANKRD49	CD93	MYOF	STX7	ACOT13	BAZ1B	PAX2	TRDN	CYP26C1	SLC9A6	MAP7D3	MAP7D2	NUMB	COL6A3	ASTN2	DOCK2	ZP2	PPARD	DPEP3	SHC4	GRIA2	AK1
TCFCP2L1 18555785 Chip-Seq ESCs Mouse	0.2571585546598783	CCNT2	MSTN	RPL31	PHF20	FAF1	SLC35F5	FBXO28	CHD7	RAPH1	GRIK3	TMEM182	DBI	LAMC2	RCSD1	C8B	FAM107B	SOX2	CSPP1	KYNU	SCN9A	SLC39A8	SOX6	SH3GL2	MKKS	COG6	EDN3	CD93	APOBEC4	RALGAPA2	PAX3	ENKUR	MMP16	OPTC	CHMP4B	CD48	PDE5A	ASTN1	IGSF3	TYRP1	AMBRA1	PCDH18	ACMSD	HSPD1	CYB5R1	ERBB4	SMYD2	RALY	METTL8
TBX2 33478486 ChIP-Seq IMR90 Human Lung	0.2571585546598783	RPL3	TRIO	CCNJ	ARL6IP1	FBXO28	ABAT	SMC4	GPATCH8	MYLK3	HS6ST2	NR3C2	FGF8	CDH1	WDR90	KDR	CAST	ANK1	GPRIN2	ABCA10	FRMD6	ABCG1	DPEP3	SHC4	SPTBN5	CALCB	CUL1	SLC5A1	ADRB2	PRKCZ	CYP27B1	ADAMTS13	PITRM1	GALR1	STC2	PROM1	PLXNA4	FN3K	TMEM132D	GGT7	KLHDC4	CAV1	IGF2	ARHGAP26	HOPX	CLK3	FBXO31	CYP26A1	TH
SOX2 18692474 ChIP-Seq MEFs Mouse	0.264938230214812	SCARB2	RPL3	CCNT2	COX4I1	PRKAG1	GRIK3	LAMC2	BRCA1	HS6ST2	FGF4	CDH6	SOX2	COIL	STK10	JPH3	CDH1	MAGOH	PLCE1	HADH	EPHB4	SH3GL2	ACAD8	ENTPD1	PRMT3	COBL	TBC1D9	ETV4	GPRC5B	LATS2	SPINT1	NINJ1	KIT	VDAC1	LAP3	GEMIN7	ABCG1	ASTN1	MATN2	ABCG2	DPEP3	DDC	SLC43A1	NOLC1	SLC5A1	HMMR	CACNA1C	THBS2	NID2
PBX1 22567123 ChIP-ChIP OVCAR3 Human	0.264938230214812	RYR1	CYFIP1	LAMC2	MSI2	THUMPD1	HTR4	SLC6A1	C8B	LYST	PRKAG3	PRX	PDILT	SOX9	TAS2R3	SPTAN1	DACT1	ACOT8	EDN3	DSCAM	FBXW10	PDE4D	SETMAR	IFT80	TEX14	MITF	KIF22	PAX2	ADAM2	ACTA1	GPRC5B	GPRC5A	CYP26C1	SLC9A6	IFT81	NUMB	ZNF679	BPI	CD48	TRIM16	ASTN2	ZNF236	SPATA19	ABCG1	SHC4	ACSS2	IGSF3	MAOB	IGSF1
FOXA1 27197147 Chip-Seq ENDOMETRIOID-ADENOCARCINOMA Human	0.2659038798914175	NOTCH2	TMEM132D	ENTPD1	MAP3K1	SLC35F5	MYOF	FOXJ3	COBL	TEX14	TFCP2L1	KLF4	MCHR2	FRMD6	FCHSD2	UBXN10	MFAP3	ITGBL1	SOX9	STXBP6	PROM1	CPEB3	TRMT61A	RAB3GAP1
POU5F1 18692474 ChIP-Seq MESCs Mouse	0.26680655111074103	SCARB2	RPL3	RPL31	RAPH1	THUMPD1	HS6ST2	FGF4	CDH6	FGF5	SOX2	CDH1	CSPP1	CDK5RAP1	PLCE1	ATXN7L1	NUDT15	HADH	EPHB4	SH3GL2	CAST	CDKL3	ENTPD1	SEMA6A	KIRREL2	DSCAM	FBXW10	FBXW11	SYTL1	DNTTIP2	SCRIB	VRK1	ANK1	FRMD6	SPINT1	VDAC1	LAP3	GEMIN7	ABCG1	ASTN1	ABCG2	DPEP3	SHC4	SLC41A2	AK1	NOLC1	SLC5A1	VPS26B	CACNA1C
SMC4 20622854 ChIP-Seq HELA Human	0.26811383110500797	AHCYL2	SYNM	TRIO	PPP1R13B	ZC3H3	ITGA2B	SLC6A1	APEH	GPATCH8	CDH6	SCPEP1	NIPBL	KIAA1549	SPATA21	XPO6	PRX	TAS2R1	SOX9	SPTAN1	EPHB4	SKP1	SLC6A17	KIF22	BAZ1B	SOX10	ETV4	PJA2	PDRG1	CTTN	NRG4	TRIM16	DOCK2	SHC4	AK1	ADRB2	CACNA1C	PRKCZ	ART3	LMF1	CYB5R1	ADAMTS13	TCOF1	GNG4	RALY	NPTX1	ZNF622	SF3B1	MARK2
ESRRB 18555785 Chip-Seq ESCs Mouse	0.27000662253815094	CCNT2	MSTN	RPL31	PHF20	LAMC3	FAF1	SLC35F5	FBXO28	COX4I2	RAPH1	TMEM182	DBI	LAMC2	RCSD1	PRKAG3	FAM107B	SLC22A15	CSPP1	KYNU	SCN9A	CDK5RAP1	ACOT8	MKKS	EDN3	APOBEC4	NCOA6	RALGAPA2	PAX3	COQ10B	ENKUR	OPTC	ZFYVE19	BPI	CD48	PDE5A	ASTN1	NOTCH2	GRIA2	ACSS2	AHCY	SLC35D1	ACMSD	CYB5R1	PSMB7	ADAMTS13	ERBB4	SMYD2	RALY
HTT 18923047 ChIP-ChIP STHdh Human	0.27143366804124064	PTPRR	STARD6	TYRP1	UMOD	VRK1	KIF22	HMMR	IPO4	PPFIBP1	PCDHA1	MAGOH	TRIM16	CPEB3	BMPR1B	MATN2	JAM3
PHOX2B 30127528 ChIP-Seq BE2C Human Brain Neuroblastoma	0.27180276722243074	LRRC36	GRIA2	VEZT	PTPRR	DDC	TRIO	COL14A1	SEMA3D	COL11A1	NRXN1	FBXO28	TYRP1	CHD7	JMJD1C	ASAP1	HTR4	NID2	SENP7	NT5DC2	CD36	SEC63	RABGAP1L	LRRN3	EYA1	RHBDD1	ACOT11	USP45	TVP23B	TVP23C	MYO9A	ENKUR	LIN28B	RNF103	ELF2	RABL3	CCDC82	SDK2
JUND 26020271 ChIP-Seq HCASMC Human CoronaryArtery	0.2751352119641278	SHC4	SPTBN5	PDXDC1	NDUFB1	CACNA1C	LIAS	NOCT	RALY	CCDC70	METTL8	PLXNA4	PSTK	UBE2B	DAPK1	BRAF	HPS5	SYNJ2	KLF4	TTC39A	PJA2	ENKUR	CENPE	ABCA10	FER	FRMD6	ITGBL1	MAFK	HECA	SERINC3	ABCG1
ESR1 30970003 ChIP-Seq MCF-7 Human BreastCancer	0.27746372772872907	AHCYL2	PTPRS	WWC1	FHL1	SLC43A1	ACSM5	CACNA1D	ROBO1	CASP7	STS	CDH1	RASGEF1B	STC2	NFKBIZ	SMYD2	PLAC1	MBP	ANKRD2	EPHB4	ACAD8	CDKL3	SREBF1	TBC1D9	MYO9A	ARID1B	TTC39A	ENKUR	DNAJA1	MAPK10	INPP4B	CYP26A1	GPRC5A	SLC9A6	TH	ZFAT	ALDH16A1	MAFK	NCAPD3	SDK2	LTF
MYC 20876797 ChIP-ChIP MEDULLOBLASTOMA Human	0.27912450471363426	PPP1R13B	FAF1	FBXO28	CETN3	NR3C2	TXN2	EEA1	CDH6	STK10	MTRF1	SPATA21	KDR	POLI	EPHB4	SH3GL2	FOXD3	FBXW11	OLIG1	ANK1	ZPBP	ADAM2	SETBP1	KIT	CRH	ZNF436	SPATA19	SLC35D1	SEMA3D	DNAH9	CACNA1C	THBS2	NOL4	MCHR2	PPP2CA	ADAMTS13	ERBB4	GALR1	STC2	MBP	OPCML	CNTN6	CAV1	MBD2	DMRT3	PAFAH2	PML	REEP1	FGF18
SALL4 28974232 ChIP-Seq Mouse BoneMarrow Leukemia	0.2816721896778802	IGSF3	DGAT1	CBX2	RANBP17	NCAPG	GRIK2	PJA2	PEX7	GNG10	ELF2	SMO	TLX3	HEATR5B	RALY	LAP3	CPEB3	SPTAN1	SDK2
ZFX 18555785 ChIP-Seq MESCs Mouse	0.2826486800701512	RPL3	CCNT2	CRTC3	ARL6IP1	MPV17L	THUMPD1	TXN2	SNRPD1	SLC39A7	SH3GL2	SEC63	SRRM2	CDKL3	DGAT1	DHDH	SCRIB	VRK1	ZPBP	FRMD6	SMO	IFT81	ZFYVE19	CHMP4B	VDAC1	LAP3	CUL1	NOLC1	NRF1	OMA1	MRPL11	BAG5	MIER3	TTC21B	STC2	SMYD2	MARK2	TOE1	NEK4	UBE2B	CBX2	RANBP17	FANCA	NTAN1	EIF2S2	LSM3	CLK3	FBXO31	RNF103
SUZ12 27294783 Chip-Seq NPCs Mouse	0.2905891779908316	CCNT2	MSTN	RPL31	SLC35F5	FBXO28	RAPH1	TMEM182	DBI	LAMC2	PRKAG3	HSPD1	ERBB4	CSPP1	SF3B1	BARD1	RFTN2	RABGAP1L	SPHKAP	EYA1	STK11IP	APOBEC4	RHBDD1	PAX3	FMO3	HSPE1	COQ10B	OPTC	PTPN4	PLEKHM3	RAB3GAP1	ASTN1
PAX6 23342162 ChIP-ChIP BETA-FORBRAIN-LENS Mouse	0.2905891779908316	CETN3	LRRC32	ALDH1L2	NOL4	HS6ST2	PPP2CA	CYP27B1	PITRM1	NT5DC2	NFKBIZ	NEK1	CNGA2	RELT	UVRAG	KIRREL2	SLC6A17	SURF2	RHBDD1	TBC1D9	GRHL3	FANCB	SYNJ2	COMMD1	KLF4	PAFAH2	TTC39A	MED23	NINJ1	TRIM59	NUP54	SDK2
TCF3 18692474 ChIP-Seq MEFs Mouse	0.2906160695343923	DDC	SLC5A1	NRF1	THBS2	HS6ST2	FGF4	AKAP1	FGF5	SOX2	TRPM1	COIL	CDH1	SLC22A18	MORC1	SH3GL2	RABGAP1L	DCC	COBL	TBC1D9	VRK1	ETV4	GPRC5B	AMACR	LATS2	KIT	CENPM	LAP3	ABCG1	ASTN1
CEBPB 20176806 ChIP-Seq THIOMACROPHAGE Mouse	0.2906160695343923	RET	TRIO	PPP1R13B	WIPF2	IKZF1	NR3C1	LYST	WDR90	CLEC5A	KDR	TEKT3	SLC39A7	FGFBP3	NUDT15	SOX6	EPHB4	SRRM2	KDM6B	ANKRD49	DGAT1	NCOA6	ENTPD7	TEX14	ANK1	MIF4GD	ENKUR	PDRG1	INPP4B	NINJ1	RELL1	TRIM16	PRR11	PLA2G3	ASAP1	ADRB2	SPATA7	MRPL11	MARVELD3	STXBP6	PLEKHH1	PLA2G2E	MBD2	FANCA	CELA1	MERTK	ARHGAP26	ZZEF1	TTC39A
SOX11 22085726 ChIP-Seq ESNs Mouse	0.2919234044393309	SYNM	SLC35F5	WWC1	CHD7	RCSD1	ROBO1	CDH6	COIL	MTRF1	FGF8	SGCD	EDNRB	SENP5	HEPH	CDH1	SCN9A	SOX9	MAP3K4	PSPH	KRT71	FOXD3	FGA	APOBEC4	DCC	PAX3	SCRIB	FBXO10	ARID1B	ZPBP	CRH	PLIN3	BPI	DOCK2	ITGA9	NOTCH2	GRIA2	DDC	CUL1	NOLC1	NOL4	AKAP1	CYB5R1	FAM172A	MIER3	KRIT1	SUSD3	SF3B1	JAM3
GABP 19822575 ChIP-Seq HepG2 Human	0.2941716236489844	TRIO	CCNT2	ARL6IP1	WIPF2	FBXO28	PRKAG1	APEH	GPATCH8	IPO4	EDC3	TXN2	EEA1	SENP7	NIPBL	SPATA21	GNPTAB	WDR90	GOLGA1	MAGOH	CDK5RAP1	POLI	SLC39A7	NUDT15	PSTK	CDKL3	SREBF1	ACOT8	STARD6	COG6	FBXW11	DNTTIP2	NIPA2	COQ10B	PDRG1	MED23	MRPL52	CTTN	HEATR5B	NUP54	CCDC82	AHCY	RRN3	PDXDC1	SLC35D1	FAM114A2	NCAPG	NOLC1	MTIF2
CREB1 23762244 ChIP-Seq HIPPOCAMPUS Rat	0.2946198511490177	VEZT	AHCYL2	CCNT2	PHF20	ZC3H3	FAF1	PRKAG1	JMJD1C	MSI2	THUMPD1	BRCA1	LCLAT1	EDC3	TXN2	NIPBL	HERC2	SENP5	CSPP1	WDR90	GOLGA1	MAGOH	NEK1	SLC39A7	ATXN7L1	PSPH	SRRM2	KDM6B	SREBF1	SEMA6A	DGAT1	NUP133	FBXW11	NIPA2	BAZ1B	COQ10B	PJA2	ELF2	RABL3	CHMP4B	PIK3C3	HECA	VDAC1	ACOX3	DDC	KDM3A	ACSS2	NOLC1	AMBRA1
EZH2 22144423 ChIP-Seq EOC Human	0.295374178541515	GRIK3	PLXNA4	SDK2
TP63 22573176 ChIP-Seq HFKS Human	0.29785532766732276	AHCYL2	SLC46A1	TRIO	POP1	FRMPD1	ITGA2B	MPV17L	ABAT	IKZF1	STK10	MTRF1	MT2A	EDNRB	SPATA21	CDH1	WDR90	GOLGA1	SCN9A	CDK5RAP1	NEK1	ATXN7L1	SOX6	SH2D5	MAP3K4	PSPH	KRT71	STARD5	STARD6	COG6	KCNK10	CD93	DSCAM	RALGAPA2	ACOT11	SYTL1	ENTPD7	VRK1	SOX10	INPP4B	SLC9A6	EHBP1L1	MAP7D2	RELL1	CAGE1	PHLDB3	ABCG1	SPTBN5	IGSF3
E2F1 21310950 ChIP-Seq MCF-7 Human	0.314094054396682	DDC	PHF20	NOLC1	XPC	MSI2	DCST1	AKAP1	NIPBL	FGD6	SNRPD1	WDR90	TTC21B	STC2	MARVELD3	POLI	SF3B1	SNAP29	EPS15	CEP68	IQCB1	RABGAP1L	GGT6	PLA2G2E	DSCAM	MBD2	RANBP17	FANCA	SETMAR	VRK1	FBXO10	ANK1	ABCB10	FCHSD2	FABP5	KIT	CENPM	POLR1E	PIK3C3	NCAPD3
ZNF652 21678463 ChIP-ChIP ZR75-1 Human	0.31621327431187995	TOE1	CENPE	GRHL3	ALDH18A1	FAT4	ROBO1
ELK1 19687146 ChIP-ChIP HELA Human	0.31754493647303594	POP1	DBI	LAMC2	MTIF2	JRKL	BTAF1	SLC22A15	TNKS2	CSPP1	MAGOH	RALY	SF3B1	MARK2	SEC63	UVRAG	UBE2B	EYA1	STK11IP	DNTTIP2	MITF	NIPA2	ARID3B	COQ10B	PJA2	MRPL52	ELF2	NOSTRIN	MSRB3	ALDH16A1	PIK3C3	NUP54	ACOX3
ESR1 15608294 ChIP-ChIP MCF-7 Human	0.318159854915684	DCC	BRCA1	CKB	ABCG2	LTF
FOXA1 33576154 ChIP-Seq Human Liver ProstateCancer	0.318159854915684	LRRC36	SMG1	AHCYL2	PTPRR	COL14A1	ZC3H3	FAF1	HEPACAM2	THUMPD1	BRCA1	LIMD1	SMC4	LYST	GPATCH8	MYLK3	SMG6	FAM107B	EEA1	IMMP2L	GNAT3	CSPP1	NFKBIZ	CDK5RAP1	ATXN7L1	CD36	PSPH	YWHAH	ACAD8	CAST	CDKL3	DGAT1	PDE4D	SCRIB	BAZ1B	COQ10B	ANK1	ARID1B	ETV4	GAK	INPP4B	RNF144B	GPRC5A	SDHAF3	NUMB	ACOX3	CCDC82	AHCY	ATL1
NANOG 18555785 Chip-Seq ESCs Mouse	0.3182923394836602	CCNT2	MSTN	RPL31	PHF20	SLC35F5	FBXO28	CHD7	RAPH1	TMEM182	DBI	LAMC2	RCSD1	C8B	FAM107B	CSPP1	KYNU	SCN9A	PRKG2	SLC39A8	SH3GL2	MKKS	COG6	EDN3	CD93	APOBEC4	RALGAPA2	PAX3	ENKUR	MMP16	OPTC	CRH	CHMP4B	CD48	PDE5A	ASTN1	COL11A1	AMBRA1	ACMSD	CYB5R1	PSMB7	ERBB4	SMYD2	RALY	METTL8	DTD1	SF3B1	EPS15	BARD1
PCGF2 27294783 Chip-Seq ESCs Mouse	0.3185732443911482	BARD1	SPHKAP	MSTN	EYA1	RPL31	SLC35F5	RHBDD1	RAPH1	PAX3	TMEM182	HSPE1	COQ10B	HSPD1	ERBB4	CSPP1	PTPN4	SF3B1	PLEKHM3	RAB3GAP1
PPARG 20887899 ChIP-Seq 3T3-L1 Mouse	0.3185732443911482	SCARB2	AHCYL2	RPL31	LCLAT1	FAM107B	SOX2	HERC2	GNPTAB	GNAT3	KDR	PLCE1	SLC39A7	ATXN7L1	HADH	MAP3K4	CD93	DAPK1	RALGAPA2	DNTTIP2	VRK1	FRMD6	SMO	ZFYVE19	RABL3	HECA	ASTN2	ABCG1	ABCG2	SLC41A2	ABHD1	NOLC1	XPC	NRF1	OMA1	ADRB2	CACNA1C	PCDH18	ART3	MRPL11	MC2R	PITRM1	MBP	MARK2	SMAD2	UVRAG	RABGAP1L	SURF2	CAV2
POU5F1 18358816 ChIP-ChIP MESCs Mouse	0.3185732443911482	LAMC2	SLC6A1	THBS2	HS6ST2	SOX2	STC2	CDK5RAP1	HAS2	GPR139	PSPH	EVC2	SRRM2	ENTPD1	SEMA6A	EYA1	DAPK1	MCF2	SYTL1	COBL	TBC1D9	GRHL3	ETV4	CYP26A1	VDAC1	TRIM16
PU 27001747 Chip-Seq BMDM Mouse	0.3185732443911482	SLC46A1	PTPRR	CCNT2	PPP1R13B	RPL31	WIPF2	SLC35F5	FBXO28	ITGA2B	CETN3	RAPH1	JMJD1C	DBI	MSI2	IKZF1	RCSD1	NR3C1	PRKAG3	FAM107B	EEA1	STK10	CASP7	GNPTAB	RASGEF1B	CSPP1	STAB1	TEKT3	FGFBP3	SEC63	CEP68	SREBF1	FBXW11	STX7	COQ10B	MIF4GD	ARID1B	OPTC	HECA	CD48	DDC	AHCY	PDXDC1	PLA2G3	PPM1D	FSTL4	PPP2CA	CYB5R1	FGD6
CMYC 18555785 Chip-Seq ESCs Mouse	0.3185732443911482	CCNT2	MSTN	RPL31	PHF20	FAF1	SLC35F5	FBXO28	COX4I2	RAPH1	TMEM182	DBI	LAMC2	RCSD1	C8B	FAM107B	SOX2	CSPP1	KYNU	SCN9A	SLC39A8	HADH	SH3GL2	MKKS	COG6	EDN3	CD93	APOBEC4	RALGAPA2	PAX3	OPTC	CHMP4B	CD48	PDE5A	ASTN1	GRIA2	ACSS2	IGSF3	RNPC3	ACMSD	HSPD1	CYB5R1	PSMB7	ERBB4	TTC21B	SMYD2	RALY	METTL8	DTD1
AR 27270436 ChIP-Seq LNCaP Human Prostate Carcinoma	0.32683703150377175	NPFFR2	TRPM1	PDE4D	RANBP17	NOSTRIN	HEPACAM2	THUMPD1	ATXN7L1	FAM107B	ACMSD
ADNP 35650610 ChIP-Seq mESC Mouse Stem Autism	0.3283694804321932	RFTN2	UVRAG	ENTPD1	GGT6	FBXO28	ITPR3	NRF1	HSPE1	LCLAT1	INHBC	ARID1B	ETV4	RXFP2	PAX2	PJA2	MOB4	FRMD6	TNKS2	WNK2	GAPDHS	MSRB3	TRIM59
HNFA 21074721 ChIP-Seq CACO-2 Human	0.3283694804321932	RET	CCNJ	FAF1	FBXO28	GRIK3	JMJD1C	LAMC2	RCSD1	C8B	LYST	FAM107B	EDNRB	SLC22A15	SPATA21	MAGOH	PLCE1	SH2D5	FOXD3	SLC6A17	GRID1	APOBEC4	FCRL4	MYOF	ACOT11	SYTL1	URB2	PAX2	CYP26C1	FCHSD2	CTTN	OPTC	ZNF436	ASTN1	NOTCH2	IGSF3	SLC35D1	COL11A1	OMA1	PRKCZ	BTAF1	PITRM1	GNG4	SMYD2	PUSL1	RIMKLA	EPS15	OPCML	UVRAG
THAP11 20581084 ChIP-Seq MESCs Mouse	0.32925115839785907	VEZT	AHCY	POP1	THYN1	BRCA1	STK10	FGD6	TCOF1	METTL8	ACAD8	KLHDC4	DGAT1	NEK4	NUP133	FBXW11	SETMAR	PDE4DIP	SCRIB	MITF	VRK1	EIF2S2	CLK3	ZFYVE19	RABL3	CHMP4B	NUP54	CPEB3
NFYA 21822215 ChIP-Seq K562 Human	0.32925115839785907	RET	FAF1	FBXO28	GRIK3	LAMC2	LRRC32	RCSD1	C8B	RXFP2	FAM107B	SLC22A15	SPATA21	MAGOH	PLCE1	SOX6	SH2D5	FOXD3	ENTPD1	APOBEC4	FCRL4	MYOF	ACOT11	SYTL1	URB2	PAX2	ACTA1	CYP26C1	FCHSD2	OPTC	ZNF436	CD48	SPATA19	ASTN1	NOTCH2	IGSF3	SLC35D1	COL11A1	AMBRA1	OMA1	PRKCZ	BTAF1	PITRM1	GNG4	SMYD2	LRIG3	PUSL1	RIMKLA	EPS15
EBF1 22473956 ChIP-Seq LYMPHODE Mouse	0.32948405616701953	CCNT2	MSTN	RPL31	LAMC3	SLC35F5	FBXO28	COX4I2	RAPH1	TMEM182	DBI	LAMC2	RCSD1	PRKAG3	FAM107B	CSPP1	KYNU	GOLGA1	SCN9A	CDK5RAP1	MKKS	EDN3	APOBEC4	PAX3	COQ10B	ENKUR	OPTC	CRH	CHMP4B	CD48	PDE5A	ASTN1	NOTCH2	SHC4	IGSF3	COL11A1	AMBRA1	ACMSD	HSPD1	CYB5R1	PSMB7	ADAMTS13	ERBB4	TTC21B	SMYD2	RALY	METTL8	ANKRD50	DTD1
ZFP42 18358816 ChIP-ChIP MESCs Mouse	0.32985156079522	GRIA2	RPL3	CCNT2	PTPRS	MAOA	CETN3	NOLC1	DBI	HMMR	ADRB2	RNPC3	NR3C1	SMC4	NID2	FBXL22	CYP27B1	MTRF1	TCOF1	SNRPD1	SNCG	CKB	WASF3	PSPH	MARK2	EVC2	SRRM2	CDKL3	MKKS	SEC24A	UBE2B	EYA1	SURF2	DHDH	HMGA2	IFT80	MIF4GD	ETV4	MC1R	TH	TBXAS1	PCDHB4	ZMYND10	PRR11	METAP2	ABCG2
NEUROD2 26341353 ChIP-Seq CORTEX Mouse	0.32985156079522	SCARB2	PHF2	SYNM	TRIO	COL14A1	SLC35F5	MPV17L	RAPH1	ABAT	MSI2	LIMD1	LCLAT1	PRKAG3	FAM107B	ROBO1	CASP7	JPH3	FGF8	SENP5	RSPO2	CNGA2	CEP97	SNAP29	SEC63	DACT1	ENTPD1	MKKS	RALGAPA2	PDE4D	ACOT11	ANK1	MIF4GD	ARID1B	RNF144B	NRG4	NUMB	CHMP4B	CAGE1	TRIM16	ZMYND10	ASTN1	PPARD	MATN2	RRN3	TMEM71	BAG5	PCDHA1	PITRM1
BRD4 28847988 ChIP-Seq BCBL1 Human Blood Lymphoma	0.3329365235651755	NOTCH2	RNF103	TXNRD2	NOCT	CUL1	MSI2	NRF1	RCSD1	BAZ1B	ARID1B	HIPK2
SMAD1 18555785 Chip-Seq ESCs Mouse	0.33355966700680123	WFDC8	CCNT2	MSTN	RPL31	PHF20	LAMC3	SLC35F5	FBXO28	RAPH1	TMEM182	DBI	LAMC2	RCSD1	PRKAG3	CSPP1	KYNU	GOLGA1	SCN9A	CDK5RAP1	ACOT8	MKKS	EDN3	CD93	APOBEC4	NCOA6	RALGAPA2	PAX3	COQ10B	PDRG1	SPINT1	OPTC	ZFYVE19	CD48	ASTN1	SHC4	ACSS2	AHCY	IGSF3	SLC35D1	ACMSD	HSPD1	CYB5R1	PSMB7	ERBB4	TTC21B	SMYD2	RALY	DTD1
CDX2 19796622 ChIP-Seq MESCs Mouse	0.3366861711511366	MGAM	TRIO	ABCA5	MPV17L	IGF2	GRIK3	PDE4DIP	DMRT3	RNF103	FABP5	SOX6	PROM1	JAM3
NMYC 18555785 Chip-Seq ESCs Mouse	0.337186063854828	CCNT2	MSTN	RPL31	PHF20	SLC35F5	FBXO28	COX4I2	RAPH1	TMEM182	DBI	LAMC2	RCSD1	PRKAG3	FAM107B	SLC22A15	CSPP1	GOLGA1	MAGOH	CDK5RAP1	MKKS	EDN3	CD93	APOBEC4	NCOA6	RALGAPA2	PAX3	COQ10B	PDRG1	SPINT1	OPTC	ZFYVE19	CHMP4B	CD48	PDE5A	ASTN1	SHC4	ACSS2	AHCY	IGSF3	ACMSD	CYB5R1	PSMB7	ERBB4	TTC21B	SMYD2	RALY	ANKRD50	DTD1
SMAD3 30307970 ChIP-Seq HCASMC Human CoronaryArtery	0.337186063854828	NPFFR2	SCARB2	RPL3	TRIO	PPP1R13B	SETD9	CHD7	APEH	LIMD1	NR3C1	FAM107B	ROBO1	IMMP2L	GNPTAB	SOX6	PSTK	FOXD3	SCRIB	OLIG1	NIPA2	FBXO10	ANK1	GPRIN2	F9	GPRC5A	SMO	HECA	VDAC1	RELL1	ASTN2	ITGA9	ABCG2	NOTCH2	B3GLCT	CUL1	CACNA1D	ASAP1	NRF1	NOL4	NPAS3	AKAP1	BTAF1	GNG4	NOCT	STC2	NT5DC2	MBP	LRIG3
DACH1 20351289 ChIP-Seq MDA-MB-231 Human	0.34015254114565346	SYNM	ARL6IP1	ZC3H3	JRKL	GPATCH8	SMG6	STK10	NIPBL	MT2A	SLC22A15	GNPTAB	SNRPD1	WDR90	TCTN1	MAGOH	CDK5RAP1	SLC39A7	SRRM2	DGAT1	DNTTIP2	SCRIB	MIF4GD	PDRG1	GAK	FCHSD2	HEATR5B	CHMP4B	GEMIN7	ZNF236	PPARD	MVK	PLAG1	IGHMBP2	NDUFB1	VPS26B	WDR62	OMA1	HSPD1	NT5DC2	TRA2B	RALY	SOCS4	NEK4	RHBDD1	HMGA2	HPS5	HSPE1	HIPK2
VDR 23849224 ChIP-Seq CD4+ Human	0.3406404471845163	RPL3	CCNT2	POP1	RPL31	ZC3H3	SLC35F5	CETN3	PRKAG1	THYN1	JMJD1C	DBI	THUMPD1	IPO4	NR3C2	TXN2	COIL	NIPBL	MTRF1	TCTN3	SNRPD1	CSPP1	CDK5RAP1	NEK1	KIF1C	SLC39A8	HADH	SRRM2	SREBF1	MKKS	DGAT1	NUP133	PRMT3	DNTTIP2	KIF22	COQ10B	MED23	MRPL52	PEX7	HEATR5B	RABL3	CHMP4B	HECA	RELL1	NUP54	LAP3	ACOX3	ZNF555	PRR11
CTCF 21964334 ChIP-Seq BJAB-B Human	0.3440118006574448	LRRC36	ALK	COL14A1	WIPF3	PRKAG1	THUMPD1	APEH	C8B	LIMD1	NR3C1	LYST	SOX2	NIPBL	CASP7	TCTN3	RASGEF1B	WDR90	FGFBP3	SOX6	PSTK	SLC6A17	APOBEC4	KIF22	ZPBP	ABCA10	EHBP1L1	ZNF436	NUP54	PDE5A	CAGE1	ZMYND10	ACSS2	CALCB	NTM	PKD1L1	OMA1	PPM1D	FBXL22	MRPL11	NKAIN2	CYB5R1	STC2	SNCG	CKB	RELT	MARK3	PLXNA4	MARK2
E2F7 22180533 ChIP-Seq HELA Human	0.3456426636363533	NOLC1	CENPM	BRCA1
PRDM16 22522345 ChIP-ChIP PALATE MESENCHYMAL Mouse	0.34768774501443206	RYR1	TRIO	KDR	IFT80	NR3C1	ITGA9
NR1H3 23393188 ChIP-Seq ATHEROSCLEROTIC-FOAM Human	0.35050120869263823	ITPR3	DBI	SDAD1	MT2A	KYNU	DNAJB9	SUSD3	MBP	BARD1	CDRT4	SREBF1	ENTPD1	MAP3K1	CD93	OLIG1	MERTK	PAFAH2	PJA2	FBXO31	ACOX2	MT1F	COL6A3	ALDH18A1	DOCK2	ABCG1
MYC 18555785 ChIP-Seq MESCs Mouse	0.3529043789760808	RPL3	CCNT2	AHCY	ARL6IP1	RPL31	CETN3	NOLC1	NRF1	SDAD1	MRPL11	AKAP1	TXN2	HSPD1	SCPEP1	BAG5	TCOF1	GNPTAB	SNRPD1	STC2	POLI	SLC39A7	DTD1	TOE1	EVC2	SRRM2	SEC24A	FOXJ3	RANBP17	PRMT3	COBL	SCRIB	OLIG1	EIF2S2	HSPE1	PDRG1	RSL1D1	ALDH16A1	LAP3
SPI1 26923725 Chip-Seq MACROPHAGESS Mouse	0.35384039843362014	RYR1	SCARB2	PHF2	TRIO	RTP3	LAMC3	RAPH1	PRKAG1	LRRC32	SMC4	EDC3	FAM107B	ROBO1	SENP7	SENP5	SNRPD1	PLCE1	TEKT3	SLC39A8	CEP68	CDKL3	FBXW11	PDE4D	URB2	BAZ1B	MIF4GD	INPP4B	ELF2	LATS2	HECA	RELL1	PHLDB3	ZP2	MATN2	GRIA1	PDXDC1	PLAG1	TMEM59L	PLA2G3	ITPR3	CACNA1D	ASAP1	WDR62	NRF1	HSPA13	MRPL11	PPP2CA	GALR1
ERG 20517297 ChIP-Seq VCAP Human	0.35437999146028426	SLC46A1	MVK	MSTN	POP1	PLAG1	NDUFB1	XPC	LAMC2	NRF1	CACNA1C	C8B	THBS2	HSPA13	RXFP2	MRPL11	GNG10	OTOF	RALY	NPTX1	MARK2	OPCML	OR10K1	MYBPC1	SEMA6A	FBXW11	CAV2	COL22A1	RALGAPA2	CAV1	TEX14	CELA1	MYO9A	CXCL10	PEX7	FABP5	ZFAT	CYP1A2	DPEP3
STAT5A 28732065 ChIP-Seq J2E Mouse Blood	0.35437999146028426	AHCYL2	MSTN	CDK5RAP1	POLI	ALDH18A1
CBX2 22325352 ChIP-Seq 293T-Rex Human	0.35437999146028426	ALK	MSTN	RPL31	FAF1	SLC35F5	FBXO28	GRIK3	LAMC2	TFCP2L1	RCSD1	SLC6A1	C8B	LYST	LCLAT1	SLC22A15	SPATA21	KYNU	MAGOH	SH2D5	FOXD3	SLC6A17	NUP133	APOBEC4	FCRL4	ACOT11	SYTL1	URB2	COMMD1	ACTA1	OPTC	HEATR5B	ZNF436	ASTN1	ABCG2	NOTCH2	KDM3A	SLC35D1	COL11A1	NRXN1	OMA1	RNPC3	PRKCZ	ACMSD	GNG4	SMYD2	PUSL1	RIMKLA	EPS15
MYC 18940864 ChIP-ChIP HL60 Human	0.35437999146028426	CCNJ	ARL6IP1	PLAG1	NCAPG	SLC5A1	GPATCH8	ROBO1	ADAMTS13	FGF8	MIER3	GALR1	STC2	POLI	MBP	SOX9	YWHAH	CCDC38	CBX2	MBD2	DNTTIP2	NR2F2	NIPA2	ELF2	CROCC	ASTN2	ZNF236	DOCK2
NOTCH1 21737748 ChIP-Seq TLL Human	0.35489571366584305	CYFIP1	CYP27B1	POP1	NINJ1	CD27	ZNF436	LRIG3	NR3C1	NUDT15	PAFAH2	IPO4
EGR1 23403033 ChIP-Seq LIVER Mouse	0.3567989256082303	DDC	SEC24A	CRTC3	MAOB	SLC35D1	UNC93A	PPM1D	LYST	PML	EDC3	MTRF1	ACOX2	CDH1	NRG4	RASGEF1B	ERBB4	ZFYVE19	NUMB	ECHDC1	ANKS4B	PDE7B	CPEB3	SIAE	ABCG2
TDRD3 21172665 ChIP-Seq MCF-7 Human	0.36017886129159693	SYNM	TRIO	COG6	DSCAM	FAF1	PKD1L1	TEX14	TFCP2L1	MSI2	TYK2	ADRB2	CACNA1C	MERTK	PAFAH2	SMG6	FBXO31	LMF1	PPP2CA	CD27	PDE5A	SOX9	ALDH18A1	PTPN4
NFE2 27457419 Chip-Seq LIVER Mouse	0.3629104918949165	CCNT2	MSTN	RPL31	SLC35F5	FBXO28	RAPH1	TMEM182	DBI	LAMC2	PRKAG3	ACMSD	HSPD1	ERBB4	CSPP1	SMYD2	SF3B1	BARD1	RFTN2	RABGAP1L	SPHKAP	EYA1	STK11IP	APOBEC4	RHBDD1	PAX3	FMO3	HSPE1	COQ10B	OPTC	PTPN4	PLEKHM3	RAB3GAP1	ASTN1
GATA4 25053715 ChIP-Seq YYC3 Human	0.36884829219099685	SLC46A1	PTPRR	WWC1	DBI	LAMC2	TFCP2L1	HTR4	ROBO1	CDH6	COIL	NIPBL	GNAT3	CDH1	CSPP1	KYNU	TAS2R1	ATXN7L1	SOX9	NUDT15	SNAP29	SPTAN1	DACT1	KDM6B	SEMA6A	DGAT1	DAPK1	RALGAPA2	MYOF	ENTPD7	TBC1D9	TYK2	ETV4	PAX2	GPRIN2	GPRC5A	ACOX2	NUMB	POLR1E	RELL1	ACSS2	AHCY	PDXDC1	AMBRA1	SKA2	AKAP1	PCDHA1	S100A12	LRIG3
ERG 21242973 ChIP-ChIP JURKAT Human	0.37121238979079973	CALCB	MAOA	SYTL1	GRIK3	LHFPL3	MERTK	NID2	PCDHA1	CDH1	ERBB4	STC2	WNK2	STAB1	RHPN1
FOXA1 25329375 ChIP-Seq VCAP Human	0.374002791139827	TRIO	RTP3	RPL31	WWC1	CIB4	THYN1	LRRC32	LIMD1	RXFP2	PRKAG3	MYLK3	ROBO1	MC4R	GOLGA1	PSPH	DACT1	IQCB1	DSCAM	RALGAPA2	COBL	IFT80	TEX14	TAS2R16	ETV4	PDRG1	GPRC5A	SPINT1	IFT81	CRH	COL6A3	PHLDB3	DPEP3	TPH1	DDC	ASIP	TYRP1	SLC43A1	NOLC1	CACNA1D	OMA1	ADRB2	PRKCZ	HSPA13	NID2	SPATA7	FBXL22	ART3	SKA2
FOXA1 27270436 Chip-Seq PROSTATE Human	0.374002791139827	TRIO	RTP3	RPL31	WWC1	CIB4	THYN1	LRRC32	LIMD1	RXFP2	PRKAG3	MYLK3	ROBO1	MC4R	GOLGA1	PSPH	DACT1	IQCB1	DSCAM	RALGAPA2	COBL	IFT80	TEX14	TAS2R16	ETV4	PDRG1	GPRC5A	SPINT1	IFT81	CRH	COL6A3	PHLDB3	DPEP3	TPH1	DDC	ASIP	TYRP1	SLC43A1	NOLC1	CACNA1D	OMA1	ADRB2	PRKCZ	HSPA13	NID2	SPATA7	FBXL22	ART3	SKA2
KLF4 19030024 ChIP-ChIP MESCs Mouse	0.374002791139827	RPL3	COL14A1	THUMPD1	SOX2	FGF8	PRKG2	SOX9	SH3GL2	PSTK	YWHAH	CDKL3	SREBF1	KIRREL2	ACOT11	PAX3	COBL	OLIG1	PAX2	GPRC5A	LATS2	MMP16	POLR1E	TRIM59	RELL1	PDE5A	LAP3	AHCY	PDXDC1	TMEM59L	ITPR3	SLC5A1	NID2	HAS2	NPTX1	SF3B1	UVRAG	UBE2B	CBX2	IGF2	PDE4DIP	DMRT3	NR2F2	SYNJ2	KLF4	EIF2S2	HIPK2	CYP26A1	FABP5
SOX2 18555785 Chip-Seq ESCs Mouse	0.3809602967230398	CCNT2	MSTN	RPL31	PHF20	SLC35F5	FBXO28	COX4I2	RAPH1	TMEM182	DBI	LAMC2	RCSD1	PRKAG3	FAM107B	CSPP1	KYNU	GOLGA1	CDK5RAP1	SLC39A8	EPHB4	MKKS	EDN3	CD93	APOBEC4	NCOA6	RALGAPA2	PAX3	COQ10B	ENKUR	PDRG1	OPTC	CHMP4B	BPI	CD48	PDE5A	ASTN1	AMBRA1	ACMSD	HSPD1	CYB5R1	PSMB7	ERBB4	SMYD2	RALY	METTL8	DTD1	SF3B1	BARD1
NR0B1 18358816 ChIP-ChIP MESCs Mouse	0.3830414027379004	SCARB2	CCNT2	LAMC2	MSI2	SLC6A1	HS6ST2	FGF4	FGF5	SOX2	CDH1	CDK5RAP1	GPR139	EPHB4	CCDC38	CDKL3	FOXD3	STARD5	KIRREL2	COBL	TBC1D9	ETV4	MRPL52	GPRC5A	FCHSD2	SPINT1	OPTC	NRG4	KIT	VDAC1	ABCG1	ABCG2	SHC4	AK1	NOLC1	HMMR	THBS2	NID2	AKAP1	SNCG	MBP	CKB	WASF3	UBE2B	EYA1	TXNRD2	GRHL3	PAFAH2	FBXO31
STAT3 29892750 ChIP-Seq EML Mouse BoneMarrow	0.3935426125627948	KDM3A	CCNT2	ZC3H3	PRKAG1	NOLC1	TEX14	TRAPPC8	HPS5	HSPE1	FBXL22	TXN2	MRPL52	DNAJA1	SLC25A38	NIPBL	MAGOH	NUP54
HOXC9 25013753 ChIP-Seq NEUROBLASTOMA BE2-C Human	0.3945586256129407	VEZT	RPL3	RPL31	WIPF2	FBXO28	THYN1	JMJD1C	DBI	THUMPD1	PRKAG3	IPO4	SOX2	COIL	MC4R	SENP7	NIPBL	SNRPD1	WDR90	CDK5RAP1	PSPH	CEP68	SRRM2	ACOT8	SEMA6A	DNTTIP2	IFT80	TYK2	COQ10B	PDRG1	MED23	MRPL52	TRIM59	ZNF780B	NUP54	GEMIN7	ACOX3	ZNF555	AHCY	RRN3	NOLC1	HMMR	AMBRA1	ADRB2	RNPC3	SDAD1	PRKCZ	PSMB7	SRP72
NOTCH1 17114293 ChIP-ChIP T-ALL Human	0.39522064488663095	ACAD8	ZFYVE19	THYN1	ZNF436	HSPA13	PAFAH2
CTCF 20526341 ChIP-Seq ESCs Human	0.3987776290153454	SCARB2	SYNM	PPP1R13B	ARL6IP1	PHF20	FAF1	PRKAG1	LYST	RXFP2	IPO4	FGF4	COIL	MTRF1	SPATA21	WDR90	SLC22A18	STAB1	EPHB4	DACT1	DAPK1	GRID1	RNASE6	ZPBP	GPRC5A	CYP26C1	OPTC	KIT	EHBP1L1	ZNF436	PDE5A	ACOX3	ZMYND10	ABCG2	DPEP3	NOTCH2	DDC	CALCB	NTM	DNAH9	WDR62	CACNA1C	STC2	S100A12	MBP	NPTX1	TP53BP1	PLEKHH1	ZNF286A
CEBPB 20176806 ChIP-Seq MACROPHAGES Mouse	0.4014925717661752	PHF2	PTPRS	RPL31	IKZF1	NR3C1	LYST	TXN2	SLC22A13	SLC22A15	TCTN3	TEKT3	CD36	FGFBP3	EPHB4	PSPH	KDM6B	ENTPD1	ANKRD49	DGAT1	APOBEC4	FBXW11	NFAM1	ENTPD7	SCRIB	TEX14	OLIG1	ANK1	ZPBP	PDRG1	MED23	INPP4B	PEX7	EHBP1L1	TRIM16	PHLDB3	DOCK2	RRN3	IGSF3	CUL1	IGHMBP2	PLA2G3	MRPL11	TMEM71	LMF1	CUX2	RIMKLA	PLEKHH1	XCR1
HOXA2 22223247 ChIP-Seq E11.5 EMBRYO Mouse	0.40271384995601206	LIN28B	HMMR
ETS2 20176728 ChIP-ChIP TROPHOBLAST STEM CELLS Mouse	0.4048553209644221	MRPL52	CRTC3	SEMA6A	GALR1	NFKBIZ	CRH	MBP	EPS15
MYBL2 22936984 ChIP-ChIP MESCs Mouse	0.4048553209644221	RPL3	ARL6IP1	RPL31	PHF20	COX4I1	CETN3	CHD7	PRKAG1	DBI	SMC4	SOX2	NIPBL	CSPP1	GOLGA1	STAB1	NFKBIZ	CEP68	CAST	CDKL3	FOXD3	SEMA6A	IFT80	KIF22	BAZ1B	PAX2	VDAC1	PRR11	ABCG2	ACSS2	MVK	PDXDC1	TMEM59L	HMMR	NRF1	PPM1D	NID2	FBXL22	NPAS3	AKAP1	DLL3	HSPD1	TNKS2	STC2	NT5DC2	HAS2	SIAE	MORC1	SF3B1
REST 19997604 ChIP-ChIP NEURONS Mouse	0.4048553209644221	NOTCH2	ADAMDEC1	PTPRS	AHCY	RPL31	COX4I1	IGSF1	CUL1	ASB11	NRF1	PPM1D	LIAS	NR3C1	THBS2	BMP15	GPR174	FGD6	HEPH	GNG4	PRX	NFKBIZ	MARK3	CEP68	SRRM2	SMAD2	UVRAG	UBE2B	MCF2	STX7	FOXJ3	SCRIB	DMRT3	NR2F2	BAZ1B	HSPE1	LSM3	ADAM2	CYP26A1	PEX7	LIN28B	OPTC	NRG4	CHMP4B	SERINC3	PTPN4	CCDC82	METAP2
SPI1 26923725 Chip-Seq HPCs Mouse	0.4141584321564099	ALK	RYR1	SCARB2	SYNM	RTP3	LAMC3	LRRC32	SMC4	ALDH1L2	MYLK3	GNPTAB	CSPP1	WDR90	NFKBIZ	PRKG2	ANKRD2	YWHAH	CDKL3	SREBF1	MKKS	FBXW11	PDE4D	USP45	PAX3	SCRIB	MIF4GD	INPP4B	RNF144B	GPRC5A	ELF2	NINJ1	KIT	NUMB	LAP3	ASTN2	PHLDB3	ZP2	PDXDC1	PLA2G3	CACNA1D	DCST1	ACMSD	GLRA1	SMYD2	INPP5J	NPTX1	CDRT4	MGAM
YY1 23942234 ChIP-Seq MYOBLASTS AND MYOTUBES Mouse	0.4141584321564099	ALK	AHCYL2	RPL3	WIPF2	FBXO28	JMJD1C	MSI2	SMC4	GPATCH8	COIL	SGCD	XPO6	SLC39A7	SRRM2	RALGAPA2	PDE4D	DNTTIP2	IFT80	TEX14	TRDN	MRPL52	INPP4B	PEX7	RABL3	PIK3C3	NOTCH2	DDC	KDM3A	SEMA3D	ASAP1	MRPL11	NKAIN2	PSMB7	FAM172A	TNKS2	TRA2B	MARK3	RABGAP1L	MGAM	ABCA5	TXNRD2	SURF2	PDE4DIP	TRAPPC8	FANCB	LSM3	LIN28B	ZFAT
P300 18555785 Chip-Seq ESCs Mouse	0.4148014115872582	CCNT2	MSTN	RPL31	PHF20	SLC35F5	FBXO28	RAPH1	TMEM182	DBI	LAMC2	RCSD1	PRKAG3	FAM107B	SLC22A15	CSPP1	KYNU	SCN9A	MKKS	EDN3	CD93	APOBEC4	NCOA6	RALGAPA2	PAX3	COQ10B	ENKUR	PDRG1	ELF2	OPTC	CHMP4B	CD48	ASTN1	NOTCH2	SHC4	ACSS2	AHCY	COL11A1	ACMSD	HSPD1	CYB5R1	PSMB7	ERBB4	SMYD2	RALY	METTL8	DTD1	SF3B1	BARD1
STAT5B 24692510 ChIP-Seq Epithelium Mouse Mammary	0.4148014115872582	PHF2	RABGAP1L	RRN3	AK1	SYTL1	SLC5A1	WDR62	IKZF1	IGF1	PAFAH2	FCHSD2	RASGEF1B	NFKBIZ	CDK5RAP1	CHMP4B	POLI	SLC39A8	RALY	ATXN7L1	ALDH18A1	ABCG2	LTF
GATA2 20887958 ChIP-Seq HPC-7 Mouse	0.4148014115872582	PTPRS	WIPF2	ABAT	ACSM5	IKZF1	BRCA1	NR3C1	GPATCH8	PRKAG3	FAM107B	GPR174	GNPTAB	DLGAP1	CEP68	ANKRD49	STARD6	COG6	DAPK1	PDE4D	STX7	SYTL1	SCRIB	MITF	FBXO10	PAX2	ACOX2	OPTC	ZFYVE19	NINJ1	PLIN3	CD48	CAGE1	PHLDB3	ABCG1	ABCG2	DPEP3	ARL9	DDC	HSPA13	LMF1	PITRM1	METTL8	PLA2G2E	TXNRD2	CBX2	HMGA2	CELA1	HPS5
NANOG 18555785 ChIP-Seq MESCs Mouse	0.41584863174372155	TMEM132D	MKKS	FBXW10	NUP133	FBXW11	MCF2	SLC43A1	TBC1D9	SLC5A1	TYK2	BAZ1B	NID2	SOX2	AMACR	CROCC	MAGOH	GPR139	PRR11
GABPA 29892750 ChIP-Seq EML Mouse BoneMarrow	0.41712541681139653	SLC25A38	GLRA1	UVRAG	NIPBL	MKKS	KCNK10	RNASE6	PIK3C3	KIF22	SPTAN1	PSPH	TMEM242
RARG 19884340 ChIP-ChIP MEFs Mouse	0.41712541681139653	PTPRS	SLC35D1	DGAT1	TNFRSF9	TYK2	COQ10B	NID2	FAM107B	GPRC5A	CTTN	PRX	FGF18	ITGBL1	TRIM16	TRMT61A
MECOM 23826213 ChIP-Seq KASUMI Mouse	0.41712541681139653	PTPRS	ARL6IP1	FBXO28	ITGA2B	PRKAG1	DUSP19	JMJD1C	RCSD1	SMC4	LYST	EDC3	FAM107B	TXN2	GPR174	STK10	STAB1	POLI	SLC39A8	ATXN7L1	SNAP29	PSPH	CAST	ACOT8	CD93	STX7	RNASE6	ENTPD7	DNTTIP2	IFT80	KIF22	BAZ1B	MRPL52	SLC9A6	PLIN3	PIK3C3	RELL1	NUP54	TRIM16	PHLDB3	SLC43A1	VPS26B	AMBRA1	NOL4	TMEM71	GNG10	ADAMTS13	KRIT1	RALY
PPARG 23326641 ChIP-Seq C3H10T1-2 Mouse	0.41712541681139653	KLHDC4	MKKS	NEK4	COG6	FBXW11	WIPF2	STX7	IGHMBP2	BRAF	VPS26B	NRF1	NR3C1	AKAP1	MED23	HEATR5B	GOLGA1	ECHDC1	ALDH16A1	NCAPD3	SLC39A7	CAGE1	SAE1	SOCS4	PSTK
KLF4 18555785 ChIP-Seq MESCs Mouse	0.4177031018317221	CYFIP1	WIPF2	FAF1	WWC1	PRKAG1	MSI2	THUMPD1	EEA1	SENP5	GNPTAB	XPO6	CDK5RAP1	SNAP29	MAP3K4	EPHB4	CAST	CDKL3	FOXD3	ACOT8	SEMA6A	STARD6	DGAT1	NUP133	ENTPD7	SCRIB	NIPA2	BAZ1B	MIF4GD	PJA2	PDRG1	GPRC5A	FCHSD2	SPINT1	NINJ1	POLR1E	TRIM59	PRR11	NOTCH2	ACSS2	RRN3	IGSF3	PLAG1	ITPR3	ADRB2	SDAD1	NID2	AKAP1	HSPD1
CEBPB 26923725 Chip-Seq HEMANGIOBLAST Mouse	0.4179953395189794	FOXD3	AHCYL2	DSCAM	WIPF2	NTM	CAV1	GRIK3	NR2F2	ARHGAP26	EIF2S2	FSTL4	SMG6	NR3C2	INPP4B	TMEM114	CRH	NUMB	DLGAP1	NUP54	NPTX1	SOX6	ZP2
TAL1 26923725 Chip-Seq MACROPHAGESS Mouse	0.4179953395189794	ACTA1	WWC1	ARHGAP26
OCT4 18692474 ChIP-Seq MEFs Mouse	0.41918466033321866	SCARB2	RPL3	PTPRS	LAMC3	GRIK3	BRCA1	HS6ST2	FGF4	CDH6	FGF5	SOX2	COIL	CDH1	PRX	CDK5RAP1	HADH	EPHB4	SH3GL2	CAST	SREBF1	ENTPD1	MKKS	SEMA6A	DSCAM	COBL	VRK1	BAZ1B	ANK1	ETV4	PAX2	GPRC5B	LATS2	SPINT1	KIT	VDAC1	LAP3	ABCG1	ASTN1	PPARD	ABCG2	DDC	AK1	IGHMBP2	SLC5A1	CACNA1C	THBS2	PRKCZ	NID2
GATA3 26560356 Chip-Seq TH2 Human	0.4282331590466904	TRIO	CRTC3	ARL6IP1	CIB4	JMJD1C	TMEM182	LAMC2	RCSD1	NR3C1	LYST	ALDH1L2	STK10	SCPEP1	SENP7	SNRPD1	RASGEF1B	STAB1	NFKBIZ	NEK1	ATXN7L1	TAS2R3	PSTK	IQCB1	FGA	STARD6	COG6	ENTPD7	COMMD1	ARID1B	ABCA10	GPRC5B	ELF2	HEATR5B	CD48	PDE5A	LILRA6	PDXDC1	IGSF3	SLC35D1	ABHD1	IGHMBP2	PLA2G3	HSPA13	CYP27B1	TNKS2	SF3B1	TOE1	KLHDC4
SFPI1 20887958 ChIP-Seq HPC-7 Mouse	0.4282331590466904	CYFIP1	CCNT2	RPL31	COX4I1	FAF1	SLC35F5	CHD7	JMJD1C	IKZF1	LIMD1	LYST	SMG6	EEA1	SENP7	IMMP2L	CASP7	SNRPD1	WDR90	NEK1	SH2D5	SNAP29	EPHB4	SEC63	YWHAH	SRRM2	CDKL3	DAPK1	TBC1D9	VRK1	COQ10B	ARID1B	MRPL52	FRMD6	POLR1E	BPI	VDAC1	CD48	PHLDB3	ABCG1	PPARD	ARL9	RRN3	ATL1	ABHD1	NOLC1	ITPR3	OMA1	PPM1D
HNF1A 27111144 ChIP-Seq CD8+TCells Mouse Blood Lymphoma	0.4293547379316278	SCARB2	RPL3	CCNT2	ARL6IP1	FBXO28	THUMPD1	NR3C1	LCLAT1	IPO4	HERC2	CSPP1	WDR90	GOLGA1	CDK5RAP1	NEK1	PSPH	SEC63	SRRM2	CAST	CDKL3	ACOT8	DGAT1	TSTD2	IFT80	SCRIB	VRK1	MIF4GD	FRMD6	IFT81	RABL3	CHMP4B	HECA	CAGE1	PRR11	NOTCH2	PDXDC1	MAOA	TMEM59L	CUL1	NOLC1	XPC	NRF1	RNPC3	LIAS	MRPL11	TRPM1	MIER3	MARK2
MYB 26560356 Chip-Seq TH1 Human	0.43075960145259157	ADAMDEC1	SMG1	PHF20	COX4I2	IKZF1	RCSD1	NR3C2	EEA1	NIPBL	MT2A	SNRPD1	RASGEF1B	NFKBIZ	NEK1	CEP97	NUDT15	PSPH	DACT1	CEP68	KDM6B	SREBF1	DGAT1	RALGAPA2	RNASE6	SYTL1	DNTTIP2	MIF4GD	PJA2	FCHSD2	CTTN	EHBP1L1	CD48	RELL1	DPEP3	NOTCH2	SHC4	DDC	CALCB	ATL1	SLC41A2	XPC	VPS26B	AMBRA1	PPM1D	FBXL22	MRPL11	SKA2	BAG5
TBX4 33478486 ChIP-Seq IMR90 Human Lung	0.43175983391575573	GAK	TMEM132D	GALR1	COL22A1	GRIK3	PAX3	TRIM59	PRKCZ	NOL4	ETV4	HS6ST2
ZFX 18555785 Chip-Seq ESCs Mouse	0.43175983391575573	CCNT2	MSTN	RPL31	PHF20	SLC35F5	FBXO28	COX4I2	RAPH1	TMEM182	DBI	LAMC2	RCSD1	PRKAG3	CSPP1	GOLGA1	SCN9A	CDK5RAP1	EDN3	CD93	APOBEC4	NCOA6	RALGAPA2	ACOT11	PAX3	COQ10B	ENKUR	PDRG1	SPINT1	OPTC	ZFYVE19	CHMP4B	CD48	PDE5A	ASTN1	AHCY	RNPC3	ACMSD	HSPD1	CYB5R1	PSMB7	GNG10	ADAMTS13	ERBB4	TTC21B	SMYD2	RALY	DTD1	SF3B1
CEBPB 26923725 Chip-Seq HEMOGENIC-ENDOTHELIUM Mouse	0.4343291389807376	AHCYL2	TRIO	POP1	FAF1	GRIK3	LAMC2	NR3C1	SMG6	FAM107B	NIPBL	JPH3	NFKBIZ	KDR	DLGAP1	SLC39A8	GPR139	DACT1	YWHAH	CDKL3	FOXD3	RALGAPA2	PDE4D	VRK1	URB2	GPRC5B	CYP26C1	CRH	ZP2	ABCG1	DDC	AHCY	IGSF3	ATL1	SPATA7	NPAS3	PPP2CA	PSMB7	MIER3	GALR1	HAS2	NPTX1	ANKRD50	EPS15	MARK3	MGAM	MCF2	RHBDD1	GP2
OLIG2 26023283 ChIP-Seq AINV15 Mouse	0.4351490853324978	ALK	SCARB2	CYFIP1	PTPRS	CRTC3	COX4I1	WWC1	RAPH1	GRIK2	PCSK5	HS6ST2	CDH6	SOX2	JPH3	EDNRB	SLC22A15	XPO6	SOX9	HADH	KDM6B	FOXD3	KIRREL2	FBXW10	NFAM1	ENTPD7	FRMD6	PLIN3	RELL1	GRIA2	ITPR3	WDR62	PPM1D	DLL3	CYB5R1	ERBB4	GNG4	GALR1	NT5DC2	MARVELD3	HAS2	LRIG3	NPTX1	RIMKLA	ANKRD50	MARK3	JAM3	BARD1	TMEM132D
RARA 24833708 ChIP-Seq LIVER Mouse	0.4351490853324978	PTPRR	PTPRS	RPL31	WIPF2	SLC35F5	PRKAG1	THUMPD1	LRRC32	RCSD1	RXFP2	SENP7	POLI	DLGAP1	SLC39A8	SNAP29	SEC63	CDKL3	SREBF1	ENTPD1	DGAT1	ACOT11	ENTPD7	ACOT13	OLIG1	MIF4GD	ARID1B	ETV4	INPP4B	PHLDB3	ZP2	PPARD	DDC	MVK	RRN3	AK1	SLC43A1	NOLC1	PLA2G3	CACNA1D	OMA1	HSPA13	MRPL11	AKAP1	GLRA1	PITRM1	TRA2B	SUSD3	RALY
SMAD2 18955504 ChIP-ChIP HaCaT Human	0.4351490853324978	SMG1	RPL3	PTPRS	WWC1	RAPH1	JMJD1C	LAMC2	RCSD1	FAM107B	STK10	MT2A	KYNU	DLGAP1	ANKRD2	CD36	MAP3K4	DACT1	CAST	KRT71	SREBF1	MKKS	ANKRD49	PDE4D	DNTTIP2	MITF	BAZ1B	ARID1B	RNF144B	GPRC5A	FRMD6	FCHSD2	SETBP1	CHMP4B	NOTCH2	DDC	SLC35D1	PLAG1	NID2	PSMB7	SMYD2	SNCG	LRIG3	RELT	MARK3	RABGAP1L	PLA2G2E	ABCA5	CAV1
SMAD3 18955504 ChIP-ChIP HaCaT Human	0.4351490853324978	SMG1	RPL3	PTPRS	WWC1	RAPH1	JMJD1C	LAMC2	RCSD1	FAM107B	STK10	MT2A	KYNU	DLGAP1	ANKRD2	CD36	MAP3K4	DACT1	CAST	KRT71	SREBF1	MKKS	ANKRD49	PDE4D	DNTTIP2	MITF	BAZ1B	ARID1B	RNF144B	GPRC5A	FRMD6	FCHSD2	SETBP1	CHMP4B	NOTCH2	DDC	SLC35D1	PLAG1	NID2	PSMB7	SMYD2	SNCG	LRIG3	RELT	MARK3	RABGAP1L	PLA2G2E	ABCA5	CAV1
E2F1 18555785 ChIP-Seq MESCs Mouse	0.4384822586189946	RPL3	ARL6IP1	RPL31	FBXO28	MPV17L	THUMPD1	SMC4	EDC3	FGF4	TXN2	SOX2	MTRF1	CDH1	SNRPD1	MAGOH	CDK5RAP1	NEK1	SLC39A7	HADH	EPHB4	STARD5	KIRREL2	FBXW10	DHDH	DNTTIP2	VRK1	ZPBP	SMO	LAP3	NOTCH2	MAOA	NOLC1	NRF1	OMA1	ADRB2	MRPL11	CYB5R1	BAG5	PITRM1	MIER3	TTC21B	STC2	STXBP6	MORC1	MARK2	TOE1	UVRAG	UBE2B
MYC 19079543 ChIP-ChIP MESCs Mouse	0.4402752490151889	SHC4	RPL3	CCNT2	SLC35D1	RPL31	PRKAG1	IGHMBP2	NOLC1	MTIF2	HMMR	NRF1	ADRB2	DCST1	AKAP1	HSPD1	SOX2	XPO6	RHPN1	HAS2	DNAJB9	SLC39A7	HADH	MORC1	EPHB4	BARD1	SRRM2	CDKL3	UVRAG	KLHDC4	SEC24A	RANBP17	PRMT3	TYK2	FBXO31	MRPL52	DNAJA1	RSL1D1	SPINT1	WNK2	POLR1E	TRIM59	VDAC1	NUP54
WDR5 24793694 ChIP-Seq LNCAP Human	0.442798310344947	WIPF2	FBXO28	CUL1	GRIK3	DNAH9	TFCP2L1	NOL4	FBXL22	NPAS3	PITRM1	GALR1	XPO6	SOX9	ANKRD50	SMAD2	OR10K1	NUP133	PDE4DIP	ARID1B	FBXO31	FER	TLX3	SETBP1	CHMP4B	VDAC1	SDK2
OCT4 18555785 Chip-Seq ESCs Mouse	0.44379463601392805	CCNT2	MSTN	RPL31	PHF20	SLC35F5	FBXO28	COX4I2	RAPH1	TMEM182	DBI	LAMC2	RCSD1	C8B	PRKAG3	FAM107B	CSPP1	CDK5RAP1	SLC39A8	MKKS	EDN3	CD93	APOBEC4	NCOA6	RALGAPA2	PAX3	COQ10B	SPINT1	OPTC	CHMP4B	CD48	PDE5A	ASTN1	AHCY	IGSF3	COL11A1	AMBRA1	ACMSD	HSPD1	CYB5R1	PSMB7	ERBB4	TTC21B	SMYD2	RALY	DTD1	SF3B1	BARD1	RABGAP1L
ASXL1 24218140 ChIP-Seq BMDM Mouse	0.44549753693101807	NOTCH2	CCNT2	RPL31	SLC35F5	VPS26B	RNPC3	HSPD1	EEA1	CYB5R1	BTAF1	TNKS2	CSPP1	SF3B1	SPTAN1	MARK2	COA5	EYA1	MBD2	HMGA2	HSPE1	MOB4	PPFIBP1	LATS2	EHBP1L1	NCAPD3	CPEB3
SIN3B 21632747 ChIP-Seq MESCs Mouse	0.447245856279128	SCARB2	SLC46A1	TRIO	CCNT2	WIPF2	WWC1	THUMPD1	LCLAT1	RXFP2	FGF4	FGF5	FGF8	CDH1	CSPP1	WDR90	MAGOH	PLCE1	NEK1	TEKT3	SLC39A7	SOX9	CDKL3	ANKRD49	STARD6	FBXW10	FBXW11	RALGAPA2	ENTPD7	VRK1	ANK1	GAPDHS	ABCG1	NOTCH2	FAM114A2	NTM	AK1	NOLC1	NRF1	OMA1	LIAS	SPATA7	MRPL11	GALR1	STC2	RHPN1	OTOF	NPTX1	MORC1
YY1 33199912 ChIP-Seq 293T Human KidneyEmbryo	0.447245856279128	SCARB2	VEZT	RPL3	CCNT2	ARL6IP1	RPL31	WIPF2	FBXO28	THUMPD1	APEH	NR3C1	SMC4	LCLAT1	GPATCH8	TXN2	STS	GNPTAB	SNRPD1	CSPP1	WDR90	GOLGA1	CDK5RAP1	NEK1	CEP97	NUDT15	SOX6	MAP3K4	SRRM2	CDKL3	SEMA6A	DGAT1	TSTD2	FBXW11	DHDH	DNTTIP2	SETMAR	VRK1	RABL3	CHMP4B	GEMIN7	ABCG2	NOTCH2	SLC35D1	FAM114A2	ABHD1	B3GLCT	NOLC1	WDR62
SALL4 18804426 ChIP-ChIP XEN Mouse	0.447245856279128	LRRC36	RET	CCNT2	RRN3	RPL31	CUL1	CACNA1D	NRF1	SDAD1	PPM1D	NID2	HS6ST2	TMEM71	GNPTAB	SUSD3	SLC39A8	LRIG3	STXBP6	SREBF1	MAP3K1	RNASE6	PDE4DIP	ARID3B	HSPE1	PARP12	REEP1	LATS2	NOSTRIN	CHMP4B	MAFK
P53 22127205 ChIP-Seq FIBROBLAST Human	0.447245856279128	CRTC3	COG6	RPL31	NCOA6	XPC	ASAP1	OMA1	ADRB2	ARHGAP26	THBS2	ETV4	MCHR2	HIPK2	NPAS3	DNAJA1	KIAA1549	KITLG	FER	GDNF	SETBP1	TRA2B	CRH	FAT4	SOX9
JARID1B-DAIN 22020125 ChIP-Seq ESCs Mouse	0.4475674255769775	RET	RYR1	VEZT	PTPRS	CRTC3	RTP3	LAMC3	SLC35F5	IKZF1	FAM107B	FGF5	RASGEF1B	CSPP1	KYNU	EPHB4	SEMA6A	CD93	FBXW10	DAPK1	PAX3	COBL	OLIG1	SOX10	COQ10B	ETV4	PAX2	GPRC5A	ELF2	MMP16	NRG4	NUMB	SPATA19	SHC4	ITPR3	SLC5A1	PRKCZ	HSPA13	NID2	LMF1	GLRA1	PSMB7	BAG5	CUX2	MBP	GCNT7	RELT	BARD1	UVRAG
TCFAP2C 20176728 ChIP-ChIP TROPHOBLAST STEM CELLS Mouse	0.45416104646509414	ALK	RPL31	COX4I1	FAF1	THYN1	LIMD1	SMC4	RXFP2	SMG6	FGF5	NIPBL	CASP7	HERC2	CDH1	SLC22A18	XPO6	NFKBIZ	KDR	SOX9	SNAP29	PSTK	CEP68	IQCB1	CDKL3	SREBF1	ACOT8	NUP133	DAPK1	GRID1	NIPA2	TYK2	ANK1	ETV4	PDRG1	MRPL52	GPRC5A	ELF2	FCHSD2	IFT81	CRH	ZMYND10	DOCK2	PPARD	DDC	AHCY	IGSF3	SLC35D1	XPC
UBF1/2 26484160 Chip-Seq HMEC-DERIVED Human	0.45416104646509414	CCNJ	FAF1	GRIK3	LIMD1	SCPEP1	CASP7	FGF8	SLC22A15	WDR90	PRX	ANKRD2	CEP97	SH2D5	SPTAN1	PSTK	SREBF1	SEMA6A	SLC6A17	DCC	NFAM1	SYTL1	ENTPD7	DNTTIP2	NIPA2	PAX2	CYP26C1	LATS2	ZNF516	CRH	ZNF436	PDE5A	ZNF236	NOTCH2	GRIA2	CALCB	SLC35D1	COL11A1	TMEM59L	AMBRA1	OMA1	RNPC3	NPAS3	AKAP1	NKAIN2	CYP27B1	TNKS2	GNG4	STC2
DPY 21335234 ChIP-Seq ESCs Mouse	0.4550525179109607	ALK	WIPF2	WWC1	ITGA2B	RAPH1	DBI	MSI2	IKZF1	RCSD1	NR3C1	EEA1	SCPEP1	DLGAP1	GPR139	YWHAH	SREBF1	DSCAM	COQ10B	ARID1B	KIF27	CYP26C1	LATS2	NINJ1	PIK3C3	TRIM59	PDE5A	RRN3	NRXN1	SLC5A1	CACNA1C	FSTL4	FBXL22	MRPL11	AKAP1	HSPD1	NKAIN2	CYB5R1	CUX2	MIER3	STC2	MARVELD3	SMYD2	INPP5J	HAS2	CKB	PROM1	SF3B1	PLXNA4
STAT1 20625510 ChIP-Seq HELA Human	0.4550525179109607	FOXD3	CKM	FAM114A2	APOBEC4	CAV2	COX4I1	CIB4	CACNA1D	SYNJ2	PCSK5	PAFAH2	TTC39A	PJA2	ENKUR	STK10	WNK2	TCTN1	MARVELD3	CD48	SERINC3	SH2D5	MATN2	DPEP3
STAT3 19079543 ChIP-ChIP MESCs Mouse	0.4566696266547463	SHC4	NPFFR2	GRIA2	SLC41A2	IKZF1	ADRB2	DCST1	NPAS3	DLL3	EEA1	COIL	XPO6	NT5DC2	HAS2	CCDC70	MAP3K4	YWHAH	SMAD2	FGA	NCOA6	MCF2	NR2F2	KIF22	GDNF	ZFYVE19	WNK2	VWC2	LAP3	SDK2
GFI1B 20887958 ChIP-Seq HPC-7 Mouse	0.4566696266547463	SMG1	CCNT2	RPL31	PHF20	FAF1	SLC35F5	IKZF1	EEA1	CASP7	CSPP1	WDR90	CLEC5A	KIF1C	SLC39A7	SNAP29	PSTK	SRRM2	DAPK1	ENTPD7	DNTTIP2	TEX14	FBXO10	COQ10B	ARID1B	MED23	FCHSD2	KIT	GAPDHS	VDAC1	CD48	TRIM16	ABCG1	PPARD	NOTCH2	ACSS2	MVK	ATL1	AK1	ITPR3	AMBRA1	OMA1	LMF1	CYB5R1	TNKS2	RELT	MARK3	SOCS4	NEK4
STAT5 23275557 ChIP-Seq MAMMARY-EPITHELIUM Mouse	0.4586661698472154	RRN3	FAF1	SLC41A2	SLC5A1	SMC4	HSPA13	TNKS2	ADAMTSL3	STC2	CDK5RAP1	POLI	SLC39A8	RALY	ATXN7L1	STXBP6	BARD1	FN3K	CAST	HSD3B7	STARD5	SEMA6A	CAV2	MBD2	SYTL1	IFT80	GRHL3	PAFAH2	HOPX	SKI	METTL22	INPP4B	SPINT1	NUMB	FAT4	ALDH18A1	PTPN4	PPARD	LTF
MYB 26560356 Chip-Seq TH2 Human	0.4606508372622121	SMG1	AHCYL2	ZC3H3	SLC35F5	TFCP2L1	IKZF1	RCSD1	APEH	LYST	GPR174	EEA1	SCPEP1	GNAT3	POLI	ATXN7L1	SEC63	YWHAH	CEP68	SRRM2	KDM6B	SREBF1	RALGAPA2	PRMT3	USP45	COQ10B	RNF144B	ACTA1	GPRC5A	FCHSD2	PIK3C3	HECA	CD48	PHLDB3	ABCG2	KDM3A	SLC35D1	ASIP	HSPA13	FBXL22	SKA2	TNKS2	GNG4	TTC21B	TRA2B	SUSD3	MBP	PROM1	DTD1
CDH4 35650610 ChIP-Seq mESC Mouse Stem Autism	0.4641911360812622	AHCYL2	PPP1R13B	FAM114A2	WIPF2	ITPR3	NRF1	LCLAT1	RXFP2	MRPL11	HSPD1	GLRA1	BTAF1	TNKS2	EMC2	RALY	STXBP6	NUDT15	CCDC38	UVRAG	CDRT4	SREBF1	GGT6	GABRA5	MIIP	ENTPD7	HSPE1	SOX10	INHBC	ARID1B	ETV4	PAX2	FABP5	IGSF9B
GTF3C2 35216376 ChIP-Seq H9 Human BoneMarrow Lymphoma	0.46575745849832106	SYNM	CCNT2	CHD7	TFCP2L1	BRCA1	LIMD1	HS6ST2	NR3C2	TXN2	KIAA1549	MT2A	SLC22A15	GNPTAB	CDH1	POLI	SEC63	KCNK10	EDN3	GRID1	USP45	ENTPD7	COMMD1	METTL22	ELF2	DOCK2	MATN2	CALCB	RRN3	NTM	NRF1	CACNA1C	NID2	TCOF1	MARVELD3	LRIG3	DTD1	EVC2	KLHDC4	CADM2	GRHL3	ISG15	KLF4	MERTK	NTAN1	FBXO31	SLC25A38	RSL1D1	ABCB10
FOXP2 21765815 ChIP-ChIP NEURO2A Mouse	0.47004136167476074	NOTCH2	NPFFR2	CYFIP1	RPL31	PLAG1	CUL1	VPS26B	THBS2	MRPL11	JPH3	EDNRB	MAGOH	PLAC1	DLGAP1	SIAE	MORC1	PSTK	YWHAH	BARD1	XCR1	EYA1	STX7	ENTPD7	ISG15	KIF27	PPFIBP1	FCHSD2	ECHDC1	MSRB3	MAFK	PDE5A
TCF7 22412390 ChIP-Seq EML Mouse	0.47399828924859	PHF2	TRIO	PTPRS	LAMC3	ITGA2B	RCSD1	LIMD1	NR3C1	SMC4	MYLK3	GNPTAB	CSPP1	NFKBIZ	NEK1	FGFBP3	SEC63	KDM6B	SREBF1	NFAM1	PDE4D	TBC1D9	SCRIB	ETV4	FRMD6	ELF2	LATS2	SMO	NINJ1	NOTCH2	GRIA2	MVK	SLC43A1	TMEM59L	AMBRA1	PRKCZ	FBXL22	HSPD1	TRPM1	PPP2CA	GALR1	KRIT1	DNAJB9	SUSD3	RALY	CKB	RELT	SMAD2	MAP3K1
PPARD 23208498 ChIP-Seq MDA-MB-231 Human	0.4771293858038703	RRN3	COX4I1	FBXO28	GRHL3	ITPR3	ASAP1	LIMD1	ZZEF1	INPP4B	FAM172A	GNAT3	SCN9A	CHMP4B	MBP	MAP3K4	PPARD
CTCF 27219007 Chip-Seq ERYTHROID Human	0.4794369633894805	RET	ALK	SMG1	PTPRS	GRIK3	RCSD1	APEH	SMC4	EEA1	CASP7	CDH1	WDR90	SLC22A18	ANKRD2	SH2D5	KDM6B	FOXD3	APOBEC4	PRMT3	ACOT11	DHDH	UNC93A	PAX2	GPRC5B	CYP26C1	BPI	TRIM16	ZNF236	ITGA9	NOTCH2	SPTBN5	ACSS2	CALCB	IGSF3	SLC35D1	SLC43A1	LCAT	WDR62	AMBRA1	NID2	DLL3	CYB5R1	TNKS2	GNG4	STC2	SMYD2	SNCG	LRIG3
VDR 26986782 ChIP-Seq PBMC Human BoneMarrow	0.48201996786465917	NINJ1
POU5F1 16153702 ChIP-ChIP HESCs Human	0.4877552129683003	FOXD3	ENTPD1	GABRA5	FBXW11	TEX14	NR2F2	THBS2	ARID1B	PAX2	NPAS3	TXN2	SOX2	GNG10	KITLG	BAG5	MMP16	CDH1	KDR	HAS2
VDR 24763502 ChIP-Seq THP-1 Human	0.490935779237085	RET	ADAMDEC1	MSTN	NTM	CETN3	CHD7	LAMC2	IKZF1	RCSD1	SMC4	LYST	FBXL22	TRPM1	MC4R	SLC22A15	PITRM1	OTOF	SUSD3	ZNF521	RELT	SRRM2	ANKDD1A	SREBF1	MAP3K1	DGAT1	CD93	EYA1	PAX3	MITF	TYK2	KLF4	EIF2S2	LSM3	TTC39A	CLK3	SKI	INPP4B	ZFAT	ZNF516	NINJ1	MSRB3	OR2B11	GEMIN7
DNAJC2 21179169 ChIP-ChIP NT2 Human	0.4921327150467495	RYR1	CYFIP1	PHF20	TYRP1	CIB4	TMEM59L	ASB11	RNPC3	NT5DC2	POLI	DLGAP1	RELT	RBM11	YWHAH	EVC2	UVRAG	CDRT4	MGAM	PRMT3	RNASE6	MITF	ACSF3	INHBC	FBXO31	FCHSD2	SMO	TRPV6	NINJ1	RABL3	CENPM	MAFK	PIK3C3
CDKN2AIP 20523734 ChIP-Seq CORTICAL Neurons	0.4921327150467495	PTPRS	DSCAM	CROCC	SCRIB	MARK3
EVI1 22308434 ChIP-Seq SKOV3 Human Ovary OvarianCancer	0.4921327150467495	RPL3	POP1	RPL31	SLC35F5	FHL1	CIB4	DUSP19	JMJD1C	DBI	MTIF2	HMMR	LIAS	SPATA7	ROBO1	GLRA1	SCPEP1	CASP7	PCDHA1	SRP72	CSPP1	TCTN1	MAGOH	TP53BP1	NUDT15	ACOT8	SEMA6A	TXNRD2	FBXW11	PDE4DIP	NR2F2	HPS5	NRG2	COQ10B	HOPX	INPP4B	MC1R	RABL3	MAFK	CAGE1	ABCG1	METAP2	ULBP3
CTCF 18555785 Chip-Seq ESCs Mouse	0.4921327150467495	CCNT2	MSTN	RPL31	PHF20	LAMC3	SLC35F5	FBXO28	COX4I2	RAPH1	TMEM182	DBI	LAMC2	RCSD1	PRKAG3	SOX2	CSPP1	KYNU	SCN9A	CDK5RAP1	MKKS	EDN3	APOBEC4	NCOA6	RALGAPA2	ACOT11	PAX3	COQ10B	ENKUR	PDRG1	OPTC	CHMP4B	BPI	CD48	ASTN1	SHC4	ACSS2	AHCY	MVK	ACMSD	HSPD1	CYB5R1	PSMB7	ERBB4	SMYD2	RALY	DTD1	SF3B1	EPS15
FOXM1 25889361 ChIP-Seq OE33 AND U2OS Human	0.4921327150467495	ARL6IP1	NCAPG	XPC	VPS26B	WDR62	HMMR	AMBRA1	LIAS	SMC4	HSPA13	IPO4	SKA2	TMEM71	HSPD1	NIPBL	IMMP2L	ATXN7L1	CRYM	RELT	MARK2	MKKS	CAV1	ACOT13	HMGA2	IFT80	HSPE1	ETV4	LSM3	MOB4	CENPE	TRIM59	NCAPD3	PRR11
GATA3 20176728 ChIP-ChIP TSCs Mouse	0.4921327150467495	DDC	AHCY	ARL6IP1	AK1	RCSD1	FSTL4	EEA1	TRPM1	NIPBL	SGCD	GALR1	CNGA2	LRIG3	RALY	CRYM	DAPK1	GRID1	PDE4D	KIF27	WNK2	GAPDHS	CRH	ITGBL1	CHMP4B	PIK3C3	ITGA9
PPARG 19300518 ChIP-PET 3T3-L1 Mouse	0.4922199672624495	SCARB2	ACAD8	MVK	DGAT1	SLC9A6	CAV2	SNCG	DBI	CD36
PU.1 20176806 ChIP-Seq MACROPHAGES Mouse	0.4962726025791037	RET	RTP3	RPL31	ZC3H3	IKZF1	LRRC32	APEH	NR3C1	ALDH1L2	MYLK3	TXN2	SCPEP1	NIPBL	SLC22A15	TCTN3	TEKT3	CD36	EPHB4	PSPH	CEP68	CCDC38	KDM6B	ACOT8	ANKRD49	KCNK10	CD93	FBXW10	APOBEC4	MITF	ANK1	MIF4GD	ZPBP	PDRG1	INPP4B	PEX7	POLR1E	TRIM16	SHC4	KDM3A	CALCB	ASAP1	PRKCZ	ACMSD	LMF1	ADAMTS13	INPP5J	RHPN1	DNAJB9
BRD4 27068464 Chip-Seq AML-cells Mouse	0.4972795104451163	ALK	PTPRR	CCNT2	PTPRS	FAF1	SLC35F5	FBXO28	ITGA2B	RAPH1	PRKAG1	RCSD1	LIMD1	STK10	CASP7	GNPTAB	CSPP1	STAB1	NFKBIZ	TEKT3	NUDT15	SH2D5	SEC63	CCDC38	CAST	KDM6B	SREBF1	DGAT1	CD93	NUP133	DHDH	SYTL1	SOX10	COQ10B	NINJ1	EHBP1L1	HECA	CD48	TRIM16	GEMIN7	DOCK2	PPARD	ATL1	ITPR3	ADRB2	FBXL22	AKAP1	HSPD1	GNG10
RBPJ 21746931 ChIP-Seq IB4 Human	0.49853913828347696	ALK	FAF1	SLC35F5	FBXO28	RAPH1	GRIK3	DBI	LAMC2	TFCP2L1	RCSD1	C8B	LYST	LCLAT1	SLC22A15	SPATA21	KYNU	MAGOH	SH2D5	FOXD3	SLC6A17	APOBEC4	FCRL4	ACOT11	SYTL1	DNTTIP2	URB2	COMMD1	ACTA1	OPTC	HEATR5B	ZNF436	CD48	ASTN1	NOTCH2	IGSF3	SLC35D1	COL11A1	NRXN1	OMA1	PRKCZ	CYB5R1	GNG4	TTC21B	SMYD2	OTOF	PUSL1	RIMKLA	EPS15
HOXB7 26014856 ChIP-Seq BT474 Human	0.49853913828347696	SMG1	SYNM	ZNF492	RPL31	SLC35F5	RAPH1	LAMC2	JRKL	HS6ST2	NIPBL	CDK5RAP1	POLI	SH2D5	SKP1	CEP68	FOXD3	ENTPD1	SLC6A17	NUP133	NCOA6	RALGAPA2	MYOF	COBL	MITF	URB2	NIPA2	MIF4GD	KIF27	FRMD6	FCHSD2	SMO	IFT81	NRG4	ZNF436	NOTCH2	ACSS2	ASB11	MTIF2	CACNA1C	SKA2	TMEM71	NPAS3	AKAP1	TRPM1	GNG4	PLAC1	PLXNA4	TOE1
SOX2 27498859 Chip-Seq STOMACH Mouse	0.49853913828347696	SCARB2	PHF2	VEZT	AHCYL2	CCNT2	PPP1R13B	PTPRS	WIPF2	SLC35F5	LYST	GPATCH8	SOX2	CDH1	SLC22A18	NFKBIZ	NEK1	POLI	HADH	SEC63	SRRM2	MKKS	EDN3	FBXW11	NFAM1	RALGAPA2	MYOF	SYTL1	ENTPD7	SETMAR	BAZ1B	ETV4	ENKUR	SMO	ACOX2	NUMB	PLIN3	CHMP4B	VDAC1	PRR11	IGSF3	ATL1	SLC41A2	DCST1	HSPA13	FGD6	TNKS2	STC2	TRA2B
ATF3 23680149 ChIP-Seq GBM1-GSC Human	0.5047805761780453	RPL3	RTP3	WIPF2	FHL1	JMJD1C	BRCA1	HTR4	TXN2	SOX2	MT2A	SLC22A18	XPO6	KYNU	NFKBIZ	POLI	SOX9	ANKRD2	FGFBP3	SH2D5	SPTAN1	CAST	KDM6B	STARD5	MYOF	ENTPD7	COQ10B	PJA2	GPRC5A	MAP7D3	NINJ1	PLIN3	ACOX3	ABCG1	SHC4	KDM3A	AHCY	ASIP	NOLC1	XPC	ASB11	PPM1D	LIAS	PCDH18	TMEM71	PPP2CA	STC2	TRA2B	MBP
MAF 26560356 Chip-Seq TH2 Human	0.5052588384762028	SLC46A1	CCNJ	ARL6IP1	COL14A1	THYN1	JMJD1C	MSI2	APEH	LIMD1	LYST	EEA1	WDR90	MAGOH	STAB1	FGFBP3	SH2D5	PSTK	CEP68	KDM6B	STARD5	NUP133	FBXW11	SYTL1	GAK	RBP5	ZNF516	EHBP1L1	HECA	CD48	LAP3	TRIM16	ZNF236	NOTCH2	SHC4	CALCB	SLC35D1	ABHD1	AMBRA1	FBXL22	CYP27B1	SRP72	TNKS2	STC2	NT5DC2	TRA2B	MBP	CKB	PUSL1
SOX2 18555785 ChIP-Seq MESCs Mouse	0.506079083781906	FBXW10	EYA1	CHD7	GRIK3	COBL	BRCA1	HMMR	THBS2	NID2	HS6ST2	PAFAH2	AKAP1	AMACR	SNCG	SLC39A8	ABCG1
ATF3 27146783 Chip-Seq COLON Human	0.506079083781906	CYFIP1	RPL3	CCNT2	PHF20	SLC35F5	JMJD1C	LAMC2	MSI2	ALDH1L2	EEA1	MT2A	SLC22A15	SENP5	NEK1	ANKRD2	SPTAN1	MAP3K4	PSTK	KDM6B	SREBF1	USP45	SYTL1	TBC1D9	MIF4GD	KIF27	PJA2	LATS2	SPINT1	ZNF516	NINJ1	PLIN3	HECA	PDE5A	ACOX3	ZNF236	NOTCH2	MAOB	NOLC1	LIAS	PPP2CA	BTAF1	BAG5	STC2	SNCG	PUSL1	EPS15	PLA2G2E	TXNRD2
CEBPB 26923725 Chip-Seq MACROPHAGESS Mouse	0.5067318233560925	WFDC8	PHF2	TRIO	RPL31	LAMC3	CIB4	RAPH1	FOXI1	LRRC32	APEH	LIMD1	GPATCH8	FAM107B	TCTN3	MAGOH	NFKBIZ	KIF1C	PDILT	EPHB4	SEC63	YWHAH	SREBF1	FBXW11	PDE4D	SYTL1	OLIG1	MED23	PEX7	PDE5A	ZP2	ASTN1	MATN2	AHCY	PDXDC1	NOLC1	UMOD	CACNA1D	MRPL11	MIER3	GALR1	NT5DC2	PLEKHH1	MARK3	SOCS4	MGAM	NEK4	UBE2B	GP2
RCOR1 19997604 ChIP-ChIP NEURONS Mouse	0.5092318324200807	ADAMDEC1	CCNJ	POP1	TYRP1	CUL1	THYN1	CACNA1D	GRIK2	PCDH18	GPR174	EEA1	SCPEP1	GNG10	IMMP2L	HEPH	CDH1	GNG4	PLCE1	MBP	SMAD2	ANKRD49	XCR1	STARD6	SLC6A17	PDE4D	RANBP17	RNASE6	DNTTIP2	COBL	SYNJ2	HSPE1	ZPBP	PARP12	MAPK10	LIN28B	F9	TRPV6	NRG4	RABL3	PCDHB4	TRIM59	CLDN17	PTPN4	CCDC82	ITGA9
PHF8 20622854 ChIP-Seq HELA Human	0.5149424779155676	SCARB2	SYNM	WIPF2	CIB4	CHD7	MSI2	APEH	GPATCH8	EDC3	SCPEP1	KIAA1549	FGF8	TCTN3	XPO6	TCTN1	FGFBP3	PSTK	CEP68	IQCB1	DGAT1	SLC6A17	MYOF	ACOT11	ENTPD7	FBXO10	ETV4	GAK	GPRC5A	PLIN3	ZNF555	DPEP3	DDC	ACSS2	AK1	CUL1	PLA2G3	LCAT	PKD1L1	MTIF2	PITRM1	TNKS2	MIER3	SUSD3	ZNF286A	OR10K1	KLHDC4	SEC24A	CKM
NELFA 20434984 ChIP-Seq ESCs Mouse	0.5151985191897472	CYFIP1	RPL3	FAF1	DUSP19	BRCA1	FGF4	EEA1	CDH1	GOLGA1	PRX	NFKBIZ	CDK5RAP1	NEK1	POLI	EPHB4	PSPH	PSTK	YWHAH	CEP68	ACOT8	STARD5	USP45	NIPA2	COMMD1	MIF4GD	PDRG1	GAK	FCHSD2	CTTN	KIT	VDAC1	NUP54	RRN3	XPC	MTIF2	VPS26B	RNPC3	PPM1D	LIAS	AKAP1	PPP2CA	CYB5R1	BTAF1	PITRM1	DNAJB9	CKB	METTL8	SF3B1
CTCF 18555785 ChIP-Seq MESCs Mouse	0.5151985191897472	SCARB2	PTPRR	SEMA3D	LAMC3	OMA1	HTR4	SDAD1	LIMD1	PRKAG3	MRPL11	COIL	SCPEP1	PCDHA1	GNPTAB	SNRPD1	GALR1	TTC21B	MARVELD3	DNAJB9	ANKRD2	MORC1	DTD1	EPHB4	PSTK	HSD3B7	CBX2	PRMT3	ACOT11	GRHL3	COMMD1	MERTK	PML	PDRG1	SLC25A38	MC1R	AMACR	FCHSD2	ECHDC1	ALDH16A1	PCDHB4	PDE5A	SERINC3	ABCG1	PPARD	ITGA9	DPEP3
SMC1 22415368 ChIP-Seq MEFs Mouse	0.5176927088616428	ALK	PTPRS	RPL31	COL14A1	WWC1	TMEM182	APEH	NR3C1	LYST	RXFP2	FAM107B	BMP15	SOX2	STK10	SCPEP1	NIPBL	MTRF1	SGCD	GNPTAB	NFKBIZ	SOX9	ANKRD2	FGFBP3	SOX6	MAP3K4	DACT1	SEMA6A	DAPK1	MYOF	MRPL52	PEX7	FRMD6	SETBP1	EHBP1L1	POLR1E	HECA	GRIA2	ACSS2	PDXDC1	ATL1	NCAPG	ASAP1	ADRB2	SDAD1	PPM1D	DLL3	NKAIN2	HAS2
ZNF274 21170338 ChIP-Seq K562 Hela	0.5183528391936836	NPFFR2	RET	MC4R	TRIO	LRRN3	ZNF492	GALR1	TUBGCP5	CACNA1D	JRKL	ZNF521
SOX2 16153702 ChIP-ChIP HESCs Human	0.5259870675620837	RRN3	CETN3	XPC	LIAS	THBS2	PCSK5	NOL4	NPAS3	CDH6	SOX2	GNG10	HEPH	KDR	HAS2	FOXD3	MKKS	SEMA6A	ABCA5	FBXW11	CBX2	RNASE6	MYO9A	ARID1B	PAX2	LSM3	KITLG	ABCB10	MMP16	ZFYVE19	CYP1A1	ALDH16A1	TRIM16	GEMIN7
ETV1 20927104 ChIP-Seq GIST48 Human	0.5293428538905914	ALK	FAF1	SLC35F5	FBXO28	GRIK3	LAMC2	TFCP2L1	RCSD1	C8B	LYST	LCLAT1	SLC22A15	SPATA21	KYNU	MAGOH	SH2D5	FOXD3	APOBEC4	FCRL4	ACOT11	SYTL1	DNTTIP2	URB2	COMMD1	ACTA1	OPTC	HEATR5B	ZNF436	ASTN1	NOTCH2	IGSF3	SLC35D1	COL11A1	NRXN1	CACNA1D	OMA1	RNPC3	PRKCZ	GNG4	SMYD2	PUSL1	RIMKLA	EPS15	BARD1	RABGAP1L	PLA2G2E	TNFRSF9	RHBDD1
TCFCP2L1 18555785 ChIP-Seq MESCs Mouse	0.5293489755588058	NPFFR2	CCNT2	PPP1R13B	FAF1	MPV17L	THYN1	THUMPD1	STK10	SGCD	RASGEF1B	XPO6	GOLGA1	NFKBIZ	PRKG2	POLI	YWHAH	ACAD8	CAST	CDKL3	ACOT8	MKKS	KIRREL2	STARD6	DNTTIP2	COBL	COQ10B	GPRC5A	SPINT1	HEATR5B	ZFYVE19	KIT	RABL3	TRIM59	NUP54	PDE5A	PPARD	SHC4	RRN3	ABHD1	MTIF2	OMA1	PPM1D	HSPD1	BTAF1	TTC21B	RALY	EPS15	MARK3
STAT3 22323479 ChIP-Seq MACROPHAGE Mouse	0.5322263851014315	PDE4D	EPS15
EKLF 21900194 ChIP-Seq ERYTHROCYTE Mouse	0.5372515611360806	RPL3	RRN3	CETN3	SLC43A1	CUL1	NOLC1	DBI	IKZF1	ADRB2	MRPL11	TXN2	PPP2CA	PSMB7	SENP7	GNG10	SRP72	TCOF1	SNRPD1	NT5DC2	MAGOH	SMYD2	SLC39A8	SOX6	HADH	DTD1	FN3K	BCAP31	SMAD2	TXNRD2	SURF2	PRMT3	ACOT11	IGF2	ARID3B	ANK1	CLK3	RSL1D1	ABCB10	EHBP1L1	MAFK	VDAC1	ALDH18A1	SAE1
PBX 27287812 Chip-Seq EMBYONIC-LIMB Mouse	0.5383647756717015	SLC46A1	PTPRR	PHF20	CETN3	CIB4	GRIK3	LAMC2	LRRC32	NR3C2	FGF8	RASGEF1B	KYNU	CDK5RAP1	TEKT3	DLGAP1	SOX9	SH2D5	MYBPC1	MKKS	STARD5	KIRREL2	DAPK1	DCC	NFAM1	PAX2	KIF27	ELF2	MMP16	ACOX2	NINJ1	NUMB	PLIN3	TRIM16	ABCG1	ITGA9	GRIA1	SLC35D1	PLAG1	AK1	ASAP1	THBS2	LMF1	AKAP1	MARVELD3	INPP5J	LRIG3	TMEM132D	UVRAG
SOX17 20123909 ChIP-Seq XEN Mouse	0.5404017633169738	RPL3	CCNT2	RPL31	COX4I1	FBXO28	THYN1	THUMPD1	ROBO1	EEA1	SENP7	XPO6	NFKBIZ	RSPO2	ATXN7L1	SOX6	EPHB4	DACT1	SREBF1	MKKS	SEMA6A	DAPK1	RNASE6	MITF	VRK1	BAZ1B	MRPL52	PEX7	SLC9A6	CRH	DDC	IGSF3	NOLC1	ITPR3	MTIF2	NRF1	SDAD1	MRPL11	SMYD2	MBP	LRIG3	ANKRD50	SF3B1	SMAD2	TNFRSF9	IGF1	PAFAH2	LSM3	RNF103
NANOG 16153702 ChIP-ChIP HESCs Human	0.5411947563294267	RRN3	CETN3	NOLC1	XPC	THBS2	NPAS3	NR3C2	SOX2	GNG10	FGF8	BAG5	CDH1	NFKBIZ	KDR	HAS2	LRIG3	SF3B1	ZNF521	SOCS4	FOXD3	ENTPD1	MKKS	ABCA5	STK11IP	FBXW11	CAV1	RNASE6	FANCA	PAX3	DMRT3	ARID1B	LSM3	FBXO31	PPFIBP1	KITLG	ABCB10	RABL3	ALDH16A1	ZNF436	NUP54	TRIM16	GEMIN7	ABCG2
VDR 22108803 ChIP-Seq LS180 Human	0.542770996758526	GPR174	GRIA1	CYP26C1	KLF4	DACT1
CHD1 19587682 ChIP-ChIP MESCs Mouse	0.542770996758526	CYFIP1	RPL3	RPL31	PHF20	WIPF2	ABHD1	CETN3	DUSP19	RNPC3	AKAP1	SOX2	PSMB7	CSPP1	RALY	TOE1	UBE2B	FANCA	IFT80	NIPA2	FANCB	ARID3B	MIF4GD	PML	MRPL52	LATS2	NUP54
FOSL1 28411283 ChIP-Seq MDA231-LM2-4175 Human BreastCancer	0.5447798527898374	CYFIP1	JMJD1C	PCSK5	IPO4	FAM107B	SNRPD1	SLC22A18	PLCE1	SNAP29	CAST	PDE4D	MYOF	ACOT11	ACOT13	TBC1D9	MITF	COQ10B	ANK1	ENKUR	GAK	NUMB	POLR1E	CHMP4B	TRIM16	GEMIN7	ABCG1	SPTBN5	AHCY	NOLC1	ASAP1	MTIF2	CACNA1C	NOCT	RALY	CCDC70	PLXNA4	SEC24A	EYA1	TXNRD2	CAV1	NR2F2	SYNJ2	TTC39A	CLK3	AMACR	ITGBL1	MAFK	ALDH18A1
STAT6 21828071 ChIP-Seq BEAS2B Human	0.5447798527898374	KDM6B	TRIM16
ISL1 30127528 ChIP-Seq KELLY Human Brain Neuroblastoma	0.5449557363109954	GPRC5A	FRMD7	NRXN1	NT5DC2	VDAC1	TVP23B	TVP23C
SPI1 22790984 ChIP-Seq ERYTHROLEUKEMIA Mouse	0.5449971040003523	AHCYL2	CCNT2	ARL6IP1	RPL31	FAF1	FBXO28	ITGA2B	PRKAG1	TXN2	IMMP2L	HERC2	SLC22A15	SENP5	WDR90	NEK1	POLI	SLC39A8	SEC63	KDM6B	RNASE6	DNTTIP2	VRK1	TYK2	BAZ1B	ZPBP	ENKUR	MRPL52	RNF144B	PEX7	IFT81	POLR1E	PIK3C3	NUP54	CAGE1	TRIM16	DOCK2	LILRA6	FAM114A2	ABHD1	SLC43A1	NOLC1	NRF1	OMA1	PPP2CA	CYB5R1	STC2	DNAJB9	SF3B1
GATA1 19941826 ChIP-Seq K562 Human	0.5485855298842235	RYR1	ARL6IP1	COX4I2	DNAH9	NRF1	THUMPD1	RCSD1	FGF5	ZNF622	SPTAN1	MARK3	EPHB4	CAV2	VRK1	NR2F2	KLF4	EIF2S2	ANK1	TTC39A	CLK3	ABCB10	ZFAT	EHBP1L1	MAFK	ASTN2	SAE1	SDK2
PHF8 20622853 ChIP-Seq HELA Human	0.5485855298842235	PTPRR	FAF1	FBXO28	GRIK3	JMJD1C	LAMC2	RCSD1	C8B	LYST	FAM107B	SLC22A15	SPATA21	MAGOH	PLCE1	FGFBP3	SH2D5	FOXD3	SLC6A17	NUP133	APOBEC4	FCRL4	MYOF	ACOT11	SYTL1	DNTTIP2	URB2	CYP26C1	CTTN	ZNF436	ASTN1	NOTCH2	IGSF3	SLC35D1	COL11A1	OMA1	PRKCZ	PITRM1	TNKS2	GNG4	SMYD2	PUSL1	RIMKLA	EPS15	RELT	OPCML	TOE1	OR10K1	RABGAP1L
ESET 19884257 ChIP-Seq ESCs Mouse	0.5485855298842235	SLC46A1	RPL3	PPP1R13B	CCNJ	COL14A1	COX4I1	FBXO28	MSI2	BRCA1	NR3C1	LYST	MYLK3	EDC3	NFKBIZ	ANKRD2	FGFBP3	SEC63	SEMA6A	EDN3	NFAM1	MITF	NRG2	PAX2	CYP26C1	FCHSD2	CHMP4B	BPI	TRIM59	RELL1	PPARD	ITGA9	NOTCH2	MVK	PDXDC1	SLC41A2	TYRP1	NID2	MC2R	MIER3	GALR1	STC2	MBP	RIMKLA	SF3B1	RELT	WASF3	JAM3	XCR1
POU2F1 35413990 ChIP-Seq Human ARposCRProstateCancer	0.5524087141978118	AHCY	FAF1	TMEM182	BRCA1	SPATA7	EEA1	KYNU	RALY	TP53BP1	SIAE	METTL8	ANKRD50	RELT	CEP68	SMAD2	ENTPD1	CAV1	RNASE6	ACOT13	PJA2	CENPE	INPP4B	PPFIBP1	FER	SDHAF3	CENPM	CAGE1	PDE7B	CPEB3	PRR11
EOMES 20176728 ChIP-ChIP TSCs Mouse	0.5524087141978118	SCARB2	CYFIP1	VEZT	CRTC3	ARL6IP1	RPL31	WWC1	MSI2	SMC4	NIPBL	EDNRB	HERC2	CDH1	CDKL3	SEMA6A	DAPK1	ETV4	GAK	GPRC5B	ZFYVE19	CRH	CHMP4B	PPARD	ABCG2	NOTCH2	TPH1	DDC	MTIF2	NRF1	CACNA1C	TRPM1	PPP2CA	PSMB7	STC2	MARVELD3	MBP	LRIG3	METTL8	ANKRD50	SF3B1	MAP3K1	CBX2	GRHL3	NR2F2	EIF2S2	RNF103	AMACR	FABP5
POU5F1 18555785 ChIP-Seq MESCs Mouse	0.5524087141978118	BARD1	CYFIP1	ACOT8	RPL3	CCNT2	NUP133	CETN3	IGHMBP2	ITPR3	BRCA1	BAZ1B	NID2	FGF4	FCHSD2	DTD1	EPHB4	ABCG1
AUTS2 25519132 ChIP-Seq 293T-REX Human	0.5524087141978118	ALK	RPL31	COL14A1	CIB4	CUL1	GRIK3	TFCP2L1	NRF1	LCLAT1	IPO4	FBXL22	FGF4	NR3C2	CDH6	TRPM1	NIPBL	CUX2	ATXN7L1	FGFBP3	HADH	SOCS4	STARD5	EYA1	KLF4	LRP1B	TMEM114	FCHSD2	FRMD7	NRG4	NUMB	PIK3C3	PDE5A	SDK2
NR1I2 20693526 ChIP-Seq LIVER Mouse	0.5524087141978118	NOTCH2	TRIO	FAF1	WWC1	SLC41A2	RAPH1	MSI2	LIAS	PRKCZ	TXN2	FGD6	SLC22A15	CDH1	PUSL1	SOX6	SREBF1	ABCA5	TXNRD2	CAV1	COBL	TYK2	ARHGAP26	MIF4GD	HIPK2	SMO	NRG4
RUNX1 27457419 Chip-Seq LIVER Mouse	0.5524087141978118	CCNT2	MSTN	RPL31	LAMC3	SLC35F5	FBXO28	RAPH1	DUSP19	TMEM182	DBI	LAMC2	RCSD1	PRKAG3	FAM107B	CSPP1	KYNU	GOLGA1	SCN9A	SH3GL2	EDN3	APOBEC4	RALGAPA2	PAX3	COQ10B	ENKUR	PDRG1	OPTC	CHMP4B	BPI	CD48	ASTN1	SHC4	GRIA2	AHCY	ACMSD	HSPD1	CYB5R1	PSMB7	ERBB4	TTC21B	SMYD2	RALY	DTD1	SF3B1	BARD1	RFTN2	RABGAP1L	GGT7
BCL6 25482012 ChIP-Seq CML-JURL-MK1 Human	0.5556542328666878	SCARB2	WIPF2	COX4I2	CIB4	APEH	SCPEP1	NIPBL	KIAA1549	JPH3	TCTN3	XPO6	KDR	FGFBP3	DACT1	IQCB1	KDM6B	ANKDD1A	SLC6A17	CD93	DSCAM	NUP133	SETMAR	MITF	TYK2	FBXO10	PEX7	ELF2	EHBP1L1	NUP54	PHLDB3	ABCG1	PPARD	ABCG2	DPEP3	ACSS2	PDXDC1	CUL1	LCAT	MTIF2	AMBRA1	NOL4	FSTL4	FBXL22	NKAIN2	PPP2CA	TCOF1	FAM172A	PLAC1
CEBPB 23403033 ChIP-Seq LIVER Mouse	0.5567825742172484	FN3K	RPL3	PRMT3	PRKAG1	IGHMBP2	IFT80	THUMPD1	EIF2S2	ZZEF1	F9	NRG4	WDR90	NOSTRIN
TFAP2A 35110662 ChIP-Seq HEPM Human Embryo	0.5577003201028911	SCARB2	RTP3	MVK	PDXDC1	ARL6IP1	SLC35D1	SETD9	WWC1	CUL1	THYN1	APEH	PPM1D	SKA2	AKAP1	EEA1	STK10	PITRM1	TTC21B	STC2	PRX	SMYD2	SOX6	METTL8	ANKRD50	EPS15	MARK3	YWHAH	BARD1	SREBF1	UBE2B	RANBP17	PDE4DIP	BRAF	ISG15	COQ10B	FBXO31	FER	RNF103	SETBP1	NINJ1	POLR1E	TRIM59	VDAC1	TRIM16	SAE1	METAP2
E2F4 17652178 ChIP-ChIP JURKAT Human	0.5583776095785915	CCNT2	FAF1	NOLC1	HMMR	BRCA1	PPM1D	MT2A	FGD6	TNKS2	RASGEF1B	TTC21B	SLC39A8	NUDT15	BARD1	UVRAG	IFT80	VRK1	ARID3B	LSM3	PJA2	ELF2	SLC9A6	ECHDC1	SAE1	PRR11
POU3F1 26484290 ChIP-Seq ESCss Mouse	0.5614996864104551	LRRC36	ALK	ADAMDEC1	RPL3	CCNT2	PTPRS	WIPF2	FBXO28	CHD7	GRIK3	DBI	LAMC2	LIMD1	NR3C1	PCSK5	SOX2	MC4R	NIPBL	EDNRB	CDH1	RASGEF1B	KYNU	PLCE1	CEP97	DACT1	KDM6B	ENTPD1	SEMA6A	INPP4B	PEX7	ELF2	LATS2	KIT	CRH	PLIN3	CHMP4B	VDAC1	NUP54	PDE5A	TRIM16	PHLDB3	GRIA2	KDM3A	AHCY	PDXDC1	PLAG1	COL11A1	NRXN1
YY1 22570637 ChIP-Seq MALME-3M Human	0.5626713623125331	LILRA6	SPTBN5	PPP1R13B	ACSS2	MPV17L	AK1	CHD7	NDUFB1	SDAD1	IPO4	MRPL11	FGF8	TCTN1	PRX	INPP5J	HAS2	OTOF	DLGAP1	RALY	EPS15	KDM6B	DAPK1	TSTD2	COL22A1	FANCB	HPS5	COMMD1	KLF4	SLC25A38	TMEM114	MMP16	EHBP1L1	CYP1A1	MAFK
P300 27058665 Chip-Seq ZR-75-30cells Human	0.5675829780206842	SMG1	TRIO	PPP1R13B	FAF1	GRIK2	ALDH1L2	NR3C2	TXN2	EEA1	EDNRB	SLC22A15	TCTN3	KYNU	MAGOH	SH2D5	ZNF521	FOXD3	SREBF1	SEMA6A	PRMT3	USP45	SYTL1	DNTTIP2	ZNF516	EHBP1L1	CHMP4B	ZNF436	ZMYND10	ZNF236	IGSF3	SLC35D1	COL11A1	NOLC1	VPS26B	AMBRA1	OMA1	RNPC3	NPAS3	LMF1	PITRM1	SMYD2	HAS2	LRIG3	CKB	PUSL1	RIMKLA	ANKRD50	WASF3
GATA3 30127528 ChIP-Seq KELLY Human Brain Neuroblastoma	0.5675829780206842	RPL3	ABAT	APEH	NR3C1	TXN2	COIL	SREBF1	DGAT1	FBXW10	PDE4D	ACOT11	TBC1D9	IFT80	TAS2R16	KIF22	GPRC5A	FRMD7	THEGL	RABL3	VDAC1	DDC	PDXDC1	CACNA1D	SDAD1	NID2	SKA2	AKAP1	DLL3	FAM172A	NOCT	NT5DC2	TRA2B	ZNF286A	UVRAG	RABGAP1L	EYA1	FOXJ3	PDE4DIP	TVP23B	TVP23C	ARHGAP26	EIF2S2	PAFAH2	MOB4	MAPK10	ABCB10	AMACR	CENPM
RUNX1 30185409 ChIP-Seq HPC Mouse BoneMarrow Leukemia	0.5688313293715676	AHCYL2	CCNT2	CCNJ	RPL31	WWC1	ITGA2B	RAPH1	JMJD1C	NR3C1	MYLK3	GOLGA1	SOX9	HADH	EPHB4	SRRM2	ACOT8	ENTPD1	CD93	RALGAPA2	DNTTIP2	SETMAR	SCRIB	FBXO10	NINJ1	EHBP1L1	LAP3	NOTCH2	PMEL	FAM114A2	SLC41A2	AK1	XPC	SLC5A1	PCDH18	TRPM1	ADAMTS13	PITRM1	MIER3	TTC21B	NPTX1	BARD1	UVRAG	RABGAP1L	KLHDC4	GGT6	UBE2B	CADM2	TNFRSF9
KLF4 18555785 Chip-Seq ESCs Mouse	0.574783337975613	CCNT2	MSTN	RPL31	SLC35F5	FBXO28	COX4I2	RAPH1	TMEM182	DBI	LAMC2	RCSD1	PRKAG3	SOX2	CSPP1	CDK5RAP1	EDN3	CD93	APOBEC4	NCOA6	RALGAPA2	PAX3	COQ10B	PDRG1	SPINT1	OPTC	CHMP4B	BPI	CD48	ASTN1	NOTCH2	SHC4	AHCY	IGSF3	ACMSD	HSPD1	CYB5R1	PSMB7	ERBB4	SMYD2	RALY	METTL8	DTD1	SF3B1	EPS15	BARD1	RABGAP1L	GGT7	SPHKAP
CUX1 19635798 ChIP-ChIP MULTIPLE CANCER TYPES Human	0.5806655624153785	SMG1	PTPRR	RPL3	POP1	RPL31	COL14A1	DUSP19	BRCA1	GRIK2	HTR4	APEH	C8B	ROBO1	FGF5	EDNRB	XPO6	KYNU	DLGAP1	DACT1	CAST	EDN3	GRID1	PDE4D	SETMAR	MITF	TYK2	PJA2	PEX7	SLC9A6	SMO	NINJ1	CLDN17	PDE5A	TRIM16	CALCB	MVK	IGSF3	NOLC1	ADRB2	LIAS	MRPL11	NPAS3	AKAP1	PPP2CA	PSMB7	TCOF1	TNKS2	HAS2
KLF4 19829295 ChIP-Seq ESCs Human	0.5832305551543958	RET	ALK	RYR1	SLC46A1	SYNM	PHF20	ZC3H3	FBXO28	IKZF1	SLC6A1	APEH	SMG6	SCPEP1	JPH3	FGF8	CSPP1	CNGA2	TEKT3	FGFBP3	SOX6	SPTAN1	EDN3	CD93	GRID1	ACOT11	PDRG1	RNF144B	PEX7	CYP26C1	OPTC	NUMB	VDAC1	ZNF236	ABCG1	PPARD	SLC35D1	NTM	PLA2G3	ITPR3	PRKCZ	LMF1	CUX2	PLAC1	CKB	ZNF622	WASF3	MARK2	SMAD2
HCFC1 20581084 ChIP-Seq MESCs Mouse	0.5832305551543958	KLHDC4	ANKRD49	FBXW11	CHMP4B	XPC	VRK1	BRCA1	LSM3	MRPL11
E2F4 21247883 ChIP-Seq LYMPHOBLASTOID Human	0.5842709961760085	VEZT	SLC46A1	SYNM	CCNJ	ARL6IP1	COX4I1	FAF1	FBXO28	PRKAG1	THYN1	JMJD1C	JRKL	IPO4	SMG6	EDC3	EEA1	MT2A	CASP7	WDR90	TCTN1	MAGOH	FGFBP3	NUDT15	PSTK	CCDC38	SRRM2	ACAD8	ANKRD49	NUP133	GRID1	PRMT3	ENTPD7	DNTTIP2	VRK1	URB2	NIPA2	FCHSD2	LATS2	ZFYVE19	NUMB	ZNF436	CCDC82	DNAH3	MVK	RRN3	PDXDC1	SLC35D1	ATL1
HNF4A 19761587 ChIP-ChIP CACO-2 Human	0.5882668586305909	NOTCH2	SCARB2	CCNT2	RPL31	IGHMBP2	ABAT	ITPR3	LAMC2	MTIF2	JRKL	MRPL11	HSPD1	PSMB7	CYP27B1	MTRF1	HERC2	GNG4	GOLGA1	CDK5RAP1	SMYD2	MARK2	UVRAG	DAPK1	SETMAR	BAZ1B	HSPE1	AMACR	SLC9A6	RABL3	NOSTRIN	ABCG2
GATA1 30185409 ChIP-Seq HPC Mouse BoneMarrow Leukemia	0.5882668586305909	AHCYL2	CCNT2	ITGA2B	COX4I2	ASAP1	NRF1	IKZF1	ADRB2	LYST	PCSK5	MYLK3	TRPM1	RHPN1	DLGAP1	MBP	SOX6	YWHAH	CEP68	GGT6	ACOT11	SYNJ2	ANK1	ACSF3	TTC39A	CLK3	REEP1	FER	ABCB10	ELF2	SMO	CTTN	CROCC	MAFK	CCDC82	ABCG2
LMO2 20887958 ChIP-Seq HPC-7 Mouse	0.6031914395243719	HEPACAM2	BRCA1	LRRC32	GPATCH8	FAM107B	GPR174	STK10	SENP7	GNPTAB	XPO6	CLEC5A	PRX	NFKBIZ	TEKT3	DLGAP1	CEP68	COG6	PDE4D	RNASE6	SCRIB	MITF	OPTC	NINJ1	KIT	CHMP4B	CD48	CAGE1	PHLDB3	ARL9	AK1	ADRB2	FBXL22	CYB5R1	SRP72	PITRM1	GNG4	DNAJB9	RELT	PLA2G2E	TXNRD2	CELA1	HPS5	ARID3B	PAFAH2	PML	TTC39A	MC1R	ZFAT
RUNX1 17652178 ChIP-ChIP JURKAT Human	0.6031914395243719	GRIA2	PHF20	RAPH1	XPC	ASB11	LYST	NR3C2	CSPP1	KRIT1	POLI	SPTAN1	MARK2	CEP68	UVRAG	EDN3	DAPK1	RNASE6	DNTTIP2	PAX3	GRHL3	BAZ1B	PJA2	CTTN	SLCO1A2	TBXAS1	FGF18	PCDHB4	FGF13	RAB3GAP1
NUCKS1 24931609 ChIP-Seq HEPATOCYTES Mouse	0.6031914395243719	SMAD2	SREBF1	FGA	KDM3A	MAP3K1	CUL1	MITF	ASAP1	IGF1	ADRB2	PPM1D	NR3C1	ARHGAP26	PRKCZ	HIPK2	HSPD1	SKI	PPP2CA	LATS2	SMYD2	EPS15	MAP3K4	YWHAH
PPARA 22158963 ChIP-Seq LIVER Mouse	0.6056833546810967	PPP1R13B	RTP3	RPL31	COL14A1	CHD7	ABAT	ACSM5	DBI	NR3C1	LYST	PCSK5	GPATCH8	PRKAG3	FAM107B	CASP7	SENP5	WDR90	KYNU	PDILT	SOX6	HADH	SEC63	KDM6B	SREBF1	FGA	ACOT8	STARD5	DAPK1	COBL	COQ10B	ARID1B	ELF2	ACOX2	NINJ1	HECA	NOTCH2	ACMSD	AKAP1	PPP2CA	TNKS2	DNAJB9	LRIG3	CKB	FN3K	SEC24A	MAP3K1	GGT6	NEK4
NCOR 22465074 ChIP-Seq MACROPHAGES Mouse	0.6056833546810967	SLC46A1	PTPRR	CCNT2	PPP1R13B	PTPRS	RPL31	SLC35F5	FBXO28	RAPH1	RCSD1	EEA1	STAB1	KDR	SEC63	CAST	FBXW11	COQ10B	RNF144B	PEX7	FCHSD2	NINJ1	PLIN3	CHMP4B	VDAC1	CD48	TRIM16	DOCK2	PDXDC1	PLA2G3	ADRB2	HSPA13	MRPL11	PPP2CA	CYB5R1	CYP27B1	GNG10	FGD6	TNKS2	TRA2B	INPP5J	SF3B1	EPS15	UVRAG	UBE2B	STK11IP	CAV2	MBD2	FOXJ3
ETV2 25802403 ChIP-Seq MESCs Mouse	0.608652826382396	PHF2	TPH1	SLC46A1	TMEM59L	IGHMBP2	NRF1	HTR4	LRRC32	C8B	NR3C2	CDH6	GNG10	SRP72	FAM172A	ADAMTSL3	PRX	DNAJB9	GPR139	ATXN7L1	CEP97	SH2D5	PLEKHH1	HSD3B7	DCC	FCRL4	MITF	HIPK2	GPRC5B	FCHSD2	NRG4	TBXAS1	ZP2
BMI1 19503595 ChIP-Seq MEFsC Mouse	0.608652826382396	TMEM132D	KRT71	PTPRR	TRIO	FRMPD1	NOLC1	ABAT	LRRC32	APEH	DCST1	EIF2S2	ALDH1L2	SPATA7	CTTN	SCN9A	LAP3	SERINC3	FGF13	ANKRD50	ZP2	LTF
SPI1 23547873 ChIP-Seq NB4 Human	0.608652826382396	AHCYL2	CCNT2	ARL6IP1	FBXO28	ITGA2B	JMJD1C	IKZF1	HTR4	APEH	NR3C1	IPO4	FGF4	TXN2	FGF5	WDR90	GOLGA1	SLC39A8	ATXN7L1	NUDT15	KRT71	CDKL3	COG6	CD93	RNASE6	SYTL1	DNTTIP2	MITF	ZFYVE19	EHBP1L1	RELL1	CAGE1	ABCG1	IGSF3	OMA1	ADRB2	CYB5R1	BAG5	PITRM1	TP53BP1	SOCS4	MARK2	SMAD2	UVRAG	STK11IP	TRAPPC8	NR2F2	HOPX	PPFIBP1
HOXD13 18407260 ChIP-ChIP DEVELOPING-LIMBS Mouse	0.608652826382396	EVC2	COL11A1	ZNF516	BAZ1B	ANK1	NOL4
EWS-FLI1 20517297 ChIP-Seq SK-N-MC Human	0.608652826382396	ALK	DSCAM	EYA1	COL14A1	SLC41A2	MBD2	RAPH1	HS3ST4	GNG10	IMMP2L	CUX2	FCHSD2	FABP5	TCTN1	RSPO2	SMYD2	PRR11	ANKRD50	MATN2
ELK1 22589737 ChIP-Seq MCF10A Human	0.6139050559969758	CYFIP1	TFCP2L1	IPO4	NR3C2	EEA1	STK10	TNKS2	TRA2B	MAGOH	RSPO2	SMYD2	HAS2	DNAJB9	CDKL3	UVRAG	ACOT8	KLHDC4	CD93	CADM2	STK11IP	MYOF	ACOT11	PDE4DIP	COQ10B	INPP4B	ZNF516	NINJ1	MSRB3	ZNF679	DOCK2
P53 21459846 ChIP-Seq SAOS-2 Human	0.6139050559969758	ALK	PTPRR	MSTN	ITGA2B	MPV17L	CHD7	DBI	APEH	NR3C1	PRKAG3	HS6ST2	GPR174	COIL	STK10	SCPEP1	SPATA21	TEKT3	TAS2R1	SOX9	SPTAN1	SH3GL2	ENTPD1	DGAT1	CD93	FBXW11	USP45	ENTPD7	TBC1D9	VWDE	MED23	GAK	RNF144B	OPTC	ZNF436	TRIM16	ACOX3	ASTN2	ZNF236	ABCG1	MATN2	ACSS2	ASIP	NDUFB1	LCAT	PKD1L1	ASAP1	MTIF2	OMA1
RELB 30642670 ChIP-Seq CTB1 Human Placenta Inflammation	0.6139050559969758	CYP27B1	MT2A	CD93	MT1F	CRH	ZMYND10
ELF5 23300383 ChIP-Seq T47D Human	0.6178984435708935	CCNJ	CRTC3	WWC1	ASIP	MTIF2	BTAF1	FGD6	KYNU	SMYD2	HAS2	RALY	STXBP6	CD36	SOCS4	WASF3	OPCML	MKKS	ANKRD49	SEMA6A	TBC1D9	HPS5	SYNJ2	HSPE1	SOX10	LSM3	MED23	MRPL52	GPRIN2	ELF2	CHMP4B	VDAC1	CLDN17	CPEB3	PPARD
ZNF263 19887448 ChIP-Seq K562 Human	0.6184904016703284	RALY	EIF2S2	KLF4
CDX2 21074721 ChIP-Seq CACO-2 Mouse	0.6189219072442341	RET	FAF1	FBXO28	GRIK3	JMJD1C	LAMC2	RCSD1	C8B	LYST	FAM107B	SLC22A15	SPATA21	MAGOH	SOX6	SH2D5	FOXD3	ENTPD1	SLC6A17	GRID1	APOBEC4	FCRL4	MYOF	ACOT11	SYTL1	DNTTIP2	URB2	PAX2	ACTA1	OPTC	ZNF436	CD48	ASTN1	IGSF3	SLC35D1	COL11A1	AMBRA1	OMA1	PRKCZ	PITRM1	GNG4	SMYD2	PUSL1	RIMKLA	EPS15	TOE1	OR10K1	RABGAP1L	PLA2G2E
MYC 18358816 ChIP-ChIP MESCs Mouse	0.6228218843238292	RPL3	CCNT2	ARL6IP1	POP1	RPL31	ZC3H3	SLC35F5	CETN3	THYN1	DBI	THUMPD1	NR3C1	SMC4	PRKAG3	TXN2	COIL	FGF8	SENP5	CDH1	SNRPD1	RASGEF1B	XPO6	MAGOH	NFKBIZ	CDK5RAP1	POLI	GPR139	PSPH	CEP68	SRRM2	ACAD8	CDKL3	SREBF1	ACOT8	MKKS	ANKRD49	NUP133	FBXW11	IFT80	KIF22	ZPBP	PDRG1	KIT	RABL3	POLR1E	TRIM59	VDAC1	NUP54
ESR1 26153859 ChIP-Seq MCF-7 Human BreastCancer	0.6290056453590377	CYFIP1	VEZT	AHCYL2	CRTC3	ARL6IP1	GPATCH8	IPO4	HS6ST2	FAM107B	STK10	STS	CDH1	SNRPD1	CSPP1	GOLGA1	ATXN7L1	CEP97	NUDT15	EPHB4	CAST	ACOT8	STARD5	DGAT1	SLC6A17	DAPK1	TSTD2	FBXW11	RALGAPA2	INPP4B	GPRIN2	SPINT1	NINJ1	EHBP1L1	ZNF436	VDAC1	CAGE1	TRIM16	GEMIN7	ABCG2	NOTCH2	PDXDC1	IGSF3	SLC35D1	NOLC1	LIAS	SPATA7	SKA2	CYB5R1
PDX1 19855005 ChIP-ChIP MIN6 Mouse	0.6291808682434259	BCAP31	ACOT8	ANKRD49	ACSS2	AHCY	EYA1	POP1	IGSF1	IGHMBP2	NOLC1	NTAN1	DLL3	AMACR	PITRM1	GNG4	GALR1	RHPN1	POLI	ACOX3
RUNX1 22343733 ChIP-Seq Kasumi1 Human PeriphBlood AML	0.6297419332138299	RYR1	ACSS2	DSCAM	DCC	DNTTIP2	JMJD1C	FAM107B	FBXO31	MTRF1	SRP72	SPATA21	STC2	KRIT1	PLIN3	ZNF555	PPARD
CBP 21632823 ChIP-Seq H3396 Human	0.6297419332138299	RET	VEZT	CCNJ	JMJD1C	JRKL	LRRC32	ALDH1L2	FAM107B	FGF4	CASP7	FGF8	GNPTAB	TCTN3	TCTN1	PLCE1	ANKRD2	FGFBP3	SOX6	PSTK	MYBPC1	ENTPD1	ANKRD49	GRID1	MYOF	PRMT3	ENTPD7	PAX2	ENKUR	GPRIN2	CYP26C1	FCHSD2	LATS2	CTTN	TPH1	CALCB	IGHMBP2	NOLC1	AMBRA1	CACNA1C	MRPL11	NPAS3	BTAF1	PITRM1	TNKS2	SNCG	LRIG3	RELT	MARK2
RUNX1 30185409 ChIP-Seq K562 Mouse BoneMarrow Leukemia	0.6297419332138299	SCARB2	HERC2	NUP133	ZFAT	CROCC	KIT	COX4I2	PDE4DIP	NR2F2	LIMD1	SPTAN1	PLEKHM3
RUNX1 22897851 ChIP-Seq JUKARTE6-1 Human	0.6308971452307464	LRRC36	SCARB2	SMG1	RTP3	ZC3H3	THYN1	ABAT	MSI2	THUMPD1	RCSD1	KIAA1549	JPH3	ADAMTSL3	XPO6	CLEC5A	MAGOH	SOX9	CEP97	OR4D6	SKP1	ANKDD1A	SREBF1	FGA	DEFB119	COG6	DAPK1	FBXW11	MYOF	DNTTIP2	VRK1	TYK2	ETV4	RNF144B	CTTN	CHMP4B	ZNF236	ITGA9	ARL9	SHC4	LILRA6	DDC	CALCB	FAM114A2	CUL1	MTIF2	VPS26B	WDR62	NRF1
NFIB 24661679 ChIP-Seq LUNG Mouse	0.6381837248376053	CDRT4	SYNM	SEMA6A	DAPK1	SLC35F5	CETN3	CHD7	LRRC32	LIMD1	GPATCH8	PDRG1	STK10	GPRC5A	ELF2	GNG4	KIT	CHMP4B	RELL1
CTCF 33576154 ChIP-Seq Human PerigastricLN ProstateCancer	0.6401975650060994	LRRC36	RET	VEZT	AHCYL2	SYNM	ARL6IP1	COL14A1	WIPF2	HEPACAM2	APEH	LIMD1	SMC4	IPO4	COIL	STK10	KIAA1549	FGF8	GNPTAB	HEPH	TCTN3	CDH1	SNRPD1	CSPP1	ANKRD2	SOX6	SNAP29	MAP3K4	PSTK	YWHAH	KDM6B	SEMA6A	DGAT1	APOBEC4	MYOF	PRMT3	VRK1	UNC93A	KIF22	BAZ1B	ZPBP	PDRG1	GPRC5B	FRMD6	ELF2	FCHSD2	CRH	PDE5A	ZMYND10
RELA 24523406 ChIP-Seq FIBROSARCOMA Human	0.6408191975936932	CYFIP1	SMG1	CALCB	IGSF3	COX4I1	WWC1	SLC41A2	RAPH1	ASAP1	NR3C1	THBS2	CYP27B1	FGF8	NFKBIZ	PLCE1	MBP	RALY	SOX9	SF3B1	KDM6B	SEC24A	FBXW11	TNFRSF9	CAV1	PDE4D	VRK1	KLF4	PAFAH2	PJA2	POMC	CXCL10	TF	KITLG	GPRC5A	AMACR	FCHSD2	NINJ1	NUMB	ITGBL1	ZNF436	CD48	SPATA19	LTF
TP53 32428506 ChIP-Seq Human Liver Heptoma	0.6408191975936932	SMG1	RPL31	SCRIB	XPC	NRF1	BAZ1B	PPM1D	KLF4	IPO4	AKAP1	HSPD1	SKI	RNF144B	SENP7	GPRC5A	WDR90	ZFAT	CDK5RAP1	SMYD2	VDAC1	GEMIN7	ASTN2	EPS15
HIF1A 21447827 ChIP-Seq MCF-7 Human	0.646916447112397	KLHDC4	STC2	CAV1	GOLGA1	VDAC1	VRK1	MAFK	PPM1D	ARID1B	CLK3
SMAD4 19686287 ChIP-ChIP HaCaT Human	0.646916447112397	SREBF1	RPL3	ABCA5	JMJD1C	GRHL3	LAMC2	URB2	ARID3B	PCSK5	MT2A	GPRC5A	ITGBL1	MAFK
ESRRB 18555785 ChIP-Seq MESCs Mouse	0.646916447112397	ACSS2	LAMC3	COX4I1	FAF1	WWC1	MPV17L	ABAT	DBI	LAMC2	RCSD1	THBS2	FBXL22	AKAP1	TXN2	HSPD1	CYB5R1	KYNU	PRX	CKB	PROM1	PLXNA4	SH3GL2	YWHAH	CEP68	FN3K	SRRM2	MKKS	STARD5	MAP3K1	DGAT1	SLC6A17	NUP133	CADM2	MBD2	NTAN1	PARP12	PJA2	ABCB10	NINJ1	FGF18	VDAC1	IGSF9B
CIITA 18437201 ChIP-ChIP Raji B And iDC Human	0.6495527183948396	PARVG	TNFRSF9
NCOR1 26117541 ChIP-Seq K562 Human	0.6507168344250557	RYR1	AHCYL2	RTP3	LAMC3	ZC3H3	ITGA2B	JMJD1C	JRKL	THUMPD1	TXN2	KIAA1549	MT2A	CDH1	SLC22A18	TCTN1	KDR	SNAP29	ZNF521	KDM6B	SREBF1	ACOT8	NUP133	DAPK1	SYTL1	NIPA2	KIF22	BAZ1B	SPINT1	CTTN	NINJ1	NUMB	CHMP4B	PIK3C3	VDAC1	NUP54	PPARD	SLC35D1	AMBRA1	PPM1D	GNG10	SRP72	SMYD2	PLXNA4	XCR1	UBE2B	TXNRD2	PDE4DIP	FANCB
STAT1 19122651 ChIP-Seq HeLaS3 Human CervicalCancer	0.6507168344250557	VEZT	AHCYL2	RPL3	CCNJ	ARL6IP1	RAPH1	JMJD1C	NR3C1	SMC4	IPO4	TXN2	GOLGA1	PLCE1	SLC39A8	HADH	PSPH	SRRM2	CAST	CDKL3	ACOT8	TSTD2	FBXW11	SETMAR	MITF	VRK1	VWDE	ENKUR	FRMD6	SLC9A6	RABL3	CHMP4B	HECA	VDAC1	CAGE1	CCDC82	ABCG1	FAM114A2	NOLC1	PLA2G3	OMA1	MRPL11	PITRM1	TTC21B	TP53BP1	BARD1	SMAD2	UVRAG	ABCA5
E4F1 26484288 ChIP-Seq MOUSE EMBRYONIC FIBROBLAST Mouse	0.6507168344250557	GABRA5
GATA1 22383799 ChIP-Seq G1ME Mouse	0.6507168344250557	PHF2	RPL3	PPP1R13B	PTPRS	POP1	COL14A1	ITGA2B	PRKAG1	APEH	LYST	TXN2	SENP7	GNPTAB	STAB1	SLC39A8	ATXN7L1	NUDT15	HADH	KDM6B	DAPK1	USP45	RNASE6	MITF	COQ10B	ANK1	MIF4GD	ARID1B	MED23	NINJ1	EHBP1L1	PLIN3	CHMP4B	DOCK2	ABCG1	KDM3A	SLC43A1	PLA2G3	ASAP1	RNPC3	MRPL11	LMF1	PITRM1	SMYD2	SF3B1	BARD1	FN3K	CBX2	MBD2
THRA 23701648 ChIP-Seq CEREBELLUM Mouse	0.6507168344250557	PAX3	VDAC1	COL9A3	IGF1	CRYM	PLXNA4
RARB 24833708 ChIP-Seq LIVER Mouse	0.6507168344250557	ALK	RYR1	PHF2	PTPRS	WIPF2	PRKAG1	LRRC32	APEH	GPATCH8	EDC3	SENP7	SENP5	GNAT3	PLCE1	TEKT3	SLC39A8	SNAP29	EPHB4	SEC63	CEP68	ACAD8	SREBF1	DGAT1	SCRIB	ETV4	MRPL52	INPP4B	ACTA1	PDE5A	PHLDB3	RRN3	PDXDC1	AK1	SLC43A1	NOLC1	PLA2G3	DCST1	HSPA13	MRPL11	PPP2CA	CUX2	PITRM1	TRA2B	INPP5J	RALY	CRYM	SF3B1	PLEKHH1
VDR 20736230 ChIP-Seq LYMPHOBLASTOID Human	0.6532329452169012	UVRAG	HSD3B7	MKKS	RTP3	COG6	SLC43A1	HMGA2	TFCP2L1	MSI2	RSL1D1	FRMD6	XPO6	TAOK1	RELT	DPEP3
MYCN 28898695 ChIP-Seq NB1643 Human Nerve Neuroblastoma	0.6532329452169012	ALK	AHCYL2	RPL3	FAF1	THUMPD1	GRIK2	IPO4	EEA1	COIL	MC4R	IMMP2L	SNRPD1	XPO6	SCN9A	CDK5RAP1	POLI	SLC39A8	FGFBP3	PSPH	SRRM2	CAST	CDKL3	MKKS	SEMA6A	NCOA6	PDE4D	ACOT11	DNTTIP2	SETMAR	TBC1D9	MITF	NRG2	COMMD1	BAZ1B	ARID1B	RABL3	TRIM59	VDAC1	NUP54	TRIM16	SPTBN5	DDC	KDM3A	SLC43A1	NOLC1	CACNA1D	SDAD1	NOL4
TCF3 18467660 ChIP-ChIP MESCs Mouse	0.6532329452169012	RET	NOTCH2	SLC41A2	CUL1	NRF1	THBS2	HS6ST2	FGF4	HSPD1	FGF5	GNG10	XPO6	RALY	EPS15	EPHB4	SEC63	DACT1	BARD1	TMEM132D	SMAD2	SEMA6A	TBC1D9	SCRIB	NR2F2	PARP12	LRP1B	PDRG1	SKI	REEP1	FCHSD2	LATS2	KIT	FGF18	HECA	PDE5A	LAP3	GEMIN7	FGF13
TBX2 30127528 ChIP-Seq BE2C Human Brain Neuroblastoma	0.6532329452169012	PTPRR	NRXN1	TYRP1	B3GLCT	ABAT	HTR4	APEH	PPM1D	FAM107B	IMMP2L	TTC21B	STC2	CD36	ACAD8	DGAT1	EYA1	FBXW11	PRMT3	ACOT11	FANCA	SCRIB	VRK1	TVP23B	TVP23C	PAFAH2	CLK3	FBXO31	FRMD6	ELF2	CROCC	CHMP4B	VDAC1	IGSF9B	SAE1
WT1 19549856 ChIP-ChIP CCG9911 Human	0.6532329452169012	NOTCH2	FCHSD2	MAOA	PAX3	ABAT	ARID3B	DACT1
CLOCK 20551151 ChIP-Seq 293T Human	0.6535754023536461	PTPRS	DGAT1	DAPK1	DUSP19	NR2F2	BAZ1B	HSPE1	COQ10B	PDRG1	AKAP1	HSPD1	DNAJB9	CKB	SF3B1	MARK3
STAT5A 24692510 ChIP-Seq Epithelium Mouse Mammary	0.653856889599651	PHF2	FAF1	ITGA2B	JMJD1C	TFCP2L1	IKZF1	CASP7	RASGEF1B	ADAMTSL3	NFKBIZ	CDK5RAP1	POLI	SLC39A8	ATXN7L1	CD36	SOX6	CAST	STARD5	SEMA6A	NFAM1	SYTL1	IFT80	TEX14	MITF	NRG2	UNC93A	METTL22	INPP4B	RNF144B	ELF2	FCHSD2	SPINT1	KIT	NUMB	CHMP4B	TRIM16	PPARD	ABCG2	LTF	RRN3	SLC41A2	AK1	SLC5A1	WDR62	CACNA1C	HSPA13	LMF1	AKAP1
ESR1 20056654 ChIP-Seq MCF-7 Human BreastCancer	0.6544527167505725	PHF2	ABAT	CACNA1D	PPM1D	AKAP1	CASP7	OTOF	ANKRD2	CD36	PLEKHH1	ACAD8	WDR17	SLC6A17	RHBDD1	PDE4DIP	MITF	MYO9A	PML	TTC39A	CLK3	INPP4B	CYP26A1	GPRIN2	TH	ZFAT	NINJ1	EHBP1L1	CYP1A1	GAPDHS	ZNF436	BMPR1B	DPEP3
CTCF 33576154 ChIP-Seq Human Liver ProstateCancer	0.6552314857553863	AHCYL2	RPL3	CCNT2	ARL6IP1	WIPF2	MSI2	APEH	STK10	FGF8	GNPTAB	SNRPD1	CSPP1	WDR90	GOLGA1	SCN9A	ATXN7L1	SOX6	SRRM2	DGAT1	FBXW11	RALGAPA2	STX7	SETMAR	SCRIB	MIF4GD	ZPBP	INPP4B	FRMD6	EHBP1L1	LAP3	PHLDB3	ZNF555	CALCB	PDXDC1	B3GLCT	NOLC1	NRF1	OMA1	MRPL11	TMEM242	TTC21B	INPP5J	RHPN1	PUSL1	MARK3	MARK2	UVRAG	GGT7
KDM2B 26808549 Chip-Seq SUP-B15 Human	0.6565777836988237	CCNT2	CCNJ	ARL6IP1	ZC3H3	CHD7	MSI2	LRRC32	LIMD1	NR3C1	NFKBIZ	SLC39A8	FGFBP3	SPTAN1	CEP68	KDM6B	KCNK10	GRID1	NFAM1	ACOT11	URB2	ANK1	ELF2	SMO	CTTN	NINJ1	EHBP1L1	ZNF436	GEMIN7	NOTCH2	ACSS2	SLC35D1	ATL1	AK1	TMEM59L	ASAP1	NRF1	CACNA1C	FBXL22	PRICKLE4	PITRM1	SMYD2	MBP	PROM1	PUSL1	RELT	KLHDC4	MAP3K1	CBX2
SMAD1 18555785 ChIP-Seq MESCs Mouse	0.6565777836988237	DDC	CCNT2	RRN3	COL14A1	COBL	LCAT	GRHL3	THBS2	PML	SOX2	IMMP2L	KIT	HAS2	GEMIN7	PROM1	MORC1	ITGA9
UBF1/2 26484160 Chip-Seq HMECs Human	0.6565777836988237	WFDC8	SCARB2	CCNJ	APEH	LIMD1	TXN2	NIPBL	CASP7	JPH3	SLC22A15	KYNU	MAGOH	SOX9	FGFBP3	CEP68	SRRM2	KRT71	VRK1	URB2	NRG2	PAX2	LATS2	IFT81	PDE5A	ZNF236	NOTCH2	SPTBN5	ACSS2	PDXDC1	IGHMBP2	ASAP1	MTIF2	VPS26B	AMBRA1	THBS2	NID2	FBXL22	CYP27B1	SMYD2	RHPN1	OTOF	CKB	MARK3	MARK2	CDRT4	EYA1	PDE4DIP	NR2F2
EZH2 23942234 ChIP-Seq MYOBLASTS AND MYOTUBES Mouse	0.6575080384112478	TRIO	PPP1R13B	ITPR3	ASAP1	FGF4	NPAS3	LMF1	SOX2	STK10	NPTX1	KDM6B	DGAT1	GRID1	SCRIB	TEX14	MITF	SYNJ2	NRG2	ARID1B	PAX2	ZZEF1	GAK	CENPE	CYP26A1	GPRIN2	ACTA1	SMO	WNK2	POLR1E	COL6A3
BP1 19119308 ChIP-ChIP Hs578T Human	0.6577297072010232	ITGA9
SOX2 21211035 ChIP-Seq LN229 Human	0.6577297072010232	PPP1R13B	RPL31	PHF20	ZC3H3	WIPF3	CIB4	GRIK3	APEH	MYLK3	KIAA1549	IMMP2L	EDNRB	XPO6	MAGOH	GPR139	SOX9	ANKDD1A	FOXD3	NUP133	GPRC5A	ELF2	SLC9A6	SMO	CTTN	RABL3	NUMB	ZMYND10	DOCK2	CCDC82	DDC	ACSS2	TYRP1	NCAPG	NRF1	DCST1	NOL4	FSTL4	FBXL22	MRPL11	TNKS2	OTOF	NPTX1	ZNF622	SF3B1	SMAD2	LRRN3	EYA1	GABRA5
PADI4 21655091 ChIP-ChIP MCF-7 Human	0.6577297072010232	NOTCH2	SCARB2	VEZT	ZC3H3	FAF1	PRKAG1	THYN1	HMMR	BRCA1	CACNA1C	PPM1D	MT2A	STS	TTC21B	STC2	NFKBIZ	NEK1	SIAE	SOCS4	WASF3	MARK2	RABGAP1L	STK11IP	FBXW11	PDE4D	PDE4DIP	IFT80	MITF	HPS5	PPFIBP1	MMP16	TUBGCP5	SERINC3
GATA3 27048872 Chip-Seq THYMUS Human	0.6577297072010232	TRIO	ARL6IP1	ZC3H3	MSI2	IKZF1	RCSD1	NR3C1	ALDH1L2	LCLAT1	SCPEP1	SENP5	SCN9A	NEK1	ATXN7L1	SNAP29	PSTK	KRT71	KDM6B	COG6	OLIG1	COMMD1	KIF22	MRPL52	GPRC5A	HEATR5B	PLIN3	CHMP4B	COL6A3	TRIM59	HECA	CD48	PRR11	PPARD	IGSF3	SLC35D1	PLAG1	ATL1	ITPR3	CYP27B1	PITRM1	JAM3	UVRAG	KLHDC4	UBE2B	RHBDD1	HMGA2	PDE4DIP	HPS5
ILF3 29590119 ChIP-Seq K562 Human BoneMarrow Leukemia	0.6577297072010232	AHCYL2	ACSS2	CCNJ	AHCY	PDXDC1	SLC35D1	FAF1	SLC35F5	JMJD1C	THUMPD1	PPM1D	IMMP2L	SLC22A18	RALY	NUDT15	ANKRD50	MARK3	MAP3K4	EPHB4	SEC63	FBXW11	BRAF	DNAJA1	SLC25A38	AMACR	PTPN4	SAE1
RXRA 24833708 ChIP-Seq LIVER Mouse	0.6577297072010232	PHF2	VEZT	TRIO	RTP3	RPL31	COL14A1	RAPH1	PRKAG1	ABAT	LAMC2	RCSD1	GPATCH8	SENP7	GOLGA1	NFKBIZ	SLC39A8	CEP97	KDM6B	SREBF1	SLC6A17	NUP133	ENTPD7	OLIG1	COMMD1	MIF4GD	MED23	RNF144B	FRMD6	NRG4	HECA	PRR11	MATN2	LTF	ARL9	NOTCH2	AK1	IGHMBP2	NOLC1	PLA2G3	AKAP1	SRP72	PITRM1	SUSD3	CRYM	PLEKHH1	RBM11	RABGAP1L	PLA2G2E
KAP1 27257070 Chip-Seq ESCs Mouse	0.6588352057670211	CYFIP1	TRIO	PTPRS	RTP3	FRMPD1	DBI	LAMC2	IPO4	SOX2	SLC22A13	IMMP2L	HERC2	PSPH	SH3GL2	KDM6B	SEMA6A	TBC1D9	IFT80	GPRIN2	FCHSD2	LATS2	CRH	PLIN3	LAP3	ACOX3	ABCG1	PPARD	RRN3	ITPR3	SLC5A1	AMBRA1	DCST1	DLL3	GNG10	NT5DC2	RALY	CKB	MORC1	SF3B1	WASF3	TMEM132D	EYA1	STK11IP	FOXJ3	FANCA	PDE4DIP	SYNJ2	ARID3B
STAT6 20620947 ChIP-Seq CD4 POS T Human	0.6601420653485405	CHD7	DNAH9	IKZF1	MSI2	HMMR	TMEM71	HIPK2	SKI	SENP7	SETBP1	SLC39A8	HADH	DACT1
IRF8 22096565 ChIP-ChIP GC-B Human	0.6601420653485405	BCAP31	PPFIBP1	CASP7	BTAF1	NFKBIZ	SYTL1
CREB1 15753290 ChIP-ChIP HEK293T Human	0.663125793081993	ACAD8	UBE2B	RPL31	IGHMBP2	BRCA1	PPM1D	PAFAH2	LSM3	CENPE	CYP26A1	MAGOH	DNAJB9	NUP54	ACOX3	MARK3	SH3GL2	PPARD
NCOR 22424771 ChIP-Seq 293T Human	0.6709016117052009	SLC46A1	SYNM	PPP1R13B	RTP3	RPL31	LAMC2	LRRC32	RCSD1	CDH6	CASP7	JPH3	FGF8	TCTN3	RSPO2	PLCE1	PDILT	GPR139	ANKRD2	CEP97	OR4D6	CEP68	KRT71	SREBF1	ANKRD49	RNASE6	MIF4GD	CYP26C1	CTTN	HEATR5B	CRH	PIK3C3	NUP54	TRIM16	ACOX3	PHLDB3	TPH1	IGHMBP2	ITPR3	ADRB2	NOL4	FBXL22	TRPM1	TCOF1	TNKS2	MARVELD3	MBP	PROM1	MORC1
AR 35650195 ChIP-Seq DSRCT Human Mesenchymal Sarcoma	0.6719734563933708	CYFIP1	PHF2	SMG1	AHCYL2	PLAG1	NRXN1	FBXO28	ITGA2B	CHD7	IKZF1	RCSD1	LYST	ROBO1	NKAIN2	TRPM1	GNG10	RASGEF1B	ADAMTSL3	MBP	ANKRD2	DACT1	SYNJ2	KIF22	ANK1	ARID1B	TTC39A	DNAJA1	GPRC5B	SPINT1	SDHAF3	EHBP1L1	TUBGCP5	NUP54	ITGA9	METAP2
ELF3 26769127 Chip-Seq PDAC-Cell Line Human	0.6763801147079794	CCNJ	FAF1	PRKAG1	JMJD1C	LAMC2	RCSD1	LYST	MT2A	CASP7	SLC22A15	TCTN3	MAGOH	KIF1C	ANKRD2	SH2D5	FOXD3	NUP133	NCOA6	PRMT3	SYTL1	DNTTIP2	TBC1D9	BAZ1B	PJA2	GAK	ABCA10	CYP26C1	FCHSD2	CTTN	VDAC1	GRIA2	CALCB	SLC43A1	VPS26B	OMA1	NID2	AKAP1	PPP2CA	CYB5R1	CYP27B1	FGD6	PITRM1	TNKS2	SMYD2	SNCG	LRIG3	RALY	CKB
TCF21 26020271 ChIP-Seq HCASMC Human CoronaryArtery	0.6781175725929712	CYFIP1	VEZT	SEMA3D	ASAP1	ALDH1L2	NID2	PRKAG3	SMG6	TMEM71	STS	SLC22A15	GNPTAB	CSPP1	NOCT	SLC22A18	TRA2B	NUDT15	HADH	CAST	KLHDC4	ABCA5	EYA1	PDE4DIP	IGF1	COMMD1	FBXO10	KLF4	ETV4	SKI	MOB4	GAK	MAPK10	GPRC5A	ABCB10	ELF2	NINJ1	RABL3	CYP1A1	POLR1E	MAFK	ACOX3	SERINC3	TRMT61A
POU2F1 35413990 ChIP-Seq Human ARnegCRProstateCancer	0.678987017050593	LINGO2	AHCY	RPL31	COL14A1	FBXW11	FRMPD1	WIPF2	RANBP17	COBL	ARID3B	ANK1	FSTL4	TTC39A	FBXO31	FABP5	OR2B11
CIITA 25753668 ChIP-Seq RAJI Human	0.6800441839490968	SRRM2	NCOA6	FBXO28	PDE4DIP	TEX14	NRF1	NR3C1	FBXO31	MRPL52	PARVG	XPO6	TRA2B	DLGAP1	SF3B1	MARK3
MYC 22102868 ChIP-Seq CA46 Human Blood BurkittsLymphoma	0.6802549597794089	AHCYL2	RPL3	CCNT2	RPL31	COX4I1	FAF1	SLC35F5	RCSD1	APEH	IPO4	EEA1	COIL	MTRF1	IMMP2L	SNRPD1	CSPP1	WDR90	XPO6	NFKBIZ	CDK5RAP1	POLI	ATXN7L1	FGFBP3	SH2D5	PSPH	COA5	PSTK	SRRM2	CDKL3	SREBF1	NUP133	PRMT3	USP45	SYTL1	DNTTIP2	SETMAR	URB2	BAZ1B	ARID1B	MRPL52	RNF144B	FCHSD2	HEATR5B	POLR1E	CAGE1	GEMIN7	DOCK2	KDM3A
STAT4 19710469 ChIP-ChIP TH1 Mouse	0.68399476212832	CCNT2	PPP1R13B	PHF20	SLC35F5	BRCA1	ACMSD	TMEM71	TXN2	MTRF1	ADAMTS13	MAGOH	KRIT1	POLI	SLC39A8	SOX6	BARD1	CAST	SREBF1	RABGAP1L	GPR15	DGAT1	STK11IP	SURF2	TNFRSF9	MBD2	VRK1	TYK2	MERTK	PML	PJA2	MRPL52	CXCL10	FRMD6	TBXAS1	TUBGCP5	CHMP4B	ALDH16A1	TRIM16	ALDH18A1
SIN3A 21632747 ChIP-Seq MESCs Mouse	0.6877229058422469	NOTCH2	RRN3	PHF20	ATL1	PPM1D	LYST	SMG6	GLRA1	CDH1	CSPP1	NEK1	DNAJB9	NPTX1	SNAP29	MARK3	EPHB4	CAST	SMAD2	SREBF1	NEK4	TXNRD2	TEX14	KIF22	BAZ1B	MYO9A	ZZEF1	MRPL52	SKI	GAK	ABCB10	LATS2	CHMP4B	ZMYND10	TRMT61A	RAB3GAP1
TBX2 30127528 ChIP-Seq KELLY Human Brain Neuroblastoma	0.6896706854601198	RET	ALK	VEZT	RPL3	ARL6IP1	CHD7	ABAT	APEH	GPATCH8	IPO4	EEA1	STK10	SCPEP1	GNPTAB	WDR90	CDK5RAP1	PSPH	ACAD8	DGAT1	NFAM1	RALGAPA2	PDE4D	ACOT11	DNTTIP2	SCRIB	KIF22	COQ10B	ANK1	PJA2	GPRC5A	ELF2	FRMD7	SETBP1	SDHAF3	THEGL	POLR1E	CHMP4B	TRIM59	VDAC1	DOCK2	PPARD	DDC	PDXDC1	IGSF3	NRXN1	SLC43A1	NOLC1	OMA1
TET1 21451524 ChIP-Seq MESCs Mouse	0.6922952268518858	PPP1R13B	LAMC3	WIPF2	COX4I1	CHD7	SMC4	FAM107B	TXN2	STK10	NFKBIZ	KDM6B	FBXW10	FBXW11	STX7	PAX3	IFT80	ETV4	INPP4B	CYP26C1	MMP16	SMO	EHBP1L1	POLR1E	CHMP4B	ACOX3	PHLDB3	PRR11	RRN3	PDXDC1	TMEM59L	ITPR3	PRKCZ	MRPL11	CUX2	TCOF1	PITRM1	INPP5J	RHPN1	JAM3	GGT7	CAV2	CAV1	MIIP	ACSF3	PAFAH2	SLC25A38	MC1R	TMEM114
TRIM28 21343339 ChIP-Seq HEK293 Human	0.6926752538076958	FRMD6	GNG4	CAV2
PRDM5 23873026 ChIP-Seq MEFs Mouse	0.6926752538076958	PHF2	DDC	ZC3H3	CHD7	CUL1	HEPACAM2	ITPR3	ASAP1	KIAA1549	HEPH	GOLGA1	KRIT1	DNAJB9	SLC39A7	SPTAN1	EPHB4	PSPH	BCAP31	DGAT1	DAPK1	CAV2	COBL	BRAF	BAZ1B	ARID1B	PARP12	HIPK2	DNAJA1	SLC9A6	SMO	WNK2	FAM131B	MAP7D2
SPI1 22096565 ChIP-ChIP GC-B Mouse	0.6929784568232602	ARL6IP1	SLC35F5	ITPR3	DBI	BRCA1	RCSD1	TXN2	MTRF1	XPO6	KYNU	PRX	DNAJB9	SUSD3	RALY	ATXN7L1	NUDT15	SF3B1	SNAP29	TOE1	BCAP31	UVRAG	ENTPD1	RABGAP1L	STK11IP	RNASE6	SETMAR	BRAF	VRK1	PML	MRPL52	DNAJA1	CXCL10	LATS2	MFAP3	NUP54	ALDH18A1	GEMIN7	ACOX3	DOCK2
TTF2 22483619 ChIP-Seq HELA Human	0.6976325651127537	GRIA2	VEZT	PTPRR	RPL3	ARL6IP1	RPL31	FAF1	FBXO28	CETN3	RAPH1	PRKAG1	NOLC1	NDUFB1	LIAS	HSPD1	GLRA1	FGD6	CSPP1	XPO6	TRA2B	SLC39A7	ANKRD50	ZNF521	SOCS4	TOE1	KDM6B	DGAT1	FBXW10	UBE2B	STK11IP	FOXJ3	FANCA	DNTTIP2	TBC1D9	ISG15	NR2F2	COMMD1	HSPE1	PAFAH2	FBXO31	MED23	DNAJA1	RSL1D1	ACTA1	LIN28B	ZFAT	MFAP3	HECA
MYBL1 21750041 ChIP-ChIP SPERMATOCYTES Mouse	0.6976325651127537	SCPEP1	GOLGA1	RANBP17	TRIM59
TAF15 26573619 Chip-Seq HEK293 Human	0.7043173139072092	GPR174	PPP1R13B	KYNU	NR3C1	PCDH18	FAM107B	ROBO1
SALL1 21062744 ChIP-ChIP HESCs Human	0.706787952847631	COBL	LRIG3	CD36
CSB 26484114 Chip-Seq FIBROBLAST Human	0.706787952847631	SCARB2	TRIO	RTP3	RPL31	COL14A1	FRMPD1	CHD7	DBI	TFCP2L1	APEH	CDH6	TEKT3	SLC39A8	ANKRD2	CEP68	ACOT8	DEFB119	EDN3	ENTPD7	COBL	OLIG1	FBXO10	SOX10	MRPL52	RBP5	GPRC5A	FRMD6	FCHSD2	OPTC	ZFYVE19	CHMP4B	BPI	RELL1	LTF	ACSS2	PKD1L1	CACNA1C	MRPL11	NPAS3	CUX2	TRA2B	RALY	ZNF622	GCNT7	PLEKHH1	GGT7	PLA2G2E	TNFRSF9
CEBPA 23403033 ChIP-Seq LIVER Mouse	0.706787952847631	FGA	RPL3	PRMT3	MIIP	PRKAG1	IFT80	SCRIB	WDR62	THUMPD1	COQ10B	ZZEF1	F9	NRG4	KYNU	NOSTRIN	DNAJB9	ANKS4B
TRIM28 17542650 ChIP-ChIP NTERA2 Human	0.7090385957048343	RET	TRIO	CALCB	ATL1	CETN3	CHD7	GRIK3	NRF1	EEA1	ERBB4	NOCT	SMYD2	SOX9	FN3K	FOXD3	COG6	DSCAM	DAPK1	GRID1	NFAM1	VRK1	FER	SMO	PARVG	GDNF
TCF21 23034159 ChIP-ChIP E13 GONADS Rat	0.7130049071973	NID2
CEBPA 20513432 ChIP-Seq MACROPHAGES Mouse	0.7143400241480169	PTPRS	RPL31	WIPF2	ZC3H3	CHD7	IKZF1	NR3C1	TXN2	SLC22A13	GNPTAB	TCTN3	TEKT3	DLGAP1	CD36	SRRM2	KDM6B	DGAT1	KCNK10	CD93	FBXW10	FBXW11	PDE4D	ENTPD7	TEX14	COMMD1	COQ10B	ANK1	MIF4GD	ZPBP	ENKUR	PEX7	NINJ1	TRIM16	DOCK2	ATL1	AK1	CUL1	PLA2G3	HSPA13	DLL3	PPP2CA	PLEKHH1	NEK4	UBE2B	MBD2	MERTK	NTAN1	ARHGAP26
GABP 17652178 ChIP-ChIP JURKAT Human	0.7143400241480169	CDKL3	KLHDC4	RPL31	STK11IP	FBXO28	PRKAG1	IGHMBP2	DNTTIP2	MTIF2	COQ10B	PAFAH2	IPO4	TXN2	PSMB7	SENP7	MTRF1	MAGOH	KRIT1	ECHDC1	ZNF622	CAGE1	SF3B1	MARK2
SPI1 20517297 ChIP-Seq HL60 Human	0.7146124572367588	SCARB2	CRTC3	ATL1	JMJD1C	LAMC2	HSPA13	MRPL11	EEA1	STK10	SENP7	NIPBL	ADAMTS13	EDNRB	SLC22A15	TCOF1	GALR1	TCTN1	MAGOH	EPS15	KRT71	SMAD2	HSD3B7	MKKS	STX7	HPS5	SYNJ2	EIF2S2	PDRG1	POMC	PEX7	FCHSD2	SMO	CROCC	CYP1A1	NOSTRIN	ZNF780B	ABCG1
GATA2 22383799 ChIP-Seq G1ME Mouse	0.7179370438487834	RYR1	PHF2	PTPRR	COL14A1	ITGA2B	CETN3	PRKAG1	LYST	IPO4	EEA1	SENP7	NIPBL	GNPTAB	RASGEF1B	XPO6	STAB1	TEKT3	CEP97	NUDT15	YWHAH	CEP68	DSCAM	FBXW10	APOBEC4	RALGAPA2	PDE4D	RNASE6	MITF	COMMD1	ARID1B	ZPBP	MED23	MRPL52	EHBP1L1	CD48	ACOX3	MATN2	NOTCH2	ITPR3	SDAD1	BTAF1	PITRM1	TNKS2	TRA2B	BARD1	FN3K	LRRN3	UBE2B
SREBP1 19666523 ChIP-Seq LIVER Mouse	0.7242363638305886	NOTCH2	SCARB2	SREBF1	ACSS2	STX7	TYRP1	SCRIB	PRKCZ	PAFAH2	FBXL22	LRP1B	SKI	COIL	SCPEP1	CASP7	GNG4	GAPDHS	CHMP4B	NUP54	ALDH18A1	EPS15
AR 35413990 ChIP-Seq Human ARposCRProstateCancer	0.7242363638305886	CAST	KLHDC4	SETD9	ATL1	WWC1	HMGA2	MITF	AMBRA1	ANK1	ACSF3	MYLK3	ACMSD	FAM107B	TRPM1	ABCA10	ZFAT	KYNU	SMYD2	POLI	COL9A3	CRYM	RAB3GAP1
GATA1 30185409 ChIP-Seq K562 Mouse BoneMarrow Leukemia	0.7293025441704403	SCARB2	CRTC3	COX4I2	FOXI1	XPC	HTR4	LIMD1	FGF5	CDK5RAP1	RHPN1	ZNF622	SPTAN1	MARK3	YWHAH	CEP68	KLHDC4	NUP133	VRK1	CELA1	NR2F2	TVP23C	ANK1	ACSF3	CLK3	CTTN	ZFAT	CROCC	KIT	EHBP1L1	PLEKHM3
FOXP3 21729870 ChIP-Seq TREG Human	0.7293025441704403	KDM3A	RPL3	PDXDC1	ARL6IP1	IGHMBP2	THYN1	NCAPG	NOLC1	NDUFB1	AMBRA1	THUMPD1	SDAD1	HSPA13	PCSK5	IPO4	MRPL11	SKA2	TMEM71	FAM107B	NR3C2	MTRF1	IMMP2L	NFKBIZ	PUSL1	FGFBP3	EPS15	ACAD8	MKKS	UBE2B	SYTL1	ACOT13	URB2	COMMD1	ARID1B	PAFAH2	MED23	CENPE	ABCB10	FCHSD2	CROCC	ECHDC1	CENPM	NUP54	ALDH18A1	PRR11
ESR1 17901129 ChIP-ChIP LIVER Mouse	0.7293025441704403	DDC	RPL3	AHCY	SLC35D1	COBL	LCAT	AKAP1	FBXO31	CYP26A1	ACOX2	KYNU	SLC39A8	SLC39A7
AR 27270436 ChIP-Seq VCaP Human Prostate Carcinoma	0.7293191108501369	CCNT2	CCNJ	JMJD1C	ABAT	FAM107B	STK10	GNPTAB	GNAT3	SNRPD1	GOLGA1	CDK5RAP1	PLCE1	ATXN7L1	SOX9	PSPH	CAST	CDKL3	SEMA6A	FBXW11	MITF	ANK1	GPRIN2	GAPDHS	HECA	TRIM16	ASTN2	PHLDB3	CCDC82	ABCG2	NOTCH2	FAM114A2	NTM	AK1	ITPR3	VPS26B	OMA1	ADRB2	SPATA7	ACMSD	TRPM1	TTC21B	STC2	MARK3	PLXNA4	FN3K	SMAD2	GPR15	ABCA5
IRF8 22096565 ChIP-ChIP GC-B Mouse	0.7318220509532007	BARD1	ACAD8	BCAP31	UVRAG	RABGAP1L	SEC24A	ARL6IP1	THYN1	BRCA1	PML	CXCL10	MTRF1	TCOF1	KYNU	ATXN7L1	GEMIN7	ACOX3
PITX1 30713093 ChIP-Seq Epithelial Human Tongue SCC	0.7319776691206442	JMJD1C	PCSK5	PLXNA4	SKA2
POU5F1 18700969 ChIP-ChIP MESCs Mouse	0.7397090715778599	SOX2	MRPL52	SCARB2	FOXD3	AHCY	MFAP3	KIT	HMGA2	COBL	CKB	GEMIN7	SH3GL2
SOX2 21211035 ChIP-Seq GBM Human Brain Glioblastoma	0.7397090715778599	PTPRS	GPR139	ZP2
PKCTHETA 26484144 Chip-Seq BREAST Human	0.7406038122179729	SREBF1	KDM3A	CCNT2	COG6	CADM2	TEX14	SYNJ2	ROBO1	PPP2CA	CROCC	GOLGA1	NOSTRIN	NCAPD3	SOX9	LAP3
ESR1 20079471 ChIP-ChIP T-47D Human	0.7445811006234287	TF	CASP7	FGD6	IGSF3	GRIK3	EPS15
ERG 20887958 ChIP-Seq HPC-7 Mouse	0.7445811006234287	CYFIP1	CCNT2	POP1	PHF20	COL14A1	FAF1	CETN3	CHD7	LCLAT1	SMG6	EDC3	FAM107B	STK10	CASP7	NEK1	ATXN7L1	SH2D5	EPHB4	PSTK	YWHAH	IQCB1	SRRM2	PRMT3	ENTPD7	TBC1D9	COQ10B	SMO	ZFYVE19	NINJ1	LAP3	TRIM16	ABCG1	ATL1	ABHD1	NOLC1	ITPR3	LIAS	CYB5R1	GNG10	PITRM1	TNKS2	MIER3	KRIT1	RALY	METTL8	DTD1	PLEKHH1	HSD3B7
CTCF 21964334 Chip-Seq Bcells Human	0.7445811006234287	LRRC36	RET	ALK	COL14A1	PRKAG1	APEH	LYST	RXFP2	SOX2	CASP7	POLI	SOX9	ANKRD2	FGFBP3	NUDT15	PSTK	SEMA6A	APOBEC4	MYOF	PRMT3	KIF22	PEX7	ABCA10	GPRC5B	SETBP1	EHBP1L1	RELL1	PDE5A	ZMYND10	ACSS2	COL11A1	LCAT	OMA1	SDAD1	PPM1D	FBXL22	MRPL11	TRPM1	CYB5R1	FGD6	STC2	SMYD2	SNCG	MARK3	MARK2	SMAD2	IGF2	ISG15
KDM2B 26808549 Chip-Seq K562 Human	0.7445811006234287	PPP1R13B	PTPRS	CRTC3	LAMC3	FRMPD1	FAF1	WIPF3	ITGA2B	COX4I2	CHD7	PRKAG1	ABAT	MSI2	NR3C1	LYST	SLC22A15	TCTN1	NFKBIZ	SPTAN1	CAST	ANKDD1A	FOXD3	GRID1	NFAM1	ACOT11	DHDH	ARID1B	PAX2	GPRC5B	SMO	MAP7D3	ACOX3	ABCG1	FBN3	ACSS2	SLC43A1	TMEM59L	ITPR3	ASAP1	DNAH9	NRF1	PPM1D	PRKCZ	LMF1	STC2	SMYD2	RHPN1	CKB
MYCN 19997598 ChIP-ChIP NEUROBLASTOMA Human	0.7521616696736314	GAK	PITRM1	TRPV6	MYO15A	ACOT11	PDRG1
TAL1 30185409 ChIP-Seq K562 Mouse BoneMarrow Leukemia	0.7521616696736314	SCARB2	PHF2	CRTC3	COX4I2	FOXI1	XPC	HTR4	LIMD1	FGF5	HERC2	CDK5RAP1	RHPN1	ZNF622	SPTAN1	MARK3	YWHAH	CEP68	KLHDC4	NUP133	ACOT11	PDE4DIP	VRK1	CELA1	NR2F2	TVP23C	ANK1	ACSF3	CLK3	CTTN	ZFAT	CROCC	KIT	EHBP1L1	PLEKHM3	DPEP3
ZFP281 18757296 ChIP-ChIP E14 Mouse	0.7521616696736314	RYR1	PTPRS	LAMC2	MSI2	FGF4	SOX2	SENP7	JPH3	CDH1	SNAP29	EPHB4	YWHAH	SRRM2	FOXD3	SEMA6A	STARD6	FBXW11	NFAM1	BAZ1B	MIF4GD	PAX2	FCHSD2	LATS2	SLC9A6	VDAC1	LAP3	GEMIN7	ASTN1	NOTCH2	SHC4	IGSF3	AK1	CUL1	VPS26B	NOL4	DLL3	STC2	HAS2	SUSD3	NPTX1	SOCS4	BCAP31	MAP3K1	UBE2B	MBD2	HMGA2	GRHL3	HPS5
JUND 26020271 ChIP-Seq SMOOTH MUSCLE Human	0.7521616696736314	LAMC2	PCSK5	MT2A	CASP7	ADAMTSL3	KYNU	NEK1	TEKT3	FGFBP3	PSTK	KDM6B	STARD5	MYOF	ENTPD7	PJA2	GPRC5A	CTTN	CHMP4B	HECA	RELL1	DOCK2	ABCG2	SHC4	AHCY	SLC35D1	TYRP1	PLA2G3	NDUFB1	PKD1L1	XPC	RNPC3	LIAS	MRPL11	TRPM1	PPP2CA	TNKS2	RALY	METTL8	SMAD2	GPR15	UBE2B	CAV1	PDE4DIP	BRAF	NR2F2	IGF1	ARID3B	KLF4
RUNX1 27514584 ChIP-Seq MCF-7 Human BreastCancer	0.7521616696736314	PHF2	CCNT2	PTPRS	ARL6IP1	LAMC2	RCSD1	IPO4	GOLGA1	CEP97	FGFBP3	CEP68	SRRM2	MKKS	EDN3	NUP133	STX7	MED23	INPP4B	CHMP4B	GEMIN7	PPARD	NOTCH2	KDM3A	ACSS2	SEMA3D	CACNA1D	MTIF2	SDAD1	SKA2	AKAP1	TMEM242	STC2	TRA2B	NPTX1	METTL8	MARK3	ABCA5	UBE2B	STK11IP	CAV2	FOXJ3	GRHL3	TVP23B	PML	FBXO31	UBXN10	ZFAT	CROCC
WT1 20215353 ChIP-ChIP NEPHRON PROGENITOR Mouse	0.7521616696736314	CCNT2	CRTC3	WIPF2	COL11A1	FAF1	WWC1	ITPR3	DBI	VPS26B	MSI2	NRF1	RNPC3	RCSD1	APEH	PPM1D	EDC3	SOX2	STK10	HAS2	PRKG2	NPTX1	SIAE	SNAP29	EPS15	FN3K	SEMA6A	MAP3K1	LRRN3	IGF2	HMGA2	NR2F2	ARID3B	MERTK	MIF4GD	PAX2	HIPK2	DNAJA1	PPFIBP1	GPRC5A	FRMD6	FCHSD2	SMO	TLX3	OPTC	ZFYVE19	NINJ1	FGF18	VDAC1
TAF7L 23326641 ChIP-Seq C3H10T1-2 Mouse	0.7521616696736314	CAST	ACOT8	ANKRD49	DGAT1	ARL6IP1	NUP133	CAV2	PDE4D	AK1	IGHMBP2	TMEM182	DBI	HPS5	PPM1D	HSPE1	HSPD1	MED23	FABP5	ACOX2	PTPN4
IGF1R 20145208 ChIP-Seq DFB Human	0.7521616696736314	SENP5	DCC	SPTAN1
FOXM1 23109430 ChIP-Seq U2OS Human	0.7521616696736314	KLHDC4	ARL6IP1	COL22A1	MAFK	TRIM59	HMMR	HSPA13	SKA2
SALL4 22934838 ChIP-ChIP CD34+ Human	0.7521616696736314	PTPRR	FRMPD1	PKD1L1	RNPC3	NR3C1	FAM107B	DLL3	MC2R	IMMP2L	EDNRB	PITRM1	HEPH	GNG4	CSPP1	KRIT1	SLC39A7	MORC1	DACT1	YWHAH	ENTPD1	NEK4	CAV2	DCC	CAV1	STX7	PAX3	COBL	MITF	LHFPL3	TAS2R38	ANK1	MYO9A	LSM3	GDNF	CRH	ECHDC1	ZNF436	PTPN4	ZP2
TCF21 26020271 ChIP-Seq SMOOTH MUSCLE Human	0.7521616696736314	SCARB2	PHF20	SLC35F5	FOXI1	PRKAG3	MT2A	CASP7	SLC22A15	CSPP1	SLC22A18	NFKBIZ	SPTAN1	DACT1	KDM6B	STARD5	MYOF	COMMD1	FRMD6	OPTC	NINJ1	PLIN3	POLR1E	COL6A3	RELL1	ACOX3	ABCG1	ITGA9	SLC35D1	AK1	PKD1L1	PPM1D	TRPM1	STC2	TRA2B	PLAC1	OTOF	LRIG3	RELT	KLHDC4	ABCA5	RANBP17	NR2F2	IGF1	ARID3B	KLF4	PARP12	CLK3	SKI
LYL1 30185409 ChIP-Seq K562 Mouse BoneMarrow Leukemia	0.7521616696736314	SCARB2	PHF2	CRTC3	COX4I2	FOXI1	XPC	HTR4	LIMD1	FGF5	HERC2	CDK5RAP1	RHPN1	ZNF622	SPTAN1	MARK3	YWHAH	CEP68	KLHDC4	NUP133	ACOT11	PDE4DIP	VRK1	CELA1	NR2F2	TVP23C	ANK1	ACSF3	CLK3	CTTN	ZFAT	CROCC	KIT	EHBP1L1	PLEKHM3	DPEP3
NANOG 20526341 ChIP-Seq ESCs Human	0.7581607449202473	LRRC36	RET	RYR1	CETN3	CIB4	C8B	FGF5	CASP7	EPHB4	DACT1	IQCB1	STARD6	SLC6A17	FBXW10	DAPK1	DCC	TAS2R16	COMMD1	ETV4	CYP26C1	SMO	ACOX2	OPTC	CHMP4B	ZNF436	PIK3C3	PHLDB3	ZNF555	ZP2	ABCG2	NOTCH2	GRIA2	RRN3	PLAG1	NTM	CUL1	NDUFB1	ASAP1	TRPM1	BAG5	MARVELD3	MBP	CCDC70	PLXNA4	SOCS4	TMEM132D	UBE2B	TNFRSF9
VDR 21846776 ChIP-Seq THP-1 Human	0.7658545879317659	RET	SRRM2	ANKDD1A	DGAT1	FAF1	CHD7	FANCA	NOLC1	PDE4DIP	TYK2	FBXO10	SMC4	LYST	CLK3	SKI	SLC22A15	WDR90	ZNF516	NINJ1	OR2B11	GEMIN7	PRR11	ZNF521
FOXM1 26456572 ChIP-Seq MCF-7 Human BreastCancer	0.7667127921350664	PTPRR	ARL6IP1	TBC1D9	PDE4DIP	NR2F2	HMMR	SMC4	ACSF3	PAFAH2	SKA2	FBXO31	MED23	GPRC5A	SNRPD1	TRIM59	BMPR1B	PPARD
GATA6 21074721 ChIP-Seq CACO-2 Human	0.7681126258191004	CCNJ	FAF1	FBXO28	GRIK3	JMJD1C	LAMC2	RCSD1	C8B	LYST	FAM107B	SLC22A15	SPATA21	MAGOH	SOX6	SH2D5	FOXD3	SLC6A17	NUP133	GRID1	APOBEC4	FCRL4	ACOT11	SYTL1	DNTTIP2	URB2	ACTA1	OPTC	ZNF436	CD48	ASTN1	NOTCH2	IGSF3	SLC35D1	COL11A1	OMA1	DCST1	PRKCZ	PITRM1	GNG4	SMYD2	PUSL1	RIMKLA	EPS15	TOE1	RABGAP1L	PLA2G2E	TNFRSF9	FOXJ3
RAC3 21632823 ChIP-Seq H3396 Human	0.7686387358381075	LRRC36	NPFFR2	CCNT2	CRTC3	ARL6IP1	WIPF2	ZC3H3	MPV17L	JMJD1C	MSI2	SLC6A1	EDC3	ROBO1	IMMP2L	SPATA21	SLC22A18	KYNU	SPTAN1	EPHB4	CEP68	KRT71	TEX14	VRK1	TYK2	MIF4GD	PAX2	ACOX3	ABCG1	MATN2	FBN3	RRN3	NRF1	PPM1D	DCST1	THBS2	PRKCZ	PRICKLE4	MRPL11	GNG10	MARVELD3	SF3B1	PLXNA4	UVRAG	HSD3B7	XCR1	FOXJ3	MIIP	IGF2
RUNX2 22187159 ChIP-Seq C42B Human ProstateCancer	0.7822981227046404	PARVG	WNK2	BPI	RAB3GAP1
ARID1A 32646524 ChIP-Seq H9 Human BoneMarrow Lymphoma	0.7822981227046404	PARVG	WNK2	BPI	RAB3GAP1
TAF2 19829295 ChIP-Seq ESCs Human	0.7852645000464236	LRRC36	SLC46A1	RPL3	PHF20	LAMC3	MPV17L	CIB4	C8B	EEA1	FGF5	MC4R	SGCD	KYNU	KRT71	SREBF1	ENTPD1	DGAT1	EDN3	DSCAM	GRID1	ACOT11	RNASE6	OLIG1	COMMD1	TYK2	SOX10	FCHSD2	PLIN3	TRIM59	CD48	GEMIN7	DPEP3	GRIA2	FBN3	TPH1	AHCY	CALCB	SEMA3D	TMEM59L	CUL1	TNKS2	STC2	NT5DC2	MBP	CCDC70	SOCS4	TOE1	RFTN2
CEBPB 26923725 Chip-Seq MESODERM Mouse	0.7886021370522672	AHCYL2	POP1	NRXN1	FOXI1	GRIK3	FSTL4	SMG6	GNG10	CDH1	HAS2	SLC39A8	LRIG3	NPTX1	DACT1	YWHAH	SMAD2	CDKL3	HSD3B7	GGT7	PDE4D	GP2	EIF2S2	PARVG	TAOK1	TBXAS1	NUP54	CPEB3	DOCK2	ZP2
RACK7 27058665 Chip-Seq MCF-7 Human	0.7892456066178054	RET	SCARB2	GRIK3	JMJD1C	LIMD1	MT2A	WDR90	SLC22A18	XPO6	ATXN7L1	ANKRD2	KDM6B	FOXD3	SREBF1	SEMA6A	MYOF	NRG2	GPRC5B	SPINT1	CTTN	EHBP1L1	PLIN3	IGSF3	SLC35D1	AMBRA1	FBXL22	SKA2	CYB5R1	CYP27B1	NT5DC2	SMYD2	PUSL1	ANKRD50	PLEKHH1	RELT	WASF3	TOE1	GGT6	TNFRSF9	CBX2	FOXJ3	MIIP	FANCA	GRHL3	ISG15	NR2F2	PAFAH2	TTC39A
MYC 22102868 ChIP-Seq BL Human	0.7892456066178054	SMAD2	KDM6B	SREBF1	KLHDC4	GRID1	TXNRD2	ZC3H3	SLC43A1	CUL1	NIPA2	HSPE1	ACSF3	FBXO31	EEA1	SLC25A38	XPO6	NINJ1	CENPM	RALY	ZNF236
BCOR 27268052 Chip-Seq Bcells Human	0.7908512182701903	SCARB2	WIPF2	CHD7	LIMD1	SCPEP1	JPH3	FGF8	WDR90	KYNU	TCTN1	FGFBP3	SEC63	IQCB1	DGAT1	DSCAM	GRID1	MYOF	FBXO10	ANK1	ETV4	PDRG1	CYP26C1	OPTC	CRH	PLIN3	BPI	ZP2	ABCG1	DPEP3	LTF	CALCB	CUL1	LCAT	PKD1L1	MTIF2	SLC5A1	CACNA1C	NOL4	SLC5A4	MRPL11	PSMB7	ADAMTS13	MIER3	SNCG	GCNT7	OR10K1	HSD3B7	FMO3
ELF1 17652178 ChIP-ChIP JURKAT Human	0.7944150934821135	ELF2	RABL3	RALY
MAF 26560356 Chip-Seq TH1 Human	0.7972824249380432	RET	FAF1	RCSD1	EDC3	KIAA1549	MT2A	CASP7	XPO6	MAGOH	STAB1	ATXN7L1	SH2D5	DACT1	PSTK	KDM6B	SREBF1	SEMA6A	SYTL1	GPRC5A	FCHSD2	SETBP1	EHBP1L1	CD48	PHLDB3	ACSS2	SLC35D1	CUL1	XPC	AMBRA1	OMA1	CYB5R1	CYP27B1	PITRM1	TNKS2	PUSL1	RELT	RBM11	MAP3K1	SURF2	TNFRSF9	MBD2	FOXJ3	MIIP	IGF2	PDE4DIP	GRHL3	ISG15	ARID3B
MEIS1 20887958 ChIP-Seq HPC-7 Mouse	0.7979301543436749	ACSS2	SLC35F5	WWC1	MPV17L	LIAS	DCST1	SMC4	FBXL22	FAM107B	STAB1	NFKBIZ	KRIT1	DLGAP1	SLC39A7	SIAE	DTD1	SNAP29	CDKL3	SREBF1	TNFRSF9	PRMT3	HMGA2	CELA1	HPS5	ARID3B	BAZ1B	ZZEF1	FCHSD2	PARVG	NINJ1	PLIN3	CENPM	MAFK	VDAC1	NCAPD3	CAGE1	RAB3GAP1	PPARD	LTF
SA1 27219007 Chip-Seq Bcells Human	0.7979301543436749	FAF1	FBXO28	PRKAG1	GRIK3	THUMPD1	LRRC32	JPH3	GNPTAB	RASGEF1B	WDR90	KIF1C	SOX9	ANKRD2	SH2D5	FOXD3	KCNK10	GRID1	ACOT11	DHDH	RNASE6	ENTPD7	TYK2	PAX2	ENKUR	GPRIN2	LATS2	CTTN	OPTC	EHBP1L1	OR2B11	TRIM16	SHC4	LILRA6	CALCB	SLC43A1	ITPR3	PRKCZ	MRPL11	CYB5R1	BTAF1	CUX2	GNG4	RIMKLA	RELT	CKM	TNFRSF9	FOXJ3	MIIP
KDM2B 26808549 Chip-Seq JURKAT Human	0.7979301543436749	SYNM	CCNJ	FAF1	CHD7	MSI2	LYST	NR3C2	STK10	PRX	SLC39A8	FGFBP3	SH2D5	KDM6B	ANKDD1A	SREBF1	GRID1	ACOT11	OLIG1	ARID1B	GAK	FCHSD2	ZNF516	EHBP1L1	ACOX3	ZNF236	KDM3A	SLC35D1	SLC43A1	TMEM59L	VPS26B	PPM1D	FBXL22	AKAP1	PITRM1	TNKS2	GNG4	SMYD2	CKB	PUSL1	RIMKLA	RELT	WASF3	JAM3	CBX2	FOXJ3	MIIP	PDE4DIP	GRHL3
SMRT 22465074 ChIP-Seq MACROPHAGES Mouse	0.79828831106091	SCARB2	CCNT2	SLC35F5	RAPH1	IKZF1	LIMD1	IPO4	TXN2	EEA1	IMMP2L	CASP7	CLEC5A	NFKBIZ	TEKT3	SEC63	CAST	KDM6B	ENTPD1	MKKS	DGAT1	FBXW11	TBC1D9	NRG2	BAZ1B	MRPL52	NINJ1	EHBP1L1	VDAC1	CD48	RELL1	NUP54	TRIM16	DOCK2	ABCG1	PPARD	ABCG2	NOTCH2	ADRB2	PPM1D	MRPL11	PPP2CA	CYB5R1	NT5DC2	TRA2B	EYA1	BRAF	ISG15	MERTK
FOXO3 23340844 ChIP-Seq DLD1 Human	0.8030735171464757	RFTN2	PTPRR	KDM3A	FAF1	GRHL3	CACNA1D	ARID3B	SLC6A1	KLF4	MRPL52	PSMB7	FGD6	SPINT1	TAOK1	XPO6	ECHDC1	VDAC1	STXBP6	PROM1	TRMT61A
SMAD2/3 21741376 ChIP-Seq ESCs Human	0.8061736771445491	SYNM	GRIK3	TMEM182	SMG6	EDC3	FGF4	SCPEP1	JPH3	FGF8	SLC22A15	SPATA21	SLC22A18	MAGOH	PSTK	IQCB1	ACAD8	DGAT1	MYOF	TYK2	FBXO10	ETV4	PDRG1	CYP26C1	OPTC	ZNF555	PPARD	LTF	CUL1	PLA2G3	NDUFB1	MTIF2	OMA1	SLC5A4	SPATA7	TNKS2	MARVELD3	MBP	PUSL1	PLEKHH1	TMEM132D	OR10K1	HSD3B7	CKM	TNFRSF9	CELA1	IGF1	EIF2S2	FBXO31
RUNX1 22412390 ChIP-Seq EML Mouse	0.8097675081047347	RYR1	CCNT2	ARL6IP1	ZC3H3	ITGA2B	RAPH1	PRKAG1	FAM107B	EEA1	GOLGA1	NFKBIZ	NEK1	POLI	YWHAH	KDM6B	SUN3	KIRREL2	DGAT1	FBXW10	RALGAPA2	SYTL1	SCRIB	NINJ1	KIT	EHBP1L1	PLIN3	NUP54	LAP3	DOCK2	ABCG1	PDXDC1	ATL1	ABHD1	VPS26B	FBXL22	PPP2CA	GNG10	SUSD3	SF3B1	MARK2	BARD1	SMAD2	UVRAG	RANBP17	GRHL3	ISG15	HPS5	PML
FLI1 20887958 ChIP-Seq HPC-7 Mouse	0.8097675081047347	SMG1	CCNT2	ARL6IP1	RPL31	SLC35F5	WWC1	FBXO28	DUSP19	DBI	SENP7	CASP7	HERC2	SNRPD1	CSPP1	CLEC5A	MAGOH	FBXW11	RNASE6	DNTTIP2	BAZ1B	FBXO10	ARID1B	MRPL52	ACOX2	OPTC	PIK3C3	VDAC1	CD48	TRIM16	ARL9	NOLC1	ITPR3	MTIF2	ADAMTS13	FAM172A	TNKS2	METTL8	RELT	HSD3B7	XCR1	ABCA5	NEK4	STK11IP	SURF2	MBD2	CELA1	HPS5	ARID3B
BCL11B 21912641 ChIP-Seq STHDH STRIUM Mouse	0.810706749863956	PDE4D
GATA3 26560356 Chip-Seq TH1 Human	0.8161899156654812	PHF2	CRTC3	ZNF492	ZC3H3	HEPACAM2	TMEM182	LAMC2	MSI2	GRIK2	RCSD1	SCPEP1	NIPBL	SENP5	TCTN3	PLCE1	SNAP29	SEC63	SETMAR	ENKUR	PEX7	OPTC	OR2B11	ZNF780B	NUP54	ZNF236	ZP2	MATN2	SLC35D1	ASIP	NCAPG	FSTL4	NPAS3	GNG4	SUSD3	METTL8	SF3B1	RELT	RABGAP1L	CBX2	IGF2	PDE4DIP	BRAF	MERTK	PAFAH2	HOPX	LIN28B	ABCB10	TH
CTNNB1 24651522 ChIP-Seq LGR5+ INTESTINAL STEM Human	0.8161899156654812	KRT71	ACSS2	PRMT3	NOLC1
E2F1 20622854 ChIP-Seq HELA Human	0.8168206313850135	SCARB2	SYNM	PPP1R13B	WIPF2	CIB4	RCSD1	GPATCH8	EDC3	SCPEP1	FGF8	FGFBP3	EPHB4	IQCB1	KRT71	DGAT1	CD93	NCOA6	FBXW11	MYOF	TYK2	FBXO10	ETV4	PDRG1	GPRC5A	OPTC	EHBP1L1	PLIN3	VDAC1	PHLDB3	ZP2	DPEP3	ACSS2	AK1	LCAT	PKD1L1	NOL4	MRPL11	LMF1	TNKS2	MIER3	MARVELD3	MBP	CRYM	OR10K1	HSD3B7	TNFRSF9	IGF1	NTAN1
YY1 26981420 ChIP-Seq C2C12 Mouse Muscle	0.8172256399066348	CCNT2	WIPF2	ZC3H3	PRKAG1	NR3C1	GPATCH8	TXN2	COIL	STK10	XPO6	MAGOH	DLGAP1	SLC39A7	YWHAH	CAST	CDKL3	SREBF1	ACOT8	STARD6	PDE4D	STX7	DNTTIP2	IFT80	TEX14	COMMD1	MRPL52	METTL22	PEX7	IFT81	EHBP1L1	PLIN3	PIK3C3	TRIM59	KDM3A	MAOA	IGHMBP2	XPC	ASAP1	RNPC3	MRPL11	SKA2	LMF1	TMEM242	PSMB7	GNG10	BAG5	PITRM1	TNKS2
NR4A2 19515692 ChIP-ChIP MN9D Mouse	0.8185075304415917	ARL9	SEMA6A	MMP16	ARID3B
TFEB 21752829 ChIP-Seq HELA Human	0.8185075304415917	UVRAG	AHCYL2	RABGAP1L	CCNT2	UBE2B	PHF20	FAF1	PRMT3	PRKAG1	PDE4DIP	HPS5	SLC25A38	SOX2	SCPEP1	PPFIBP1	LATS2	TNKS2	CENPM	LRIG3	ALDH18A1	SAE1	SF3B1	SH2D5
KDM2B 26808549 Chip-Seq SIL-ALL Human	0.8193195206707535	PHF2	CCNJ	FAF1	SMC4	WDR90	PRX	FGFBP3	ZNF521	CEP68	KDM6B	ENTPD1	DGAT1	PRMT3	ACOT11	SYTL1	URB2	ARID1B	FCHSD2	CTTN	EHBP1L1	ACOX3	ZNF236	PHLDB3	ABCG1	NOTCH2	ACSS2	SLC35D1	SLC43A1	ITPR3	VPS26B	PPM1D	FBXL22	BTAF1	FGD6	PITRM1	TNKS2	RHPN1	PUSL1	RELT	MARK2	JAM3	MAP3K1	CBX2	MIIP	GRHL3	ISG15	ARID3B	ACSF3
LYL1 20887958 ChIP-Seq HPC-7 Mouse	0.8230684993526097	CEP68	ARL9	SCARB2	XCR1	PDE4D	STX7	HPS5	BRCA1	GPATCH8	PAFAH2	GPR174	CYB5R1	OPTC	ZFAT	NINJ1	MSRB3	ALDH16A1	DLGAP1	CD48	RELT
TRP63 18441228 ChIP-ChIP KERATINOCYTES Mouse	0.8242652961143967	SMO	TRIM16	PROM1
IRF8 21731497 ChIP-ChIP J774 Mouse	0.8243712993044643	ENTPD1	XCR1	XPO6	KYNU	KIF27	AKAP1	TXN2
P68 20966046 ChIP-Seq HELA Human	0.8243712993044643	SYNM	PPP1R13B	CCNJ	CHD7	MSI2	APEH	SCPEP1	JPH3	FGF8	WDR90	SLC22A18	FGFBP3	SPTAN1	SH3GL2	PSTK	IQCB1	SRRM2	KDM6B	ENTPD7	ETV4	PDRG1	GPRC5A	CTTN	OPTC	PLIN3	ZP2	ABCG1	LILRA6	CUL1	LCAT	PKD1L1	MTIF2	OMA1	NOL4	MRPL11	TNKS2	MIER3	SNCG	MARK2	HSD3B7	CKM	TNFRSF9	CELA1	ISG15	IGF1	SKI	SLC25A38	FER
RUNX2 24655370 ChIP-Seq MC3T3E1 Mouse Bone	0.8364540335156705	SCARB2	CYFIP1	AHCYL2	SLC46A1	CRTC3	ARL6IP1	ITGA2B	THUMPD1	GPATCH8	MYLK3	EDC3	FAM107B	HERC2	GOLGA1	MAGOH	CDK5RAP1	NEK1	SOX9	SOX6	EPHB4	PSPH	CDKL3	ACOT8	COG6	TSTD2	RALGAPA2	DNTTIP2	SETMAR	MITF	VRK1	FBXO10	MIF4GD	SMO	IFT81	NINJ1	CHMP4B	VDAC1	RELL1	CAGE1	LAP3	TRIM16	GEMIN7	PRR11	NOTCH2	SLC35D1	ABHD1	AK1	B3GLCT
MYC 30127528 ChIP-Seq KELLY Human Brain Neuroblastoma	0.8364540335156705	RPL31	FRMPD1	WWC1	WIPF3	RAPH1	APEH	NR3C1	SMC4	LCLAT1	HS6ST2	NR3C2	TXN2	SOX2	STK10	CSPP1	GOLGA1	SCN9A	CDK5RAP1	NEK1	SLC39A8	HADH	MAP3K4	PSPH	SEC63	SKP1	CAST	CDKL3	SEMA6A	DGAT1	DAPK1	TSTD2	FBXW11	RALGAPA2	STX7	SETMAR	SCRIB	MITF	VWDE	FBXO10	ANK1	MAP7D2	HECA	VDAC1	RELL1	CAGE1	LAP3	GEMIN7	GRIA2
SOX2 19030024 ChIP-ChIP MESCs Mouse	0.843355162003767	SMAD2	RPL3	CCNT2	FBXW10	EYA1	GABRA5	MCF2	WWC1	CUL1	BRCA1	NID2	HS6ST2	PARP12	SKI	SOX2	CYB5R1	PLCE1	POLR1E	VDAC1	SERINC3	ITGA9
AR 27623747 ChIP-Seq 22Rv1 Mouse Prostate Carcinoma	0.843355162003767	AHCYL2	ABAT	IPO4	TXN2	FGF8	EDNRB	SLC39A8	SLC39A7	MAP3K4	SRRM2	KRT71	DGAT1	KCNK10	FBXW11	RALGAPA2	SETMAR	SCRIB	VWDE	ANK1	ENKUR	GPRIN2	RBP5	OR9A4	ABCG1	GRIA2	PMEL	CALCB	MAOA	PLA2G3	SLC5A1	OMA1	PRKCZ	ACMSD	MRPL11	SMYD2	INPP5J	S100A12	PROM1	PUSL1	PLXNA4	MARK2	GPR15	XCR1	SURF2	CAV2	CBX2	RANBP17	CELA1
HOXB4 20404135 ChIP-ChIP EML Mouse	0.8439839931951656	SCARB2	VEZT	RPL3	ACSS2	CRTC3	IGSF3	MPV17L	MTIF2	HMMR	NRF1	PPM1D	PPP2CA	SCPEP1	NIPBL	SOCS4	PSTK	ANKRD49	LRRN3	STK11IP	RANBP17	FANCA	IFT80	NIPA2	FANCB	HPS5	SYNJ2	COMMD1	KIF22	TYK2	ARID3B	CLK3	MRPL52	DNAJA1	TUBGCP5	ECHDC1	PCDHB4	NUP54	TRIM16	ALDH18A1	PRR11	RAB3GAP1
VDR 33458620 ChIP-Seq PrimaryEpithelial Human Prostate	0.845746124191558	CYFIP1	SLC46A1	RRN3	ARL6IP1	COX4I1	FAF1	WWC1	CETN3	ADRB2	LYST	GPATCH8	FAM107B	COIL	PSMB7	SNRPD1	CSPP1	MARVELD3	CDK5RAP1	KRIT1	PRKG2	FGFBP3	METTL8	RELT	NEK4	TSTD2	MBD2	BRAF	SYNJ2	TVP23B	PML	CLK3	FBXO31	MED23	CROCC	CYP1A1	NUP54	GEMIN7	CPEB3	PPARD	METAP2
P300 27268052 Chip-Seq Bcells Human	0.85184226093273	SCARB2	PPP1R13B	CHD7	FAM107B	SCPEP1	MTRF1	KIAA1549	JPH3	SNRPD1	PRKG2	FGFBP3	KRT71	ANKDD1A	DGAT1	COG6	USP45	FBXO10	ETV4	PEX7	EHBP1L1	CRH	BPI	RELL1	NUP54	ACOX3	ABCG1	LTF	CALCB	CUL1	PKD1L1	MTIF2	NRF1	CACNA1C	NOL4	SPATA7	TNKS2	SNCG	TP53BP1	CCDC70	GCNT7	PLEKHH1	BCAP31	UVRAG	HSD3B7	SEC24A	XCR1	FMO3	PAFAH2
MYC 19829295 ChIP-Seq ESCs Human	0.8562613425440289	RTP3	RPL31	COX4I1	CETN3	NR3C2	GPR174	KYNU	PLCE1	CD36	SOX6	MAP3K4	CAST	SUN3	MKKS	SLC6A17	DSCAM	FBXW10	TSTD2	USP45	SCRIB	PJA2	PEX7	HEATR5B	DNAH3	IGSF1	ASIP	SLC43A1	CUL1	LCAT	HSPA13	ART3	GLRA1	PITRM1	TNKS2	RHPN1	MBP	MARK3	RBM11	RFTN2	SEC24A	COL22A1	IGF2	LHFPL3	IGF1	EIF2S2	HS3ST4	LRP1B	SLC25A38
SREBP2 21459322 ChIP-Seq LIVER Mouse	0.8573072576980072	SMG1	SLC46A1	ACSS2	PLAG1	AK1	SLC43A1	CHD7	CACNA1D	ASAP1	NRF1	APEH	FGF4	STK10	SNRPD1	PUSL1	CEP68	SUN3	SREBF1	GGT7	TXNRD2	CAV1	PAX2	ABCB10	SMO	ZFAT	FGF18	TRMT61A
SOX2 30713093 ChIP-Seq Epithelial Human Tongue SCC	0.8660445573593467	VEZT	PTPRR	KDM3A	TRIO	DUSP19	JMJD1C	BRCA1	PCSK5	IPO4	GLRA1	PSMB7	KRIT1	PLXNA4	RABGAP1L	KCNK10	UBE2B	TXNRD2	PDE4D	MYOF	DNTTIP2	IFT80	TRAPPC8	GRHL3	ETV4	PAFAH2	ENKUR	MAPK10	PPFIBP1	FRMD6	TRIM16	PRR11	MATN2
SOX9 22984422 ChIP-ChIP TESTIS Rat	0.869426549793137	DDC
JARID1A 20064375 ChIP-Seq MESCs Mouse	0.8725826475772392	RPL3	PHF20	COX4I1	ZC3H3	FAF1	THUMPD1	TXN2	SENP5	SNRPD1	CSPP1	GOLGA1	MAGOH	CDK5RAP1	NEK1	SLC39A7	NUDT15	PSPH	IQCB1	ANKRD49	NUP133	DNTTIP2	SCRIB	URB2	NIPA2	KIF22	ZPBP	MED23	MRPL52	GAPDHS	PIK3C3	NUP54	MVK	PDXDC1	FAM114A2	IGHMBP2	XPC	CACNA1D	MTIF2	VPS26B	HMMR	SDAD1	LIAS	PSMB7	BAG5	KRIT1	KLHDC4	NEK4	STK11IP
POU2F1 27270436 ChIP-Seq LNCaP Human Prostate Carcinoma	0.8725826475772392	KDM6B	AHCY	ATL1	RALGAPA2	PDE4DIP	HMMR	SPATA7	PPFIBP1	FRMD6	GOLGA1	MAGOH	PIK3C3	IGSF9B	CPEB3	ANKRD50	PLXNA4
SRY 22984422 ChIP-ChIP TESTIS Rat	0.8725826475772392	ARL9	CYP26A1	RABL3	DLL3
TBX2 35687133 ChIP-Seq MCF-7 Human BreastCancer	0.8745994533846834	SYNM	IGSF3	COX4I1	ALDH1L2	FSTL4	LMF1	CSPP1	STC2	MARK2	IQCB1	WDR17	RABGAP1L	KLHDC4	ABCA5	FANCA	MERTK	ARHGAP26	KIF27	PJA2	ELF2	THEGL	EHBP1L1	MAFK	RELL1	PRR11
CREB1 26743006 Chip-Seq LNCaP Human	0.8745994533846834	ABAT	TFCP2L1	MSI2	GRIK2	LIMD1	LYST	KYNU	SLC39A8	ANKRD2	FGFBP3	GPRASP2	PSTK	KDM6B	FOXD3	SREBF1	ARID1B	ACOX2	SETBP1	OR2B11	ZNF236	KDM3A	ACSS2	CALCB	IGSF3	MAOA	AMBRA1	DCST1	NOL4	FSTL4	FBXL22	GNG4	STC2	MBP	LRIG3	EPS15	GGT6	CKM	TXNRD2	FOXJ3	MIIP	PDE4DIP	CELA1	GRHL3	ISG15	IGF1	ARID3B	INHBC	HS3ST4
CTCF 33576154 ChIP-Seq Human HilarLN ProstateCancer	0.8745994533846834	AHCYL2	RPL3	CCNT2	ARL6IP1	WIPF2	APEH	NR3C1	GPATCH8	NR3C2	STK10	FGF8	GNPTAB	SNRPD1	CSPP1	WDR90	GOLGA1	SLC39A8	SOX6	EPHB4	SEMA6A	DGAT1	SETMAR	SCRIB	ZPBP	FRMD6	EHBP1L1	ZNF555	CALCB	B3GLCT	NRF1	OMA1	MRPL11	SKA2	NPAS3	TMEM242	NKAIN2	TTC21B	INPP5J	TP53BP1	PUSL1	MARK3	MARK2	GGT7	CAV1	FANCA	IGF2	BRAF	SYNJ2
PGR 26153859 ChIP-Seq MCF-7 Human BreastCancer	0.8788827500267407	ARL6IP1	IGSF3	ZC3H3	DBI	AMBRA1	AKAP1	COIL	CYB5R1	WDR90	STC2	MARVELD3	RHPN1	MARK2	HSD3B7	KLHDC4	STK11IP	PDE4DIP	SCRIB	KIF22	ACSF3	FBXO31	GPRIN2	MC1R	CTTN	WNK2	NINJ1	COL9A3
KLF4 26769127 Chip-Seq PDAC-Cell Line Human	0.8803783346291555	PPP1R13B	CCNJ	FAF1	FBXO28	JMJD1C	MSI2	RCSD1	LYST	EEA1	FGF8	SLC22A15	MAGOH	SOX9	ANKRD2	SH2D5	SPTAN1	FOXD3	PRMT3	RNASE6	SYTL1	ENTPD7	URB2	GPRIN2	FCHSD2	CTTN	ZNF516	EHBP1L1	PRR11	GRIA2	SPTBN5	IGSF3	SLC35D1	HMMR	OMA1	CYB5R1	CYP27B1	SNCG	RALY	CKB	PUSL1	TOE1	MAP3K1	PLA2G2E	CAV2	TNFRSF9	MIIP	PDE4DIP	GRHL3
RUNX2 24764292 ChIP-Seq MC3T3 Mouse	0.8857361582913598	RPL3	CCNT2	PTPRS	SLC35F5	WWC1	MPV17L	PRKAG1	LRRC32	LCLAT1	NIPBL	PRX	CDK5RAP1	TEKT3	POLI	SOX9	SOX6	PSTK	SRRM2	FBXW11	RALGAPA2	MYOF	ACOT11	COBL	TEX14	BAZ1B	PJA2	GPRC5A	FRMD6	MMP16	CHMP4B	TRIM16	PHLDB3	NOTCH2	KDM3A	PDXDC1	PLA2G3	ASAP1	MRPL11	BAG5	MARK3	UVRAG	CDRT4	EYA1	TXNRD2	GRHL3	KLF4	NTAN1	LSM3
EGR1 19032775 ChIP-ChIP M12 Human	0.8869423232325829	CASP7	SGCD	ELF2	CRYM	SPTAN1	RELT
GATA6 21074721 ChIP-Seq CACO-2 Mouse	0.8869423232325829	RET	FAF1	FBXO28	GRIK3	JMJD1C	LAMC2	RCSD1	C8B	FAM107B	SLC22A15	SPATA21	MAGOH	SH2D5	FOXD3	SLC6A17	APOBEC4	FCRL4	ACOT11	SYTL1	DNTTIP2	URB2	PAX2	ENKUR	ACTA1	OPTC	ZNF436	CD48	ASTN1	IGSF3	SLC35D1	COL11A1	OMA1	PRKCZ	PITRM1	SMYD2	S100A12	PUSL1	RIMKLA	EPS15	TOE1	RABGAP1L	PLA2G2E	TNFRSF9	FOXJ3	MIIP	PDE4DIP	GRHL3	ISG15
KLF6 26769127 Chip-Seq PDAC-Cell Line Human	0.8953973798615619	TRIO	CCNJ	PHF20	FAF1	WWC1	JMJD1C	RCSD1	LIMD1	CDH6	CASP7	SLC22A15	TCTN3	MAGOH	PRX	ANKRD2	SH2D5	PSTK	FOXD3	SREBF1	DGAT1	RALGAPA2	MYOF	SYTL1	ENTPD7	SPINT1	ZNF516	EHBP1L1	PLIN3	SLC35D1	AMBRA1	OMA1	RNPC3	CYB5R1	STC2	SMYD2	SNCG	LRIG3	CKB	PUSL1	ANKRD50	PLEKHH1	MARK2	PLA2G2E	TNFRSF9	CAV1	MIIP	GRHL3	ISG15
GATA6 25053715 ChIP-Seq YYC3 Human	0.8953973798615619	PTPRR	CCNT2	FAF1	FBXO28	HEPACAM2	LAMC2	THUMPD1	ROBO1	NIPBL	FGF8	SOX9	ANKRD2	SPTAN1	CAST	RALGAPA2	MYOF	COBL	TBC1D9	UNC93A	ARID1B	PAX2	GPRIN2	SPINT1	CTTN	NRG4	EHBP1L1	GEMIN7	MATN2	NOTCH2	IGSF3	AMBRA1	PPM1D	STC2	TRA2B	LRIG3	CKB	SIAE	RELT	RABGAP1L	FOXJ3	PDE4DIP	NR2F2	TAS2R38	NTAN1	HSPE1	PAFAH2	ZZEF1	SKI
IRF1 21803131 ChIP-Seq MONOCYTES Human	0.8953973798615619	ARL9	MAPK10	ENTPD1	CASP7	XPO6	MITF	ISG15	PCDH18
KDM5A 27292631 Chip-Seq BREAST Human	0.8953973798615619	AHCY	FBXO28	NOLC1	AMBRA1	RNPC3	PPP2CA	NIPBL	MTRF1	TCTN3	TRA2B	RHPN1	OTOF	NPTX1	STXBP6	FGFBP3	MARK2	PSTK	KDM6B	UVRAG	NUP133	MYOF	CLK3	FBXO31	TAOK1	ZNF516	GEMIN7	CPEB3
YY1 21170310 ChIP-Seq MESCs Mouse	0.8953973798615619	KDM3A	SEC24A	GNG4	TYRP1	RABL3	PIK3C3	NR3C1	EPHB4	ZZEF1	MRPL11
CEBPB 21427703 ChIP-Seq 3T3-L1 Mouse	0.8953973798615619	CCNT2	PTPRS	RPL31	CIB4	DBI	ALDH1L2	LCLAT1	NR3C2	SGCD	NFKBIZ	CNGA2	PRKG2	TEKT3	DACT1	YWHAH	CEP68	CAST	KDM6B	STARD5	RALGAPA2	IFT80	BAZ1B	PDRG1	OPTC	PPARD	ACSS2	IGSF3	SLC35D1	AK1	WDR62	PCDH18	FBXL22	ART3	MRPL11	PPP2CA	TTC21B	PLAC1	LRIG3	RELT	MARK2	MAP3K1	EYA1	CAV2	NR2F2	FMO3	KLF4	ARHGAP26	EIF2S2
HOXB13 26457646 ChIP-Seq LNCaP Human Prostate Carcinoma	0.8987200165851101	LRRC36	SHC4	PTPRR	RPL3	POP1	COL14A1	ATL1	CETN3	HEPACAM2	NOLC1	ABAT	THUMPD1	GRIK2	CACNA1C	PRKCZ	PCSK5	SPATA7	SMG6	FAM107B	TXN2	DLL3	SENP7	NOCT	CDK5RAP1	ATXN7L1	HADH	EPS15	UVRAG	RABGAP1L	MKKS	STARD5	PDE4D	MITF	TRAPPC8	TRDN	CENPE	RNF103	SLCO1A2	MAP7D2	NUMB	PLIN3	ZMYND10	BMPR1B	CCDC82	PLEKHM3	PPARD	METAP2	MATN2
ESR1 26153859 ChIP-Seq T47D Human Breast Carcinoma	0.8987200165851101	SMG6	FAM107B	EEA1	CASP7	FGF8	STS	SENP5	CSPP1	NFKBIZ	CDK5RAP1	PLCE1	ATXN7L1	ANKRD2	CEP97	PSPH	CAST	COBL	SCRIB	OLIG1	BAZ1B	ANK1	PDRG1	TRDN	RNF144B	GPRIN2	FCHSD2	CTTN	IFT81	EHBP1L1	CACNA1D	VPS26B	PRKCZ	AKAP1	PSMB7	CYP27B1	STC2	TRA2B	RHPN1	PLAC1	PLEKHH1	MARK2	NEK4	PDE4DIP	NR2F2	IGF1	PML	TTC39A	CLK3
SPI1 20176806 ChIP-Seq THIOMACROPHAGE Mouse	0.9075605071816766	RET	RYR1	TRIO	CALCB	WIPF2	IKZF1	LRRC32	WDR90	CLEC5A	KDR	TEKT3	SLC39A7	FGFBP3	NUDT15	METTL8	SNAP29	KDM6B	ANKRD49	PLA2G2E	NCOA6	FBXW11	CAV2	MBD2	ENTPD7	CELA1	OLIG1	ARHGAP26	MIF4GD	PML	CLK3	INPP4B	MC1R	TAOK1	TBXAS1	NINJ1	MSRB3	TRIM16	PRR11	SDK2	DPEP3
CEBPB 24764292 ChIP-Seq MC3T3 Mouse	0.9075605071816766	SLC46A1	RPL31	MPV17L	LCLAT1	IPO4	SENP7	MTRF1	WDR90	MAGOH	NFKBIZ	NEK1	SOX9	ANKRD2	SNAP29	MAP3K4	PSTK	ANKRD49	NCOA6	CYP26C1	GAPDHS	ZMYND10	KDM3A	PDXDC1	NOLC1	MRPL11	AKAP1	CYB5R1	BTAF1	BAG5	SRP72	NT5DC2	DNAJB9	ANKRD50	DTD1	GCNT7	BARD1	TOE1	FN3K	RFTN2	UVRAG	FOXJ3	MIIP	KLF4	ZZEF1	FABP5	CD27	ALDH16A1	PTPN4
RUNX1 26923725 Chip-Seq MACROPHAGESS Mouse	0.9075605071816766	INPP4B
KDM2B 26808549 Chip-Seq DND41 Human	0.9075605071816766	CCNJ	ARL6IP1	FAF1	LYST	PCSK5	HS6ST2	RASGEF1B	MAGOH	PRX	NFKBIZ	ATXN7L1	FGFBP3	SNAP29	KDM6B	ANKDD1A	ANKRD49	PRMT3	ACOT11	ARID1B	PDRG1	FCHSD2	SETBP1	EHBP1L1	NUMB	ZNF236	MVK	SLC35D1	NRF1	FBXL22	TNKS2	MIER3	GNG4	MBP	RALY	NPTX1	PUSL1	RIMKLA	RELT	MARK3	UVRAG	FOXJ3	MIIP	PDE4DIP	CELA1	GRHL3	ISG15	ARID3B	INHBC
DMRT1 21621532 ChIP-ChIP FETAL Ovary	0.908967174102238	FRMD6	IGF2
FOXA1 26457646 ChIP-Seq LHSAR Human ProstateCancer	0.9092406488693976	LRRC36	VEZT	AHCYL2	RPL3	COX4I1	FAF1	FBXO28	PRKAG1	JMJD1C	ABAT	BRCA1	PCSK5	FAM107B	EEA1	SGCD	SNRPD1	RASGEF1B	NFKBIZ	CDK5RAP1	PRKG2	SLC39A8	PSPH	SKP1	CAST	CDKL3	PDE4D	NIPA2	COQ10B	ANK1	INPP4B	SDHAF3	COL6A3	VDAC1	CCDC82	PPARD	ARL9	NOTCH2	KDM3A	RRN3	PDXDC1	NOLC1	OMA1	MRPL11	SKA2	SRP72	TTC21B	NOCT	RALY
POU2F1 27270436 ChIP-Seq VCaP Human Prostate Carcinoma	0.9106268052285629	AHCY	ATL1	ZC3H3	PRKAG1	ITPR3	HMMR	SDAD1	SKA2	NIPBL	TRA2B	SMYD2	MARK2	SMAD2	STX7	PDE4DIP	VRK1	BAZ1B	HSPE1	SKI	MOB4	SLC25A38	CENPE	PPFIBP1	RBP5	SDHAF3	TAOK1	EHBP1L1	NUMB	ZNF436	CPEB3
KDM2B 26808549 Chip-Seq HPB-ALL Human	0.9106268052285629	PHF2	CRTC3	ZC3H3	IKZF1	RCSD1	SMC4	LCLAT1	IPO4	TXN2	EEA1	PRX	NFKBIZ	CEP68	SREBF1	USP45	SYTL1	DNTTIP2	PAX3	ARID1B	GEMIN7	ZNF236	DDC	KDM3A	ACSS2	SLC35D1	SLC43A1	NRF1	AMBRA1	FBXL22	AKAP1	GNG4	PUSL1	MARK2	KLHDC4	CKM	STK11IP	FOXJ3	PDE4DIP	GRHL3	ISG15	ARID3B	ACSF3	INHBC	PAFAH2	CLK3	SKI	FER	ABCB10
IKZF1 21737484 ChIP-ChIP HCT116 Human	0.910629801757264	CDRT4	HTR4	MARK2
CCND1 20090754 ChIP-ChIP RETINA Mouse	0.9120134843599529	CYFIP1	RPL3	CCNT2	ZC3H3	PRKAG1	DBI	BRCA1	APEH	SMG6	TXN2	MC4R	FGF8	PRX	STAB1	EPHB4	DACT1	CDKL3	SREBF1	ANKRD49	SEMA6A	NUP133	FBXW11	PAX3	IFT80	BAZ1B	ZFYVE19	RABL3	PRR11	ACSS2	MVK	NOLC1	XPC	HMMR	PPM1D	PCDH18	FBXL22	DLL3	HAS2	MARK2	UVRAG	UBE2B	PDE4DIP	NR2F2	ARHGAP26	PAFAH2	LSM3	HIPK2	LIN28B
FOXO1 32281255 ChIP-Seq Chondrocytes Human Osteoarthritis	0.9132281953891609	CDKL3	SMG1	RABGAP1L	ACSS2	PDE4D	MITF	HSPA13	TMEM71	ENKUR	SKI	RASGEF1B	MT1F	ITGBL1	MAFK	PDE7B	PLEKHM3
SA1 27219007 Chip-Seq ERYTHROID Human	0.9170041892391217	RET	PHF2	RTP3	WWC1	FBXO28	CHD7	PRKAG1	GRIK3	RCSD1	APEH	LIMD1	COIL	TCTN3	RASGEF1B	CDK5RAP1	FGFBP3	SH2D5	EPHB4	SEMA6A	APOBEC4	MIF4GD	PAX2	GPRC5A	CYP26C1	LATS2	SPINT1	SETBP1	BPI	ZNF236	CALCB	SLC35D1	COL11A1	SLC43A1	CACNA1C	AKAP1	CYB5R1	CYP27B1	GNG4	SNCG	LRIG3	PROM1	RIMKLA	MARK2	CKM	MIIP	IGF2	ISG15	PAFAH2
MYCN 27167114 Chip-Seq NEUROBLASTOMA Human	0.9199671608088694	SYNM	FAF1	PRKAG1	GRIK3	JPH3	WDR90	ADAMTSL3	PRX	PLCE1	SH2D5	ACOT8	APOBEC4	NCOA6	DCC	FCRL4	SYTL1	CYP26C1	LATS2	CTTN	NUMB	ZNF436	PIK3C3	ASTN1	PPARD	SLC43A1	TMEM59L	NOLC1	PRKCZ	MRPL11	CYB5R1	CYP27B1	SRP72	SMYD2	LRIG3	NPTX1	PUSL1	DTD1	RELT	ZNF286A	FN3K	OR10K1	MAP3K1	GP2	FANCA	PDE4DIP	KLF4	CYP26A1	KITLG
EWS-ERG 20517297 ChIP-Seq CADO-ES1 Human	0.9206140085319049	PLAG1	ZC3H3	ABHD1	CHD7	ASAP1	TMEM71	FGF5	TTC21B	TCTN1	MAGOH	RSPO2	INPP5J	SLC39A8	CDRT4	SEMA6A	CKM	COL22A1	MBD2	OLIG1	ACTA1	FER	FCHSD2	FABP5	MFAP3	ZNF516	PPARD
CREB1 26743006 Chip-Seq LNCaP-abl Human	0.9217776163349907	SYNM	COL14A1	FAF1	WWC1	ITGA2B	JMJD1C	LAMC2	LIMD1	IPO4	CASP7	SLC39A8	ANKRD2	FGFBP3	GPRASP2	KDM6B	FOXD3	SREBF1	ARID1B	GPRIN2	GPRC5B	ACOX2	SETBP1	ZNF516	KIT	BPI	ZNF236	PHLDB3	DOCK2	ACSS2	SLC35D1	DNAH9	AMBRA1	OMA1	FSTL4	FBXL22	DLL3	BTAF1	STC2	SMYD2	LRIG3	FOXJ3	MIIP	PDE4DIP	ISG15	IGF1	INHBC	PAFAH2	CLK3
ESR1 22217937 ChIP-Seq MCF-7 Human BreastCancer	0.9295091454724352	RPL3	GRIK3	ABAT
TAL1 20887958 ChIP-Seq HPC-7 Mouse	0.9336045149969329	SMG1	RPL3	CCNT2	RPL31	COX4I1	FAF1	SLC35F5	IKZF1	BRCA1	SMG6	HERC2	WDR90	CLEC5A	YWHAH	CEP68	SRRM2	KIRREL2	URB2	KIF22	ARID1B	PDRG1	MRPL52	SMO	OPTC	NINJ1	KIT	RABL3	VDAC1	CD48	CAGE1	NOTCH2	RRN3	MTIF2	LIAS	FBXL22	PPP2CA	BTAF1	PITRM1	DNAJB9	RALY	RELT	SOCS4	CELA1	ARID3B	HSPE1	PML	TTC39A	RNF103
ETS1 20019798 ChIP-Seq JURKAT Human	0.9339309619703886	VEZT	AHCYL2	RPL3	CCNT2	AHCY	COX4I1	FAF1	THYN1	NOLC1	HSPA13	IPO4	MRPL11	PSMB7	MTRF1	SNRPD1	MAGOH	CDK5RAP1	CEP97	SRRM2	CDKL3	DGAT1	STK11IP	FBXW11	DNTTIP2	SETMAR	PDE4DIP	SCRIB	VRK1	NTAN1	EIF2S2	HSPE1	PAFAH2	FBXO31	MED23	MFAP3	RABL3	ECHDC1	CHMP4B	PIK3C3	NUP54	GEMIN7	ACOX3	CPEB3
JUN 26020271 ChIP-Seq SMOOTH MUSCLE Human	0.9339309619703886	CRTC3	PCSK5	MT2A	GNAT3	ADAMTSL3	KYNU	NEK1	TEKT3	FGFBP3	PSTK	KDM6B	MKKS	STARD5	SOX10	PJA2	GPRC5A	CTTN	CHMP4B	HECA	DOCK2	ABCG1	SHC4	SPTBN5	AHCY	SLC35D1	PKD1L1	XPC	HMMR	AMBRA1	RNPC3	LIAS	TRPM1	PPP2CA	TNKS2	MBP	CCDC70	METTL8	SMAD2	CNTN6	PDE4DIP	BRAF	NR2F2	IGF1	ARID3B	KLF4	TTC39A	MAPK10	FER
SMAD 19615063 ChIP-ChIP OVARY Human	0.9367433174843508	KITLG	ABAT
FOXO1 23066095 ChIP-Seq LIVER Mouse	0.9428196166301853	RNF144B	AHCY	ELF2	SOX6	NR3C2	TXN2	METAP2
SOX4 29892750 ChIP-Seq EML Mouse BoneMarrow	0.946889517254129	BTAF1	BMPR1B	DPEP3
ZBTB16 27035670 ChIP-Seq hESC Human Endometrial	0.946889517254129	ACOT8	CCNJ	DNTTIP2	IFT80	RNPC3	LSM3	SKA2	PDRG1	AKAP1	TLX3	TUBGCP5	NUMB	ZNF555	PTPN4	SEC63	ZNF286A
HNF1A 26855178 ChIP-Seq Caco2 Human Colon Adenocarcinoma	0.946889517254129	SOX2	FGA	DDC	KDM3A	TBXAS1	CDK5RAP1	ECHDC1	PDE4DIP	ANKS4B	SOX6	COQ10B
LXR 22292898 ChIP-Seq THP-1 Human	0.946889517254129	ALK	RPL3	PHF20	FBXO28	APEH	LIMD1	MT2A	STAB1	SH2D5	SRRM2	FOXD3	SCRIB	SOX10	ETV4	GPRIN2	ACTA1	LATS2	OPTC	NINJ1	EHBP1L1	VDAC1	CD48	ACOX3	DOCK2	WDR62	DCST1	THBS2	LMF1	CUX2	GNG4	STC2	NT5DC2	NPTX1	OPCML	HSD3B7	HMGA2	PDE4DIP	ISG15	SYNJ2	KLF4	ACSF3	TTC39A	TF	MC1R	GDNF	ZFAT	CROCC	CENPM
OLIG2 29049317 ChIP-Seq Mouse SpinalCord	0.946889517254129	SCARB2	PTPRS	RRN3	ZC3H3	FAF1	SLC35F5	AK1	CETN3	PLA2G3	OMA1	GRIK2	IPO4	MRPL11	LMF1	TXN2	SOX2	SCPEP1	TCOF1	FAM172A	MBP	ANKRD2	ANKRD50	MARK3	SEC63	NXPE3	MKKS	CADM2	SURF2	MBD2	FOXJ3	PRMT3	ACOT11	SETMAR	TRAPPC8	HPS5	TVP23B	ARHGAP26	HSPE1	PAFAH2	ZZEF1	MRPL52	MOB4	SLC25A38	FABP5	TAOK1	TUBGCP5	NUP54
EST1 17652178 ChIP-ChIP JURKAT Human	0.946889517254129	CCNT2	STK11IP	NOLC1	LIAS	NTAN1	PAFAH2	IPO4	MRPL11	TXN2	MRPL52	MTRF1	FGD6	ELF2	ZFYVE19	RABL3	PIK3C3	METAP2
RUNX1 22343733 ChIP-Seq PBMC Human BoneMarrow	0.946889517254129	SEMA6A	PPP1R13B	DSCAM	CBX2	WIPF3	DNTTIP2	JMJD1C	IGF1	BAZ1B	ANK1	NOL4	PAFAH2	FBXO31	SRP72	SPATA21	TCTN1	KRIT1	PLIN3	MARK3	ITGA9	ABCG2	DPEP3
CHD1 26751641 Chip-Seq LNCaP Human	0.946889517254129	CRTC3	SLC35F5	FBXO28	TFCP2L1	THUMPD1	LIMD1	TXN2	MT2A	SLC22A15	CDH1	KDR	GPR139	ZNF521	FOXD3	STARD5	NCOA6	FBXW11	DNTTIP2	ARID1B	MRPL52	RNF144B	GPRIN2	NOTCH2	AHCY	PDXDC1	SLC43A1	NOLC1	NDUFB1	AMBRA1	OMA1	ADRB2	RNPC3	FBXL22	TRPM1	BTAF1	TNKS2	STC2	PLAC1	DNAJB9	CKB	PUSL1	PLEKHH1	WASF3	RFTN2	KLF4	NTAN1	EIF2S2	HIPK2
FOXP3 17237761 ChIP-ChIP TREG Mouse	0.946889517254129	LATS2	IFT80
JUN 27471255 ChIP-Seq Chondrocytes Mouse Rib	0.9484728149036422	VEZT	RPL3	CCNT2	ARL6IP1	POP1	WIPF2	FBXO28	THUMPD1	APEH	LCLAT1	EDC3	FAM107B	TXN2	HERC2	GNPTAB	SNRPD1	WDR90	MAGOH	NEK1	SLC39A8	CEP97	SOX6	EPHB4	SRRM2	CAST	CDKL3	ACOT8	ENTPD1	ANKRD49	COG6	SLC6A17	DAPK1	RALGAPA2	ACOT13	IFT80	MITF	FBXO10	ANK1	MIF4GD	FRMD6	SMO	IFT81	ABCG2	SHC4	IGSF3	SLC35D1	ABHD1	AK1
MYC 28411283 ChIP-Seq MDA231-LM2-4175 Human BreastCancer	0.9484728149036422	VEZT	RPL3	POP1	RPL31	FAF1	DBI	APEH	LIMD1	IPO4	EDC3	EEA1	COIL	SNRPD1	XPO6	SLC39A8	FGFBP3	HADH	SH2D5	PSPH	SRRM2	CDKL3	FBXW11	PRMT3	DNTTIP2	SETMAR	MITF	URB2	FCHSD2	CTTN	POLR1E	CHMP4B	VDAC1	NUP54	CAGE1	LAP3	GEMIN7	KDM3A	AHCY	SLC43A1	NOLC1	ITPR3	MTIF2	SDAD1	LIAS	HSPD1	BTAF1	PITRM1	NOCT
BCL3 23251550 ChIP-Seq MUSCLE Mouse	0.9484728149036422	SCARB2	CDKL3	KDM3A	SEC24A	LRRN3	UBE2B	TSTD2	CETN3	DNTTIP2	VPS26B	HPS5	COQ10B	MRPL11	SMG6	PSMB7	BAG5	FABP5	CSPP1	CDK5RAP1	NCAPD3	SOCS4
GATA2 26923725 Chip-Seq HEMANGIOBLAST Mouse	0.9517704205502125	CPEB3
ELF1 20517297 ChIP-Seq JURKAT Human	0.9517704205502125	HSD3B7	SYNM	ACSS2	POP1	CBX2	AK1	CIB4	CUL1	XPC	ISG15	HPS5	RCSD1	SDAD1	DCST1	ARHGAP26	SLC25A38	STK10	SCPEP1	MYO15A	CROCC	TCTN1	PRX	CAGE1	ZNF555
XRN2 22483619 ChIP-Seq HELA Human	0.9545026259587137	RPL3	CCNT2	PDXDC1	ARL6IP1	RPL31	FAM114A2	CETN3	MTIF2	HMMR	LIAS	SMC4	GPATCH8	PRICKLE4	SKA2	TXN2	SENP5	TNKS2	MIER3	MAGOH	SLC39A8	CKB	CEP97	SF3B1	SPTAN1	ZNF286A	MKKS	NUP133	FOXJ3	DNTTIP2	IFT80	BRAF	TYK2	KIF27	RNF103	TAOK1	MFAP3	ECHDC1	ALDH16A1	ACOX3	PRR11
TCF4 32651957 ChIP-Seq PLC/PRF/5 Human Liver Heptoma	0.9622677424457085	BARD1	ABCA5	CAV2	PDE4D	PDE4DIP	ARID3B	ETV4	SKA2	MOB4	HERC2	MC1R	CROCC	PHLDB3	CCDC82	PSPH
RUNX 20019798 ChIP-Seq JUKART Human	0.9669529420495202	XCR1	COX4I2	GRHL3	ASAP1	MSI2	TYK2	NR3C1	ACSF3	POMC	FRMD6	MBP	ZNF236	PLXNA4
CTNNB1 20615089 ChIP-ChIP FETAL BRAIN Human	0.9669529420495202	REEP1	ANKDD1A	AMACR	IGHMBP2	PDE4DIP	ZMYND10	SOX10	SNAP29	ABCG1
IRF1 21803131 ChIP-Seq PrimaryMonocytes Human Connective	0.9670228734132448	SMG6
TP63 19390658 ChIP-ChIP HaCaT Human	0.9680246965652343	ZNF516	PML	PPARD
ELK3 25401928 ChIP-Seq HUVEC Human	0.9715459612192251	FBXO28	LRRC32	FAM107B	SLC22A18	PRX	STAB1	FGFBP3	EPHB4	KDM6B	SREBF1	CD93	PAX3	NIPA2	GPRC5B	RBP5	GPRC5A	FCHSD2	CTTN	OPTC	NINJ1	EHBP1L1	PLIN3	PDE5A	TRIM16	SLC43A1	ITPR3	AMBRA1	FBXL22	CYP27B1	BAG5	TNKS2	STC2	SNCG	RELT	MAP3K1	CAV1	PDE4DIP	ISG15	INHBC	PAFAH2	HOPX	TTC39A	CLK3	SKI	SLC25A38	FER	MC1R	TAOK1
FOXM1 32153563 ChIP-Seq SKOV3 Human Ovary OvarianCancer	0.9918362586894275	MYOF	ISG15
UTX 26944678 Chip-Seq JUKART Human	0.9918905099330353	NOTCH2	SHC4	SCARB2	SMG1	SLC35D1	CUL1	XPC	VPS26B	AMBRA1	RCSD1	LYST	FBXL22	MRPL11	EEA1	NEK1	SUSD3	MBP	ATXN7L1	CEP68	SRRM2	SMAD2	KDM6B	MGAM	MAP3K1	TXNRD2	FOXJ3	MIIP	PDE4DIP	CELA1	GRHL3	ISG15	IGF1	ARID3B	BAZ1B	ACSF3	PAFAH2	CLK3	SKI	FCHSD2	UBXN10	CROCC	ZNF516	NINJ1	EHBP1L1	PLIN3	RAB3GAP1	DPEP3
GATA1 26923725 Chip-Seq HPCs Mouse	0.9918905099330353	REEP1	SMO
TBP 23326641 ChIP-Seq C3H10T1-2 Mouse	0.9918905099330353	CAST	CDKL3	TXNRD2	SURF2	NR2F2	NR3C1	FBXL22	GAK	CSPP1	EHBP1L1	KRIT1	CAGE1	NUDT15	METAP2
BCL6 27268052 Chip-Seq Bcells Human	0.9924985663071997	FBN3	CIB4	CHD7	CUL1	LCAT	SLC5A1	SLC5A4	MRPL11	FAM107B	PSMB7	SCPEP1	ADAMTS13	JPH3	SNRPD1	SLC22A18	TCTN1	PRX	FGFBP3	CCDC70	SEC63	IQCB1	UVRAG	ANKDD1A	HSD3B7	DGAT1	NEK4	DSCAM	MYOF	IGF1	MERTK	ANK1	ETV4	ZPBP	TMEM114	OPTC	EHBP1L1	CRH	CD27	BPI	ZNF780B	ACOX3	ZP2	ABCG1	DPEP3
EBNA2 21746931 ChIP-Seq IB4-LCL Human	0.9924985663071997	FBN3	ACSS2	CALCB	FAM114A2	CIB4	PKD1L1	OMA1	RCSD1	DCST1	RXFP2	MYLK3	EDC3	SNRPD1	GRID1	BRAF	IGF1	ETV4	SLC25A38	HEATR5B	MFAP3	EHBP1L1	MAP7D2	ZNF436	BPI	CD48	ZNF780B	DOCK2	ZP2	PLEKHM3	DPEP3
KDM6A 18722178 ChIP-ChIP U937 AND SAOS2 Human	0.9933149950553722	PSMB7	ANKRD49	MAGOH	FBXO28	IGHMBP2	SLC39A7	ACOX3
RBPJ 21746931 ChIP-Seq IB4-LCL Human	0.9992925982317323	LRRC36	FBN3	ACSS2	CALCB	PHF20	FAM114A2	NTM	CIB4	CHD7	CUL1	OMA1	RXFP2	MYLK3	EDC3	FAM107B	GPR174	SNRPD1	SNCG	ATXN7L1	ANKRD50	GCNT7	PLEKHH1	BRAF	IGF1	SLC25A38	TF	MFAP3	EHBP1L1	COL6A3	ALDH16A1	ZNF436	CD48	ZNF780B	DOCK2	ZP2	PLEKHM3	LTF
[truncated: 177 more columns]

## Sheet: TFS with adj p < 0.01
AF4
AR
ARNT
BRD4
CDX2
CEBPA
CEBPD
CTBP1
CTBP2
CTCF
CTNNB1
DROSHA
FLI1
FOXA1
FOXA2
FOXM1
GATA1
GATA2
GF1
GF1B
JARID2
KDM2B
KLF1
KLF4
KLF5
LEF1
LMO2
LUZP1
MBD3
MEIS1
MITF
MTF2
NFKB1
NR3C1
NR3C2
OCT4
OLIG2
P300
POU3F2
POU5F1
PPAR
REST
RING1B
RUNX2
SMAD3
SMAD4
SMARCA4
SMARCD1
SOX11
SOX2
STAT1
STAT3
SUZ12
TAL1
TBX3
TCF3
TCF4
TEAD4
TOP2B
TP53
TP63
UBTF
WT1
YAP1
ZFP57
ZNF217

## Sheet: Enrichment Analyses TF list 2
Combined enrichment analyses
Library: Reactome 2022
Library: Bioplanet 2019
Library: WikiPathway 2021
Library: KEGG 2021
Term	Adjusted P-value	Genes
Mesodermal commitment pathway WP2857	5.82845e-18	FOXA1	YAP1	SMAD4	SMAD3	CTBP2	LEF1	KLF4	POU5F1	TBX3	SOX2	MEIS1	KLF5	MTF2	TCF4	JARID2	FOXA2
Endoderm differentiation WP2853	3.25663e-15	FOXA1	SMAD4	SMAD3	CTBP2	STAT1	LEF1	NR3C1	POU5F1	SOX2	MTF2	CTNNB1	TCF4	JARID2	FOXA2
Pre-implantation embryo WP3527	3.42294e-13	SOX2	TEAD4	CDX2	SOX11	GATA2	KLF4	POU5F1	TBX3	NR3C2	SMARCA4
Signaling pathways regulating pluripotency of stem cells	4.78103e-12	SOX2	SMAD4	MEIS1	REST	SMAD3	STAT3	CTNNB1	TCF3	JARID2	KLF4	POU5F1	TBX3
Developmental Biology R-HSA-1266738	5.7298e-12	YAP1	SUZ12	CEBPA	SMAD4	SMAD3	CEBPD	CDX2	LEF1	STAT3	CTCF	GATA2	KLF4	POU3F2	FLI1	NFKB1	SMARCA4	SOX2	MEIS1	KLF5	TAL1	WT1	CTNNB1	TP63	FOXA2
Sudden Infant Death Syndrome (SIDS) Susceptibility Pathways WP706	9.79546e-12	SOX2	AR	REST	CTNNB1	CTCF	TCF3	FOXM1	NR3C1	GATA2	POU3F2	POU5F1	NFKB1
Gene Expression (Transcription) R-HSA-74160	2.86266e-11	YAP1	SMARCD1	LEF1	NR3C1	GATA2	GATA1	NR3C2	SOX2	UBTF	DROSHA	JARID2	TP63	TEAD4	SUZ12	SMAD4	SMAD3	STAT1	LMO2	KLF4	RUNX2	NFKB1	SMARCA4	TAL1	MTF2	CTNNB1	TP53
TGF-beta Receptor Signaling WP560	4.96993e-10	SMAD4	SMAD3	STAT1	LEF1	STAT3	CTNNB1	RUNX2	NFKB1
TGF-beta receptor signaling in skeletal dysplasias WP4816	7.55153e-10	SMAD4	SMAD3	STAT1	LEF1	STAT3	CTNNB1	RUNX2	NFKB1
Pathways in cancer	9.43004e-10	CEBPA	SMAD4	SMAD3	CTBP2	CTBP1	STAT1	LEF1	STAT3	ARNT	MITF	NFKB1	AR	CTNNB1	TP53
Gastrulation R-HSA-9758941	1.05297e-09	SOX2	SMAD4	SMAD3	LEF1	CTNNB1	TP63
Generic Transcription Pathway R-HSA-212436	1.05297e-09	TEAD4	YAP1	SUZ12	SMARCD1	SMAD4	SMAD3	STAT1	LMO2	LEF1	NR3C1	GATA2	KLF4	GATA1	RUNX2	NFKB1	NR3C2	SMARCA4	SOX2	TAL1	CTNNB1	TP53	TP63
RNA Polymerase II Transcription R-HSA-73857	5.59696e-09	TEAD4	YAP1	SUZ12	SMARCD1	SMAD4	SMAD3	STAT1	LMO2	LEF1	NR3C1	GATA2	KLF4	GATA1	RUNX2	NFKB1	NR3C2	SMARCA4	SOX2	TAL1	CTNNB1	TP53	TP63
SIDS susceptibility pathways	9.76342e-09	AR	REST	CTCF	FOXM1	NR3C1	GATA2	POU3F2	NFKB1
Adipogenesis WP236	1.79794e-08	CEBPA	SMAD3	KLF5	CEBPD	STAT1	STAT3	CTNNB1	NR3C1	GATA2
HES/HEY pathway	2.09799e-08	AR	CTBP1	STAT3	ARNT	TCF3	GATA1	RUNX2
Nuclear beta-catenin signaling and target gene transcription regulation	2.09799e-08	AR	CTBP1	LEF1	CTNNB1	MITF	TCF4	KLF4	SMARCA4
White fat cell differentiation WP4149	3.21783e-08	CEBPA	KLF5	CEBPD	NR3C1	GATA2	KLF4
TGF-beta signaling pathway	3.33491e-08	YAP1	SMAD4	SMAD3	STAT1	LEF1	STAT3	CTNNB1	TP53	RUNX2	NFKB1
Adipogenesis	3.33491e-08	CEBPA	SMAD3	KLF5	CEBPD	STAT1	STAT3	CTNNB1	NR3C1	GATA2
Transcriptional misregulation in cancer	4.20815e-08	CEBPA	MEIS1	WT1	LMO2	MITF	TCF3	TP53	RUNX2	FLI1	NFKB1
Transcriptional Regulation Of Granulopoiesis R-HSA-9616222	4.85102e-08	CEBPA	KLF5	TAL1	LEF1	STAT3	GATA2	FLI1
Pathways in cancer	6.41597e-08	CEBPA	SMAD4	SMAD3	CTBP2	CTBP1	STAT1	LEF1	STAT3	ARNT	MITF	NFKB1	AR	CTNNB1	TP53
Retinoblastoma protein regulation	1.1286e-07	CEBPA	CEBPD	CTBP1	UBTF	MITF	RUNX2	SMARCA4
Wnt signaling pathway	2.00519e-07	SOX2	SMAD4	SMAD3	CTBP2	CTBP1	LEF1	CTNNB1	SOX11	TP53	SMARCA4
SMAD2/3 nuclear pathway	4.11154e-07	AR	SMAD4	SMAD3	CTBP1	TCF3	NR3C1	RUNX2
Hepatitis C and Hepatocellular Carcinoma WP3646	4.22503e-07	SMAD4	SMAD3	LEF1	STAT3	TP53	NFKB1
The Overlap Between Signal Transduction Pathways that Contribute to a Range of LMNA Laminopathies WP4879	7.05658e-07	CEBPA	SMAD3	CEBPD	LEF1	CTNNB1	RUNX2
Hematopoietic Stem Cell Differentiation WP2849	7.05658e-07	LMO2	LEF1	GATA2	GATA1	FLI1	KLF1
Wnt signaling pathway and pluripotency WP399	1.09729e-06	SOX2	CTBP2	CTBP1	LEF1	CTNNB1	TP53	POU5F1
Transcriptional Regulation By RUNX3 R-HSA-8878159	1.22717e-06	TEAD4	YAP1	SMAD4	SMAD3	LEF1	CTNNB1	TP53
Wnt signaling pathway and pluripotency	1.292e-06	SOX2	CTBP2	CTBP1	LEF1	CTNNB1	TP53	POU5F1
Hair Follicle Development: Organogenesis - Part 2 of 3 WP2839	1.44e-06	LEF1	CTNNB1	TP63	NFKB1	RUNX2
Transcriptional cascade regulating adipogenesis WP4211	1.60384e-06	CEBPA	KLF5	CEBPD	GATA2
Transcriptional Regulation Of Pluripotent Stem Cells R-HSA-452723	1.78205e-06	SOX2	SMAD4	CDX2	STAT3	KLF4
The influence of laminopathies on Wnt signaling WP4844	1.99659e-06	CEBPA	CEBPD	LEF1	CTNNB1	RUNX2
Pancreatic cancer	3.75328e-06	SMAD4	SMAD3	STAT1	STAT3	TP53	NFKB1
Developmental biology	3.75328e-06	CEBPA	SMAD4	SMAD3	KLF5	CEBPD	CTNNB1	TCF4	TCF3	KLF4	NFKB1	FOXA2
Chronic myeloid leukemia	4.33943e-06	SMAD4	SMAD3	CTBP2	CTBP1	TP53	NFKB1
Chronic myeloid leukemia	4.51887e-06	SMAD4	SMAD3	CTBP2	CTBP1	TP53	NFKB1
Pancreatic cancer	4.51887e-06	SMAD4	SMAD3	STAT1	STAT3	TP53	NFKB1
Ectoderm Differentiation WP2858	6.57871e-06	SOX2	SMAD4	CTBP1	UBTF	CTNNB1	TCF3	FOXA2
Cell Differentiation - Index expanded WP2023	7.05443e-06	SOX2	STAT3	KLF4	RUNX2
Pancreatic adenocarcinoma pathway WP4263	7.92034e-06	SMAD4	SMAD3	STAT1	STAT3	TP53	NFKB1
Androgen receptor signaling pathway WP138	8.01879e-06	AR	SMAD4	SMAD3	STAT3	CTNNB1	RUNX2
Regular glucocorticoid receptor pathway	8.09888e-06	SMARCD1	STAT1	NR3C1	TP53	NFKB1	SMARCA4
HNF3B pathway	9.49624e-06	FOXA1	CEBPA	CEBPD	NR3C1	FOXA2
let-7 inhibition of ES cell reprogramming WP3299	9.64604e-06	SOX2	KLF4	POU5F1
Integrated breast cancer pathway WP1984	9.64604e-06	AR	SMAD4	STAT1	CTNNB1	TP53	NFKB1	SMARCA4
Vitamin D in inflammatory diseases WP4482	9.98391e-06	SMAD4	SMAD3	NR3C1	NFKB1
Wnt Signaling Pathway WP363	9.98391e-06	CTBP1	LEF1	CTNNB1	TCF4	TCF3
Androgen receptor signaling, proteolysis, and transcription regulation	1.07996e-05	AR	SMAD4	SMAD3	STAT3	CTNNB1	RUNX2
Cell differentiation pathway	1.14025e-05	SOX2	STAT3	KLF4	RUNX2
Neural crest differentiation	1.17165e-05	CTBP2	CTNNB1	MITF	TCF4	OLIG2	NFKB1
Transcriptional Regulation By RUNX1 R-HSA-8878171	1.24834e-05	YAP1	SMARCD1	TAL1	LMO2	GATA2	GATA1	RUNX2	SMARCA4
Neural Crest Differentiation WP2064	1.25614e-05	CTBP2	CTNNB1	MITF	TCF4	OLIG2	NFKB1
Integrated breast cancer pathway	1.38204e-05	AR	SMAD4	STAT1	CTNNB1	TP53	NFKB1	SMARCA4
DNA damage response (only ATM dependent) WP710	1.99137e-05	SMAD4	SMAD3	LEF1	CTNNB1	TP53	NFKB1
Hippo signaling pathway	2.02151e-05	SOX2	TEAD4	YAP1	SMAD4	SMAD3	LEF1	CTNNB1
Wnt signaling pathway	2.02151e-05	SMAD4	SMAD3	CTBP2	CTBP1	LEF1	CTNNB1	TP53
Hepatocellular carcinoma	2.02151e-05	SMARCD1	SMAD4	SMAD3	LEF1	CTNNB1	TP53	SMARCA4
RAC1/PAK1/p38/MMP2 Pathway WP3303	3.4013e-05	YAP1	STAT3	CTNNB1	TP53	NFKB1
Colorectal cancer	3.61279e-05	SMAD4	SMAD3	LEF1	CTNNB1	TP53
RUNX3 Regulates CDKN1A Transcription R-HSA-8941855	3.78408e-05	SMAD4	SMAD3	TP53
SUMO E3 Ligases SUMOylate Target Proteins R-HSA-3108232	3.8638e-05	SUZ12	TOP2B	CTBP1	MITF	NR3C1	TP53	NR3C2
miRNA regulation of prostate cancer signaling pathways WP3981	4.33856e-05	AR	CTNNB1	TP53	NFKB1
Chromosomal and microsatellite instability in colorectal cancer WP4216	4.33856e-05	SMAD4	SMAD3	LEF1	CTNNB1	TP53
Head and Neck Squamous Cell Carcinoma WP4674	4.33856e-05	SMAD4	CTNNB1	TP53	TP63	NFKB1
SUMOylation R-HSA-2990846	4.47805e-05	SUZ12	TOP2B	CTBP1	MITF	NR3C1	TP53	NR3C2
Interferon-beta enhancer pathway	5.09335e-05	SMARCD1	NR3C1	NFKB1	SMARCA4
NF-kappaB activation by non-typeable Hemophilus influenzae	5.56829e-05	SMAD4	SMAD3	NR3C1	NFKB1
Signaling events mediated by HDAC class I	5.75761e-05	MBD3	STAT3	GATA2	GATA1	NFKB1
Transcriptional regulation of white adipocyte differentiation	8.84881e-05	CEBPA	KLF5	CEBPD	KLF4	NFKB1
ncRNAs involved in Wnt signaling in hepatocellular carcinoma WP4336	9.18495e-05	CTBP2	CTBP1	LEF1	CTNNB1	KLF4
Development of pulmonary dendritic cells and macrophage subsets WP3892	9.18495e-05	STAT3	TCF4	RUNX2
VEGFA-VEGFR2 Signaling Pathway WP3888	0.000108793	TEAD4	TAL1	STAT1	STAT3	ARNT	CTNNB1	GATA2	NFKB1	BRD4
Colorectal cancer	0.000117571	SMAD4	SMAD3	LEF1	CTNNB1	TP53
Gastric cancer	0.000117571	SMAD4	SMAD3	CDX2	LEF1	CTNNB1	TP53
Epithelial to mesenchymal transition in colorectal cancer WP4239	0.000128214	SUZ12	SMAD4	SMAD3	CTNNB1	FOXM1	TP53
LncRNA involvement in canonical Wnt signaling and colorectal cancer WP4258	0.000128214	CTBP2	CTBP1	LEF1	CTNNB1	TCF3
Role of Osx and miRNAs in tooth development WP3971	0.000128815	CTNNB1	KLF4	RUNX2
Interactome of polycomb repressive complex 2 (PRC2) WP2916	0.000153774	SUZ12	MTF2	JARID2
Hepatitis B	0.000172172	SMAD4	SMAD3	STAT1	STAT3	TP53	NFKB1
Prostate cancer	0.000172445	AR	LEF1	CTNNB1	TP53	NFKB1
Prostate cancer	0.000173107	AR	LEF1	CTNNB1	TP53	NFKB1
Regulation of Wnt/B-catenin Signaling by Small Molecule Compounds WP3664	0.000181251	LEF1	CTNNB1	TCF4
AGE-RAGE signaling pathway in diabetic complications	0.000184548	SMAD4	SMAD3	STAT1	STAT3	NFKB1
Transcriptional Regulation By VENTX R-HSA-8853884	0.000192328	LEF1	CTNNB1	TP53	NFKB1
Transcriptional Regulation Of White Adipocyte Differentiation R-HSA-381340	0.000192328	CEBPA	KLF5	CEBPD	KLF4	NFKB1
TGF-B Signaling in Thyroid Cells for Epithelial-Mesenchymal Transition WP3859	0.000211278	SMAD4	SMAD3	RUNX2
IL-4 signaling pathway WP395	0.000230061	CEBPA	STAT1	STAT3	NFKB1
Deactivation Of Beta-Catenin Transactivating Complex R-HSA-3769402	0.000233509	SOX2	CTBP1	LEF1	CTNNB1
Th17 cell differentiation	0.000237715	SMAD4	SMAD3	STAT1	STAT3	NFKB1
Repression Of WNT Target Genes R-HSA-4641265	0.000241935	CTBP2	CTBP1	LEF1
Gastrin signaling pathway WP4659	0.000277046	STAT3	CTNNB1	TCF4	KLF4	NFKB1
YAP1- And WWTR1 (TAZ)-stimulated Gene Expression R-HSA-2032785	0.000283959	TEAD4	YAP1	RUNX2
RUNX1 Regulates Transcription Of Genes Involved In Differentiation Of HSCs R-HSA-8939236	0.000317571	YAP1	TAL1	LMO2	GATA2	GATA1
Chromatin remodeling by hSWI/SNF ATP-dependent complexes	0.000334358	SMARCD1	NR3C1	SMARCA4
Kaposi sarcoma-associated herpesvirus infection	0.000338471	STAT1	LEF1	STAT3	CTNNB1	TP53	NFKB1
Transcription factor regulation in adipogenesis WP3599	0.000366088	CEBPA	CEBPD	NR3C1
FOXO-mediated Transcription Of Cell Cycle Genes R-HSA-9617828	0.000377919	SMAD4	SMAD3	KLF4
Androgen receptor regulation of biosynthesis and transcription	0.000399851	AR	CEBPA	NR3C1	GATA2
Interleukin-4 And Interleukin-13 Signaling R-HSA-6785807	0.000437317	SOX2	CEBPD	STAT1	STAT3	TP53
Oncostatin M Signaling Pathway WP2374	0.000445061	STAT1	STAT3	TP53	NFKB1
Generic transcription pathway	0.000450291	TEAD4	YAP1	AR	SMAD4	SMAD3	NR3C1	RUNX2	NR3C2
AGE/RAGE pathway WP2324	0.000461614	SMAD3	STAT1	STAT3	NFKB1
Inflammatory bowel disease	0.000475968	SMAD3	STAT1	STAT3	NFKB1
Hypothesized Pathways in Pathogenesis of Cardiovascular Disease WP3668	0.000495738	SMAD4	SMAD3	RUNX2
TGF-beta Signaling Pathway WP366	0.000495738	YAP1	SMAD4	SMAD3	TP53	RUNX2
Acute myeloid leukemia	0.000497239	CEBPA	LEF1	STAT3	NFKB1
Acute myeloid leukemia	0.000504647	CEBPA	LEF1	STAT3	NFKB1
Wnt/beta-catenin signaling pathway in leukemia WP3658	0.000545716	LEF1	CTNNB1	TCF3
MECP2 and Associated Rett Syndrome WP3584	0.000593972	REST	CEBPD	CTCF	POU3F2
Adherens junction	0.000598233	SMAD4	SMAD3	LEF1	CTNNB1
Transcriptional Regulation By RUNX2 R-HSA-8878166	0.000694082	YAP1	SMAD4	STAT1	NR3C1	RUNX2
Modulation of interferon signaling by chaperones	0.000744091	WT1	TP53	NFKB1
Dopaminergic Neurogenesis WP2855	0.000792474	SOX2	STAT3	FOXA2
Extracellular vesicle-mediated signaling in recipient cells WP2870	0.000792474	SMAD4	SMAD3	CTNNB1
HIF-1 transcriptional activity in hypoxia	0.000830023	SMAD4	SMAD3	ARNT	GATA2
Tumor suppressor activity of SMARCB1 WP4204	0.00085047	SUZ12	SMARCD1	SMARCA4
Hepatitis B infection WP4666	0.00085047	SMAD4	SMAD3	STAT1	STAT3	NFKB1
Chemical carcinogenesis	0.000869387	AR	KLF5	STAT3	ARNT	KLF4	NFKB1
IL17 signaling pathway WP2112	0.000908001	CEBPD	STAT3	NFKB1
FOXO-mediated Transcription R-HSA-9614085	0.00090974	SMAD4	SMAD3	NR3C1	KLF4
Prion disease pathway WP3995	0.000977649	STAT3	CTCF	NFKB1
AP-1 transcription factor network	0.000986086	CTNNB1	NR3C1	GATA2	TP53
YAP1- and WWTR1 (TAZ)-stimulated gene expression	0.000986086	YAP1	TEAD4	RUNX2
Interleukin-6 signaling pathway	0.000998071	CEBPD	STAT1	STAT3	MITF
CTCF pathway	0.000998071	SMAD4	CTCF	TP53
Control of gene expression by vitamin D receptor	0.000998071	TOP2B	SMARCD1	SMARCA4
p53 signaling pathway	0.000998071	FOXA1	DROSHA	TP53	TP63	SMARCA4
Myc repressed pathway	0.00100504	CEBPA	SMAD4	SMAD3	CEBPD
Adherens junction cell adhesion	0.00102021	SMAD4	SMAD3	LEF1	CTNNB1
Cell cycle: G1/S checkpoint	0.00102021	SMAD4	SMAD3	TP53
Hepatitis C	0.00102787	STAT1	STAT3	CTNNB1	TP53	NFKB1
CDO in myogenesis	0.00108119	CTNNB1	TCF4	TCF3
Thyroid cancer	0.00108119	LEF1	CTNNB1	TP53
Inactivation of GSK3 by Akt causes accumulation of beta-catenin in alveolar macrophages	0.00117062	LEF1	CTNNB1	NFKB1
p73 transcription factor network	0.00118056	YAP1	WT1	GATA1	TP63
ATM-dependent DNA damage response	0.00133383	SMAD4	SMAD3	CTNNB1	TP53
Effect of progerin on genes involved in Hutchinson-Gilford progeria syndrome WP4320	0.00135369	MBD3	LEF1	TP53
Thyroid cancer	0.00141815	LEF1	CTNNB1	TP53
RUNX3 Regulates BCL2L11 (BIM) Transcription R-HSA-8952158	0.0014476	SMAD4	SMAD3
FOXO-mediated Transcription Of Oxidative Stress, Metabolic And Neuronal Genes R-HSA-9615017	0.0014476	SMAD4	SMAD3	NR3C1
EGR2 And SOX10-mediated Initiation Of Schwann Cell Myelination R-HSA-9619665	0.0014476	YAP1	POU3F2	SMARCA4
Signaling By Interleukins R-HSA-449147	0.0014476	SOX2	SMAD3	CEBPD	STAT1	STAT3	TP53	NFKB1	SMARCA4
C-Myb transcription factor network	0.00146747	CEBPA	CEBPD	LEF1	GATA1
Myc active pathway	0.00146747	SMAD4	SMAD3	UBTF	TP53
Chromatin Modifying Enzymes R-HSA-3247509	0.00157151	SUZ12	SMARCD1	REST	KDM2B	NFKB1	SMARCA4
RUNX2 Regulates Bone Development R-HSA-8941326	0.00158356	YAP1	SMAD4	RUNX2
Downregulation Of SMAD2/3:SMAD4 Transcriptional Activity R-HSA-2173795	0.00158356	SMAD4	SMAD3	STAT1
TFs regulate miRNAs related to cardiac hypertrophy WP1559	0.00160101	STAT3	NFKB1
Pathways Regulating Hippo Signaling WP4540	0.00161922	TEAD4	SMAD3	LEF1	CTNNB1
PDGF Pathway WP2526	0.00161922	STAT1	STAT3	NFKB1
Integrated cancer pathway	0.00167075	SMAD3	STAT1	TP53
Degradation Of Beta-Catenin By Destruction Complex R-HSA-195253	0.00178965	CTBP2	CTBP1	LEF1	CTNNB1
Signaling By WNT In Cancer R-HSA-4791275	0.00178965	CTBP2	CTBP1	CTNNB1
FSH regulation of apoptosis	0.00180123	AR	SMARCD1	STAT1	WT1	TP53	SMARCA4
Interleukin-23-mediated signaling events	0.00189516	STAT1	STAT3	NFKB1
Signaling events mediated by HDAC class II	0.00201252	NR3C1	GATA2	GATA1
Heart Development WP1591	0.00204269	SMAD4	CTNNB1	FOXA2
Integrated Cancer Pathway WP1971	0.00204269	SMAD3	STAT1	TP53
Interleukin-11 Signaling Pathway WP2332	0.00204269	STAT1	STAT3	RUNX2
Transcription factor regulation of microRNAs related to cardiac hypertrophy	0.00219512	STAT3	NFKB1
Loss Of Function Of SMAD2/3 In Cancer R-HSA-3304349	0.00221445	SMAD4	SMAD3
Mammary gland development pathway - Involution (Stage 4 of 4) WP2815	0.0023101	STAT3	TP53
Thymic Stromal LymphoPoietin (TSLP) Signaling Pathway WP2203	0.00240322	STAT1	STAT3	NFKB1
Binding Of TCF/LEF:CTNNB1 To Target Gene Promoters R-HSA-4411364	0.00261894	LEF1	CTNNB1
RUNX3 Regulates WNT Signaling R-HSA-8951430	0.00261894	LEF1	CTNNB1
RUNX3 Regulates YAP1-mediated Transcription R-HSA-8951671	0.00261894	TEAD4	YAP1
Signaling By TGF-beta Receptor Complex In Cancer R-HSA-3304351	0.00261894	SMAD4	SMAD3
Wnt signaling WP428	0.00267782	CTBP2	CTBP1	LEF1	CTNNB1
cAMP receptor, G-protein-independent pathways inferred from amoeba model	0.00276315	STAT1	STAT3
Interleukin-4 signaling pathway	0.00276762	CEBPA	STAT1	STAT3	NFKB1
Gastrin pathway	0.00278729	CTNNB1	KLF4	NFKB1
HNF3A pathway	0.00278729	FOXA1	AR	FOXA2
Heart development	0.00278729	SMAD4	CTNNB1	FOXA2
Osteoblast differentiation WP4787	0.00290439	SMAD4	STAT1	CTNNB1	RUNX2
Wnt interactions in lipid metabolism and immune response	0.00292799	KLF5	LMO2	TCF4
PRC2 Methylates Histones And DNA R-HSA-212300	0.00302404	SUZ12	MTF2	JARID2
POU5F1 (OCT4), SOX2, NANOG Repress Genes Related To Differentiation R-HSA-2892245	0.00302404	SOX2	CDX2
Activation Of PUMA And Translocation To Mitochondria R-HSA-139915	0.00302404	TP53	TP63
Interleukin-9 Signaling R-HSA-8985947	0.00302404	STAT1	STAT3
Bone morphogenic protein (BMP) signaling and regulation WP1425	0.00311816	SMAD4	RUNX2
IL-10 Anti-inflammatory Signaling Pathway WP4495	0.00311816	STAT1	STAT3
Cardiac Progenitor Differentiation WP2406	0.00316783	SOX2	POU5F1	FOXA2
Signaling By WNT R-HSA-195721	0.00322413	SOX2	CTBP2	CTBP1	LEF1	CTNNB1	SMARCA4
Delta Np63 pathway	0.00327368	YAP1	CEBPD	TP63
ATM pathway	0.00342566	CTBP1	TP53	NFKB1
RANKL/RANK signaling pathway WP2018	0.00347912	STAT1	MITF	NFKB1
ncRNAs involved in STAT3 signaling in hepatocellular carcinoma WP4337	0.00351738	STAT3	NFKB1
TGF-beta signaling in gastrointestinal stem cells	0.0035363	SMAD4	SMAD3
Telomerase protein component gene hTERT transcriptional regulation	0.0035363	WT1	TP53
Erythropoietin-mediated neuroprotection through NF-kB	0.0035363	ARNT	NFKB1
Interleukin-21 Signaling R-HSA-9020958	0.00357897	STAT1	STAT3
Diseases Of Signal Transduction By Growth Factor Receptors And Second Messengers R-HSA-5663202	0.00357897	SMAD4	SMAD3	CTBP2	CTBP1	STAT1	STAT3	CTNNB1
TCF Dependent Signaling In Response To WNT R-HSA-201681	0.00357897	SOX2	CTBP1	LEF1	CTNNB1	SMARCA4
Nuclear receptor transcription pathway	0.00383964	AR	NR3C1	NR3C2
Interleukin-27 Signaling R-HSA-9020956	0.00388795	STAT1	STAT3
Interleukin-6 Signaling R-HSA-1059683	0.00388795	STAT1	STAT3
Signaling By PDGFRA Extracellular Domain Mutants R-HSA-9673770	0.00388795	STAT1	STAT3
Epigenetic Regulation Of Gene Expression R-HSA-212165	0.00388795	SUZ12	MTF2	UBTF	JARID2
Signaling events mediated by stem cell factor receptor (c-Kit)	0.00392317	STAT1	STAT3	MITF
Endometrial cancer	0.00392317	LEF1	CTNNB1	TP53
Notch signaling pathway	0.00392317	CTBP2	CTBP1	STAT3	NFKB1
BMP signaling and regulation	0.00392317	SMAD4	RUNX2
Transcriptional Activity Of SMAD2/SMAD3:SMAD4 Heterotrimer R-HSA-2173793	0.00414229	SMAD4	SMAD3	STAT1
Kit receptor signaling pathway WP304	0.00414878	STAT1	STAT3	MITF
POU5F1 (OCT4), SOX2, NANOG Activate Genes Related To Proliferation R-HSA-2892247	0.00415754	SOX2	STAT3
TP53 Regulates Transcription Of Caspase Activators And Caspases R-HSA-6803207	0.00415754	TP53	TP63
TP53 Regulates Transcription Of Death Receptors And Ligands R-HSA-6803211	0.00415754	TP53	TP63
Interleukin-35 Signaling R-HSA-8984722	0.00415754	STAT1	STAT3
Kit receptor signaling pathway	0.00421206	STAT1	STAT3	MITF
Human T-cell leukemia virus 1 infection	0.00429662	SMAD4	SMAD3	TCF3	TP53	NFKB1
Basal cell carcinoma	0.00436958	LEF1	CTNNB1	TP53
Double stranded RNA-induced gene expression	0.00436958	TP53	NFKB1
Interleukin-22 soluble receptor signaling pathway	0.00436958	STAT1	STAT3
Signal Transduction R-HSA-162582	0.0046056	FOXA1	YAP1	SUZ12	SMAD4	SMAD3	CTBP2	CTBP1	STAT1	LEF1	STAT3	NR3C1	NFKB1	SMARCA4	SOX2	REST	CTNNB1	ZNF217	TP53
Intrinsic Pathway For Apoptosis R-HSA-109606	0.0046056	STAT3	TP53	TP63
Endometrial cancer	0.00489413	LEF1	CTNNB1	TP53
Endometrial cancer WP4155	0.00494979	LEF1	CTNNB1	TP53
TP53 Regulates Transcription Of Additional Cell Death Genes With Uncertain Roles In P53-Dependent Apoptosis R-HSA-6803205	0.00530745	TP53	TP63
Regulation Of TP53 Activity Thru Association With Co-factors R-HSA-6804759	0.00530745	TP53	TP63
Pathways affected in adenoid cystic carcinoma WP3651	0.00534373	CEBPA	CTBP1	TP53
Brain-derived neurotrophic factor (BDNF) signaling pathway WP2380	0.00534674	STAT1	STAT3	CTNNB1	NFKB1
SARS-CoV-2 innate immunity evasion and cell-specific immune response WP5039	0.00543412	SMAD3	STAT1	NFKB1
Canonical and non-canonical TGF-B signaling WP3874	0.00544908	SMAD4	SMAD3
IL-9 signaling pathway WP22	0.00544908	STAT1	STAT3
miR-509-3p alteration of YAP1/ECM axis WP3967	0.00544908	YAP1	TEAD4
Androgen receptor proteolysis and transcription regulation	0.00553094	AR	CTNNB1	TCF4
FGF signaling pathway	0.00553094	STAT1	STAT3	RUNX2
Leptin signaling pathway	0.00553094	STAT1	STAT3	NFKB1
Formation Of beta-catenin:TCF Transactivating Complex R-HSA-201722	0.00563011	LEF1	CTNNB1	SMARCA4
Measles	0.00572709	STAT1	STAT3	TP53	NFKB1
Basal cell carcinoma	0.00572709	LEF1	CTNNB1	TP53
Regulation Of PTEN Gene Transcription R-HSA-8943724	0.0058054	SUZ12	REST	TP53
Signaling By Activin R-HSA-1502540	0.0058054	SMAD4	SMAD3
Gene expression	0.00611475	TEAD4	YAP1	AR	SMAD4	SMAD3	UBTF	DROSHA	NR3C1	RUNX2	NR3C2
Interleukin-10 anti-inflammatory signaling pathway	0.00616581	STAT1	STAT3
Interleukin-9 signaling pathway	0.00616581	STAT1	STAT3
Interleukin-12-mediated signaling events	0.00631327	STAT1	STAT3	NFKB1
TP53 network WP1742	0.00673486	TP53	TP63
Telomerase regulation	0.00680536	SMAD3	WT1	NFKB1
16p11.2 proximal deletion syndrome WP4949	0.00707672	NR3C1	TP53	NFKB1
Disease R-HSA-1643685	0.0071141	SUZ12	SMAD4	SMAD3	CEBPD	CTBP2	CTBP1	STAT1	STAT3	NR3C1	NFKB1	REST	CTNNB1	TP53	BRD4
Signaling By Cytosolic FGFR1 Fusion Mutants R-HSA-1839117	0.00724591	STAT1	STAT3
Hematopoietic Stem Cell Gene Regulation by GABP alpha/beta Complex WP3657	0.0072806	SMAD4	SMARCA4
Leptin signaling pathway WP2034	0.0072929	STAT1	STAT3	NFKB1
Prolactin Signaling Pathway WP2037	0.0072929	STAT1	STAT3	NFKB1
IL-18 signaling pathway WP4754	0.0072929	CTNNB1	TP53	GATA1	RUNX2	NFKB1
Prolactin signaling pathway	0.00746721	STAT1	STAT3	NFKB1
Corticosteroids and cardioprotection	0.0075381	NR3C1	NFKB1
FOXA2 pathway WP5066	0.00764751	FOXA1	FOXA2
Cellular senescence	0.00790177	SMAD3	FOXM1	TP53	NFKB1
Signaling by FGFR1 fusion mutants	0.00791825	STAT1	STAT3
Signaling by NODAL	0.00791825	SMAD4	SMAD3
TP53 network	0.00791825	TP53	TP63
Tob role in T-cell activation	0.00791825	SMAD4	SMAD3
Hypoxic and oxygen homeostasis regulation of HIF-1-alpha	0.00791825	ARNT	TP53
Interleukin-1 Family Signaling R-HSA-446652	0.00809263	SMAD3	STAT3	TP53	NFKB1
Regulation Of RUNX2 Expression And Activity R-HSA-8939902	0.00839497	STAT1	NR3C1	RUNX2
SUMOylation Of Transcription Factors R-HSA-3232118	0.00839497	MITF	TP53
Signaling By KIT In Disease R-HSA-9669938	0.00839497	STAT1	STAT3
Signaling By PDGFR In Disease R-HSA-9671555	0.00839497	STAT1	STAT3
Prolactin activation of MAPK signaling	0.00857983	STAT1	STAT3	NFKB1
Apoptotic signaling in response to DNA damage	0.00857983	STAT1	TP53
Cancer immunotherapy by PD-1 blockade WP4585	0.00885798	STAT3	NFKB1
GDNF/RET signaling axis WP4830	0.00885798	CTNNB1	SOX11
Kynurenine Pathway and links to Cellular Senescence WP5044	0.00885798	KLF5	TP53
Apoptosis WP254	0.00901935	TP53	TP63	NFKB1
MicroRNAs in cardiomyocyte hypertrophy WP1544	0.00901935	STAT3	CTNNB1	NFKB1
TP53 Regulates Transcription Of Genes Involved In Cytochrome C Release R-HSA-6803204	0.00917105	TP53	TP63
Cytokine Signaling In Immune System R-HSA-1280215	0.00955334	SOX2	SMAD3	CEBPD	STAT1	STAT3	TP53	NFKB1	SMARCA4
Synthesis, Secretion, And Inactivation Of Glucagon-like Peptide-1 (GLP-1) R-HSA-381771	0.00955334	CDX2	CTNNB1
Interleukin-37 Signaling R-HSA-9008059	0.00955334	SMAD3	STAT3
Cellular Senescence R-HSA-2559583	0.00955334	SUZ12	STAT3	TP53	NFKB1
IL-7 signaling pathway WP205	0.00999926	STAT1	STAT3
Mammalian disorder of sexual development WP4842	0.00999926	WT1	CTNNB1
Library-specific enrichment analyses
Library: Reactome 2022
Term	Adjusted P-value	Genes
Developmental Biology R-HSA-1266738	5.729799650149468E-12	YAP1	SUZ12	CEBPA	SMAD4	SMAD3	CEBPD	CDX2	LEF1	STAT3	CTCF	GATA2	KLF4	POU3F2	FLI1	NFKB1	SMARCA4	SOX2	MEIS1	KLF5	TAL1	WT1	CTNNB1	TP63	FOXA2
Gene Expression (Transcription) R-HSA-74160	2.8626586323052024E-11	YAP1	SMARCD1	LEF1	NR3C1	GATA2	GATA1	NR3C2	SOX2	UBTF	DROSHA	JARID2	TP63	TEAD4	SUZ12	SMAD4	SMAD3	STAT1	LMO2	KLF4	RUNX2	NFKB1	SMARCA4	TAL1	MTF2	CTNNB1	TP53
Gastrulation R-HSA-9758941	1.0529667373294065E-9	SOX2	SMAD4	SMAD3	LEF1	CTNNB1	TP63
Generic Transcription Pathway R-HSA-212436	1.0529667373294065E-9	TEAD4	YAP1	SUZ12	SMARCD1	SMAD4	SMAD3	STAT1	LMO2	LEF1	NR3C1	GATA2	KLF4	GATA1	RUNX2	NFKB1	NR3C2	SMARCA4	SOX2	TAL1	CTNNB1	TP53	TP63
RNA Polymerase II Transcription R-HSA-73857	5.596962283875017E-9	TEAD4	YAP1	SUZ12	SMARCD1	SMAD4	SMAD3	STAT1	LMO2	LEF1	NR3C1	GATA2	KLF4	GATA1	RUNX2	NFKB1	NR3C2	SMARCA4	SOX2	TAL1	CTNNB1	TP53	TP63
Transcriptional Regulation Of Granulopoiesis R-HSA-9616222	4.8510218030537045E-8	CEBPA	KLF5	TAL1	LEF1	STAT3	GATA2	FLI1
Transcriptional Regulation By RUNX3 R-HSA-8878159	1.2271672352636622E-6	TEAD4	YAP1	SMAD4	SMAD3	LEF1	CTNNB1	TP53
Transcriptional Regulation Of Pluripotent Stem Cells R-HSA-452723	1.7820479584758273E-6	SOX2	SMAD4	CDX2	STAT3	KLF4
Transcriptional Regulation By RUNX1 R-HSA-8878171	1.2483369634132576E-5	YAP1	SMARCD1	TAL1	LMO2	GATA2	GATA1	RUNX2	SMARCA4
RUNX3 Regulates CDKN1A Transcription R-HSA-8941855	3.784078028090732E-5	SMAD4	SMAD3	TP53
SUMO E3 Ligases SUMOylate Target Proteins R-HSA-3108232	3.8638002439137E-5	SUZ12	TOP2B	CTBP1	MITF	NR3C1	TP53	NR3C2
SUMOylation R-HSA-2990846	4.478053879046488E-5	SUZ12	TOP2B	CTBP1	MITF	NR3C1	TP53	NR3C2
Transcriptional Regulation By VENTX R-HSA-8853884	1.9232805032775208E-4	LEF1	CTNNB1	TP53	NFKB1
Transcriptional Regulation Of White Adipocyte Differentiation R-HSA-381340	1.9232805032775208E-4	CEBPA	KLF5	CEBPD	KLF4	NFKB1
Deactivation Of Beta-Catenin Transactivating Complex R-HSA-3769402	2.3350901573961875E-4	SOX2	CTBP1	LEF1	CTNNB1
Repression Of WNT Target Genes R-HSA-4641265	2.4193548044649295E-4	CTBP2	CTBP1	LEF1
YAP1- And WWTR1 (TAZ)-stimulated Gene Expression R-HSA-2032785	2.8395897457007086E-4	TEAD4	YAP1	RUNX2
RUNX1 Regulates Transcription Of Genes Involved In Differentiation Of HSCs R-HSA-8939236	3.1757130594677746E-4	YAP1	TAL1	LMO2	GATA2	GATA1
FOXO-mediated Transcription Of Cell Cycle Genes R-HSA-9617828	3.779187773970476E-4	SMAD4	SMAD3	KLF4
Interleukin-4 And Interleukin-13 Signaling R-HSA-6785807	4.3731696201393833E-4	SOX2	CEBPD	STAT1	STAT3	TP53
Transcriptional Regulation By RUNX2 R-HSA-8878166	6.940820584569067E-4	YAP1	SMAD4	STAT1	NR3C1	RUNX2
FOXO-mediated Transcription R-HSA-9614085	9.09739924354864E-4	SMAD4	SMAD3	NR3C1	KLF4
RUNX3 Regulates BCL2L11 (BIM) Transcription R-HSA-8952158	0.0014476039190190325	SMAD4	SMAD3
FOXO-mediated Transcription Of Oxidative Stress, Metabolic And Neuronal Genes R-HSA-9615017	0.0014476039190190325	SMAD4	SMAD3	NR3C1
EGR2 And SOX10-mediated Initiation Of Schwann Cell Myelination R-HSA-9619665	0.0014476039190190325	YAP1	POU3F2	SMARCA4
Signaling By Interleukins R-HSA-449147	0.0014476039190190325	SOX2	SMAD3	CEBPD	STAT1	STAT3	TP53	NFKB1	SMARCA4
Chromatin Modifying Enzymes R-HSA-3247509	0.0015715111367286653	SUZ12	SMARCD1	REST	KDM2B	NFKB1	SMARCA4
RUNX2 Regulates Bone Development R-HSA-8941326	0.0015835578031927948	YAP1	SMAD4	RUNX2
Downregulation Of SMAD2/3:SMAD4 Transcriptional Activity R-HSA-2173795	0.0015835578031927948	SMAD4	SMAD3	STAT1
Degradation Of Beta-Catenin By Destruction Complex R-HSA-195253	0.001789648681664423	CTBP2	CTBP1	LEF1	CTNNB1
Signaling By WNT In Cancer R-HSA-4791275	0.001789648681664423	CTBP2	CTBP1	CTNNB1
Loss Of Function Of SMAD2/3 In Cancer R-HSA-3304349	0.002214445060967578	SMAD4	SMAD3
Binding Of TCF/LEF:CTNNB1 To Target Gene Promoters R-HSA-4411364	0.002618940155257306	LEF1	CTNNB1
RUNX3 Regulates WNT Signaling R-HSA-8951430	0.002618940155257306	LEF1	CTNNB1
RUNX3 Regulates YAP1-mediated Transcription R-HSA-8951671	0.002618940155257306	TEAD4	YAP1
Signaling By TGF-beta Receptor Complex In Cancer R-HSA-3304351	0.002618940155257306	SMAD4	SMAD3
PRC2 Methylates Histones And DNA R-HSA-212300	0.003024036767683766	SUZ12	MTF2	JARID2
POU5F1 (OCT4), SOX2, NANOG Repress Genes Related To Differentiation R-HSA-2892245	0.003024036767683766	SOX2	CDX2
Activation Of PUMA And Translocation To Mitochondria R-HSA-139915	0.003024036767683766	TP53	TP63
Interleukin-9 Signaling R-HSA-8985947	0.003024036767683766	STAT1	STAT3
Signaling By WNT R-HSA-195721	0.0032241316110763894	SOX2	CTBP2	CTBP1	LEF1	CTNNB1	SMARCA4
Interleukin-21 Signaling R-HSA-9020958	0.0035789707546078913	STAT1	STAT3
Diseases Of Signal Transduction By Growth Factor Receptors And Second Messengers R-HSA-5663202	0.0035789707546078913	SMAD4	SMAD3	CTBP2	CTBP1	STAT1	STAT3	CTNNB1
TCF Dependent Signaling In Response To WNT R-HSA-201681	0.0035789707546078913	SOX2	CTBP1	LEF1	CTNNB1	SMARCA4
Interleukin-27 Signaling R-HSA-9020956	0.0038879458485634234	STAT1	STAT3
Interleukin-6 Signaling R-HSA-1059683	0.0038879458485634234	STAT1	STAT3
Signaling By PDGFRA Extracellular Domain Mutants R-HSA-9673770	0.0038879458485634234	STAT1	STAT3
Epigenetic Regulation Of Gene Expression R-HSA-212165	0.0038879458485634234	SUZ12	MTF2	UBTF	JARID2
Transcriptional Activity Of SMAD2/SMAD3:SMAD4 Heterotrimer R-HSA-2173793	0.004142292929603704	SMAD4	SMAD3	STAT1
POU5F1 (OCT4), SOX2, NANOG Activate Genes Related To Proliferation R-HSA-2892247	0.004157544082839916	SOX2	STAT3
TP53 Regulates Transcription Of Caspase Activators And Caspases R-HSA-6803207	0.004157544082839916	TP53	TP63
TP53 Regulates Transcription Of Death Receptors And Ligands R-HSA-6803211	0.004157544082839916	TP53	TP63
Interleukin-35 Signaling R-HSA-8984722	0.004157544082839916	STAT1	STAT3
Signal Transduction R-HSA-162582	0.004605596790518606	FOXA1	YAP1	SUZ12	SMAD4	SMAD3	CTBP2	CTBP1	STAT1	LEF1	STAT3	NR3C1	NFKB1	SMARCA4	SOX2	REST	CTNNB1	ZNF217	TP53
Intrinsic Pathway For Apoptosis R-HSA-109606	0.004605596790518606	STAT3	TP53	TP63
TP53 Regulates Transcription Of Additional Cell Death Genes With Uncertain Roles In P53-Dependent Apoptosis R-HSA-6803205	0.005307445990426027	TP53	TP63
Regulation Of TP53 Activity Thru Association With Co-factors R-HSA-6804759	0.005307445990426027	TP53	TP63
Formation Of beta-catenin:TCF Transactivating Complex R-HSA-201722	0.005630110109595794	LEF1	CTNNB1	SMARCA4
Regulation Of PTEN Gene Transcription R-HSA-8943724	0.005805404414567805	SUZ12	REST	TP53
Signaling By Activin R-HSA-1502540	0.005805404414567805	SMAD4	SMAD3
Disease R-HSA-1643685	0.007114100079202854	SUZ12	SMAD4	SMAD3	CEBPD	CTBP2	CTBP1	STAT1	STAT3	NR3C1	NFKB1	REST	CTNNB1	TP53	BRD4
Signaling By Cytosolic FGFR1 Fusion Mutants R-HSA-1839117	0.007245910471432428	STAT1	STAT3
Interleukin-1 Family Signaling R-HSA-446652	0.008092625986915472	SMAD3	STAT3	TP53	NFKB1
Regulation Of RUNX2 Expression And Activity R-HSA-8939902	0.00839496957099568	STAT1	NR3C1	RUNX2
SUMOylation Of Transcription Factors R-HSA-3232118	0.00839496957099568	MITF	TP53
Signaling By KIT In Disease R-HSA-9669938	0.00839496957099568	STAT1	STAT3
Signaling By PDGFR In Disease R-HSA-9671555	0.00839496957099568	STAT1	STAT3
TP53 Regulates Transcription Of Genes Involved In Cytochrome C Release R-HSA-6803204	0.0091710452538804	TP53	TP63
Cytokine Signaling In Immune System R-HSA-1280215	0.009553341558936123	SOX2	SMAD3	CEBPD	STAT1	STAT3	TP53	NFKB1	SMARCA4
Synthesis, Secretion, And Inactivation Of Glucagon-like Peptide-1 (GLP-1) R-HSA-381771	0.009553341558936123	CDX2	CTNNB1
Interleukin-37 Signaling R-HSA-9008059	0.009553341558936123	SMAD3	STAT3
Cellular Senescence R-HSA-2559583	0.009553341558936123	SUZ12	STAT3	TP53	NFKB1
Library: Bioplanet 2019
Term	Adjusted P-value	Genes
Pathways in cancer	9.430035601413926E-10	CEBPA	SMAD4	SMAD3	CTBP2	CTBP1	STAT1	LEF1	STAT3	ARNT	MITF	NFKB1	AR	CTNNB1	TP53
SIDS susceptibility pathways	9.76342217812503E-9	AR	REST	CTCF	FOXM1	NR3C1	GATA2	POU3F2	NFKB1
HES/HEY pathway	2.09798541568281E-8	AR	CTBP1	STAT3	ARNT	TCF3	GATA1	RUNX2
Nuclear beta-catenin signaling and target gene transcription regulation	2.09798541568281E-8	AR	CTBP1	LEF1	CTNNB1	MITF	TCF4	KLF4	SMARCA4
TGF-beta signaling pathway	3.334907930473359E-8	YAP1	SMAD4	SMAD3	STAT1	LEF1	STAT3	CTNNB1	TP53	RUNX2	NFKB1
Adipogenesis	3.334907930473359E-8	CEBPA	SMAD3	KLF5	CEBPD	STAT1	STAT3	CTNNB1	NR3C1	GATA2
Retinoblastoma protein regulation	1.1286024053975322E-7	CEBPA	CEBPD	CTBP1	UBTF	MITF	RUNX2	SMARCA4
Wnt signaling pathway	2.0051899894321975E-7	SOX2	SMAD4	SMAD3	CTBP2	CTBP1	LEF1	CTNNB1	SOX11	TP53	SMARCA4
SMAD2/3 nuclear pathway	4.1115357533032805E-7	AR	SMAD4	SMAD3	CTBP1	TCF3	NR3C1	RUNX2
Wnt signaling pathway and pluripotency	1.2920008443191836E-6	SOX2	CTBP2	CTBP1	LEF1	CTNNB1	TP53	POU5F1
Pancreatic cancer	3.753278648976371E-6	SMAD4	SMAD3	STAT1	STAT3	TP53	NFKB1
Developmental biology	3.753278648976371E-6	CEBPA	SMAD4	SMAD3	KLF5	CEBPD	CTNNB1	TCF4	TCF3	KLF4	NFKB1	FOXA2
Chronic myeloid leukemia	4.339427866892026E-6	SMAD4	SMAD3	CTBP2	CTBP1	TP53	NFKB1
Regular glucocorticoid receptor pathway	8.09887965412484E-6	SMARCD1	STAT1	NR3C1	TP53	NFKB1	SMARCA4
HNF3B pathway	9.496235523857423E-6	FOXA1	CEBPA	CEBPD	NR3C1	FOXA2
Androgen receptor signaling, proteolysis, and transcription regulation	1.0799552119946319E-5	AR	SMAD4	SMAD3	STAT3	CTNNB1	RUNX2
Cell differentiation pathway	1.140250300165399E-5	SOX2	STAT3	KLF4	RUNX2
Neural crest differentiation	1.1716545874828434E-5	CTBP2	CTNNB1	MITF	TCF4	OLIG2	NFKB1
Integrated breast cancer pathway	1.382035182551196E-5	AR	SMAD4	STAT1	CTNNB1	TP53	NFKB1	SMARCA4
Colorectal cancer	3.6127876315195364E-5	SMAD4	SMAD3	LEF1	CTNNB1	TP53
Interferon-beta enhancer pathway	5.0933464769414356E-5	SMARCD1	NR3C1	NFKB1	SMARCA4
NF-kappaB activation by non-typeable Hemophilus influenzae	5.56828724129821E-5	SMAD4	SMAD3	NR3C1	NFKB1
Signaling events mediated by HDAC class I	5.757613808245341E-5	MBD3	STAT3	GATA2	GATA1	NFKB1
Transcriptional regulation of white adipocyte differentiation	8.848812029911092E-5	CEBPA	KLF5	CEBPD	KLF4	NFKB1
Prostate cancer	1.731073249423457E-4	AR	LEF1	CTNNB1	TP53	NFKB1
Chromatin remodeling by hSWI/SNF ATP-dependent complexes	3.343584732292457E-4	SMARCD1	NR3C1	SMARCA4
Androgen receptor regulation of biosynthesis and transcription	3.998511716617584E-4	AR	CEBPA	NR3C1	GATA2
Generic transcription pathway	4.50290814630605E-4	TEAD4	YAP1	AR	SMAD4	SMAD3	NR3C1	RUNX2	NR3C2
Acute myeloid leukemia	4.972385537176291E-4	CEBPA	LEF1	STAT3	NFKB1
Modulation of interferon signaling by chaperones	7.44090503950943E-4	WT1	TP53	NFKB1
HIF-1 transcriptional activity in hypoxia	8.300226747828613E-4	SMAD4	SMAD3	ARNT	GATA2
AP-1 transcription factor network	9.86086183824606E-4	CTNNB1	NR3C1	GATA2	TP53
YAP1- and WWTR1 (TAZ)-stimulated gene expression	9.86086183824606E-4	YAP1	TEAD4	RUNX2
Interleukin-6 signaling pathway	9.980714095279891E-4	CEBPD	STAT1	STAT3	MITF
CTCF pathway	9.980714095279891E-4	SMAD4	CTCF	TP53
Control of gene expression by vitamin D receptor	9.980714095279891E-4	TOP2B	SMARCD1	SMARCA4
p53 signaling pathway	9.980714095279891E-4	FOXA1	DROSHA	TP53	TP63	SMARCA4
Myc repressed pathway	0.001005043553162544	CEBPA	SMAD4	SMAD3	CEBPD
Adherens junction cell adhesion	0.0010202138176465918	SMAD4	SMAD3	LEF1	CTNNB1
Cell cycle: G1/S checkpoint	0.0010202138176465918	SMAD4	SMAD3	TP53
CDO in myogenesis	0.0010811915021285599	CTNNB1	TCF4	TCF3
Thyroid cancer	0.0010811915021285599	LEF1	CTNNB1	TP53
Inactivation of GSK3 by Akt causes accumulation of beta-catenin in alveolar macrophages	0.001170623197411248	LEF1	CTNNB1	NFKB1
p73 transcription factor network	0.0011805639028065584	YAP1	WT1	GATA1	TP63
ATM-dependent DNA damage response	0.0013338292981181438	SMAD4	SMAD3	CTNNB1	TP53
C-Myb transcription factor network	0.0014674739413927096	CEBPA	CEBPD	LEF1	GATA1
Myc active pathway	0.0014674739413927096	SMAD4	SMAD3	UBTF	TP53
Integrated cancer pathway	0.0016707461838002533	SMAD3	STAT1	TP53
FSH regulation of apoptosis	0.0018012301636589963	AR	SMARCD1	STAT1	WT1	TP53	SMARCA4
Interleukin-23-mediated signaling events	0.0018951643048881956	STAT1	STAT3	NFKB1
Signaling events mediated by HDAC class II	0.0020125158728099882	NR3C1	GATA2	GATA1
Transcription factor regulation of microRNAs related to cardiac hypertrophy	0.0021951203768666096	STAT3	NFKB1
cAMP receptor, G-protein-independent pathways inferred from amoeba model	0.0027631521432496735	STAT1	STAT3
Interleukin-4 signaling pathway	0.002767618075422502	CEBPA	STAT1	STAT3	NFKB1
Gastrin pathway	0.002787289484656419	CTNNB1	KLF4	NFKB1
HNF3A pathway	0.002787289484656419	FOXA1	AR	FOXA2
Heart development	0.002787289484656419	SMAD4	CTNNB1	FOXA2
Wnt interactions in lipid metabolism and immune response	0.002927993095728449	KLF5	LMO2	TCF4
Delta Np63 pathway	0.003273683724177724	YAP1	CEBPD	TP63
ATM pathway	0.0034256615249302316	CTBP1	TP53	NFKB1
TGF-beta signaling in gastrointestinal stem cells	0.00353630456861161	SMAD4	SMAD3
Telomerase protein component gene hTERT transcriptional regulation	0.00353630456861161	WT1	TP53
Erythropoietin-mediated neuroprotection through NF-kB	0.00353630456861161	ARNT	NFKB1
Nuclear receptor transcription pathway	0.003839640139395335	AR	NR3C1	NR3C2
Signaling events mediated by stem cell factor receptor (c-Kit)	0.003923172725228843	STAT1	STAT3	MITF
Endometrial cancer	0.003923172725228843	LEF1	CTNNB1	TP53
Notch signaling pathway	0.003923172725228843	CTBP2	CTBP1	STAT3	NFKB1
BMP signaling and regulation	0.003923172725228843	SMAD4	RUNX2
Kit receptor signaling pathway	0.004212061251982793	STAT1	STAT3	MITF
Basal cell carcinoma	0.004369578581760195	LEF1	CTNNB1	TP53
Double stranded RNA-induced gene expression	0.004369578581760195	TP53	NFKB1
Interleukin-22 soluble receptor signaling pathway	0.004369578581760195	STAT1	STAT3
Androgen receptor proteolysis and transcription regulation	0.0055309395296308595	AR	CTNNB1	TCF4
FGF signaling pathway	0.0055309395296308595	STAT1	STAT3	RUNX2
Leptin signaling pathway	0.0055309395296308595	STAT1	STAT3	NFKB1
Gene expression	0.006114748568475788	TEAD4	YAP1	AR	SMAD4	SMAD3	UBTF	DROSHA	NR3C1	RUNX2	NR3C2
Interleukin-10 anti-inflammatory signaling pathway	0.006165811556071323	STAT1	STAT3
Interleukin-9 signaling pathway	0.006165811556071323	STAT1	STAT3
Interleukin-12-mediated signaling events	0.006313271650223793	STAT1	STAT3	NFKB1
Telomerase regulation	0.006805356081341179	SMAD3	WT1	NFKB1
Corticosteroids and cardioprotection	0.007538096737240189	NR3C1	NFKB1
Signaling by FGFR1 fusion mutants	0.007918247772554978	STAT1	STAT3
Signaling by NODAL	0.007918247772554978	SMAD4	SMAD3
TP53 network	0.007918247772554978	TP53	TP63
Tob role in T-cell activation	0.007918247772554978	SMAD4	SMAD3
Hypoxic and oxygen homeostasis regulation of HIF-1-alpha	0.007918247772554978	ARNT	TP53
Prolactin activation of MAPK signaling	0.008579830072419557	STAT1	STAT3	NFKB1
Apoptotic signaling in response to DNA damage	0.008579830072419557	STAT1	TP53
Library: WikiPathway 2021
Term	Adjusted P-value	Genes
Mesodermal commitment pathway WP2857	5.8284486078094275E-18	FOXA1	YAP1	SMAD4	SMAD3	CTBP2	LEF1	KLF4	POU5F1	TBX3	SOX2	MEIS1	KLF5	MTF2	TCF4	JARID2	FOXA2
Endoderm differentiation WP2853	3.2566284308767042E-15	FOXA1	SMAD4	SMAD3	CTBP2	STAT1	LEF1	NR3C1	POU5F1	SOX2	MTF2	CTNNB1	TCF4	JARID2	FOXA2
Pre-implantation embryo WP3527	3.4229414752065457E-13	SOX2	TEAD4	CDX2	SOX11	GATA2	KLF4	POU5F1	TBX3	NR3C2	SMARCA4
Sudden Infant Death Syndrome (SIDS) Susceptibility Pathways WP706	9.795462490293513E-12	SOX2	AR	REST	CTNNB1	CTCF	TCF3	FOXM1	NR3C1	GATA2	POU3F2	POU5F1	NFKB1
TGF-beta Receptor Signaling WP560	4.96992788727086E-10	SMAD4	SMAD3	STAT1	LEF1	STAT3	CTNNB1	RUNX2	NFKB1
TGF-beta receptor signaling in skeletal dysplasias WP4816	7.551534312735197E-10	SMAD4	SMAD3	STAT1	LEF1	STAT3	CTNNB1	RUNX2	NFKB1
Adipogenesis WP236	1.7979436943995577E-8	CEBPA	SMAD3	KLF5	CEBPD	STAT1	STAT3	CTNNB1	NR3C1	GATA2
White fat cell differentiation WP4149	3.217829041764253E-8	CEBPA	KLF5	CEBPD	NR3C1	GATA2	KLF4
Hepatitis C and Hepatocellular Carcinoma WP3646	4.225025233322766E-7	SMAD4	SMAD3	LEF1	STAT3	TP53	NFKB1
The Overlap Between Signal Transduction Pathways that Contribute to a Range of LMNA Laminopathies WP4879	7.056577055445462E-7	CEBPA	SMAD3	CEBPD	LEF1	CTNNB1	RUNX2
Hematopoietic Stem Cell Differentiation WP2849	7.056577055445462E-7	LMO2	LEF1	GATA2	GATA1	FLI1	KLF1
Wnt signaling pathway and pluripotency WP399	1.0972897861750803E-6	SOX2	CTBP2	CTBP1	LEF1	CTNNB1	TP53	POU5F1
Hair Follicle Development: Organogenesis - Part 2 of 3 WP2839	1.4400015216815393E-6	LEF1	CTNNB1	TP63	NFKB1	RUNX2
Transcriptional cascade regulating adipogenesis WP4211	1.6038421138127715E-6	CEBPA	KLF5	CEBPD	GATA2
The influence of laminopathies on Wnt signaling WP4844	1.9965864440310163E-6	CEBPA	CEBPD	LEF1	CTNNB1	RUNX2
Ectoderm Differentiation WP2858	6.578713374564659E-6	SOX2	SMAD4	CTBP1	UBTF	CTNNB1	TCF3	FOXA2
Cell Differentiation - Index expanded WP2023	7.0544339729623825E-6	SOX2	STAT3	KLF4	RUNX2
Pancreatic adenocarcinoma pathway WP4263	7.920339033418527E-6	SMAD4	SMAD3	STAT1	STAT3	TP53	NFKB1
Androgen receptor signaling pathway WP138	8.018789687330977E-6	AR	SMAD4	SMAD3	STAT3	CTNNB1	RUNX2
let-7 inhibition of ES cell reprogramming WP3299	9.646041478214469E-6	SOX2	KLF4	POU5F1
Integrated breast cancer pathway WP1984	9.646041478214469E-6	AR	SMAD4	STAT1	CTNNB1	TP53	NFKB1	SMARCA4
Vitamin D in inflammatory diseases WP4482	9.983912421491505E-6	SMAD4	SMAD3	NR3C1	NFKB1
Wnt Signaling Pathway WP363	9.983912421491505E-6	CTBP1	LEF1	CTNNB1	TCF4	TCF3
Neural Crest Differentiation WP2064	1.2561390195540021E-5	CTBP2	CTNNB1	MITF	TCF4	OLIG2	NFKB1
DNA damage response (only ATM dependent) WP710	1.9913742035165867E-5	SMAD4	SMAD3	LEF1	CTNNB1	TP53	NFKB1
RAC1/PAK1/p38/MMP2 Pathway WP3303	3.401298808519585E-5	YAP1	STAT3	CTNNB1	TP53	NFKB1
miRNA regulation of prostate cancer signaling pathways WP3981	4.338559828552465E-5	AR	CTNNB1	TP53	NFKB1
Chromosomal and microsatellite instability in colorectal cancer WP4216	4.338559828552465E-5	SMAD4	SMAD3	LEF1	CTNNB1	TP53
Head and Neck Squamous Cell Carcinoma WP4674	4.338559828552465E-5	SMAD4	CTNNB1	TP53	TP63	NFKB1
ncRNAs involved in Wnt signaling in hepatocellular carcinoma WP4336	9.184951904175234E-5	CTBP2	CTBP1	LEF1	CTNNB1	KLF4
Development of pulmonary dendritic cells and macrophage subsets WP3892	9.184951904175234E-5	STAT3	TCF4	RUNX2
VEGFA-VEGFR2 Signaling Pathway WP3888	1.0879253701403716E-4	TEAD4	TAL1	STAT1	STAT3	ARNT	CTNNB1	GATA2	NFKB1	BRD4
Epithelial to mesenchymal transition in colorectal cancer WP4239	1.2821369795907133E-4	SUZ12	SMAD4	SMAD3	CTNNB1	FOXM1	TP53
LncRNA involvement in canonical Wnt signaling and colorectal cancer WP4258	1.2821369795907133E-4	CTBP2	CTBP1	LEF1	CTNNB1	TCF3
Role of Osx and miRNAs in tooth development WP3971	1.2881481245321543E-4	CTNNB1	KLF4	RUNX2
Interactome of polycomb repressive complex 2 (PRC2) WP2916	1.5377402215082175E-4	SUZ12	MTF2	JARID2
Regulation of Wnt/B-catenin Signaling by Small Molecule Compounds WP3664	1.8125069359608528E-4	LEF1	CTNNB1	TCF4
TGF-B Signaling in Thyroid Cells for Epithelial-Mesenchymal Transition WP3859	2.1127793716324515E-4	SMAD4	SMAD3	RUNX2
IL-4 signaling pathway WP395	2.3006051650952276E-4	CEBPA	STAT1	STAT3	NFKB1
Gastrin signaling pathway WP4659	2.77046303446675E-4	STAT3	CTNNB1	TCF4	KLF4	NFKB1
Transcription factor regulation in adipogenesis WP3599	3.660880528133127E-4	CEBPA	CEBPD	NR3C1
Oncostatin M Signaling Pathway WP2374	4.4506144547279734E-4	STAT1	STAT3	TP53	NFKB1
AGE/RAGE pathway WP2324	4.6161393939751153E-4	SMAD3	STAT1	STAT3	NFKB1
Hypothesized Pathways in Pathogenesis of Cardiovascular Disease WP3668	4.957375522844774E-4	SMAD4	SMAD3	RUNX2
TGF-beta Signaling Pathway WP366	4.957375522844774E-4	YAP1	SMAD4	SMAD3	TP53	RUNX2
Wnt/beta-catenin signaling pathway in leukemia WP3658	5.45716018501692E-4	LEF1	CTNNB1	TCF3
MECP2 and Associated Rett Syndrome WP3584	5.939723652410453E-4	REST	CEBPD	CTCF	POU3F2
Dopaminergic Neurogenesis WP2855	7.92474362795603E-4	SOX2	STAT3	FOXA2
Extracellular vesicle-mediated signaling in recipient cells WP2870	7.92474362795603E-4	SMAD4	SMAD3	CTNNB1
Tumor suppressor activity of SMARCB1 WP4204	8.504699483433576E-4	SUZ12	SMARCD1	SMARCA4
Hepatitis B infection WP4666	8.504699483433576E-4	SMAD4	SMAD3	STAT1	STAT3	NFKB1
IL17 signaling pathway WP2112	9.080008960892572E-4	CEBPD	STAT3	NFKB1
Prion disease pathway WP3995	9.776489505212023E-4	STAT3	CTCF	NFKB1
Effect of progerin on genes involved in Hutchinson-Gilford progeria syndrome WP4320	0.001353688789205854	MBD3	LEF1	TP53
TFs regulate miRNAs related to cardiac hypertrophy WP1559	0.001601012472270504	STAT3	NFKB1
Pathways Regulating Hippo Signaling WP4540	0.0016192175665007199	TEAD4	SMAD3	LEF1	CTNNB1
PDGF Pathway WP2526	0.0016192175665007199	STAT1	STAT3	NFKB1
Heart Development WP1591	0.002042685008041061	SMAD4	CTNNB1	FOXA2
Integrated Cancer Pathway WP1971	0.002042685008041061	SMAD3	STAT1	TP53
Interleukin-11 Signaling Pathway WP2332	0.002042685008041061	STAT1	STAT3	RUNX2
Mammary gland development pathway - Involution (Stage 4 of 4) WP2815	0.002310102128742711	STAT3	TP53
Thymic Stromal LymphoPoietin (TSLP) Signaling Pathway WP2203	0.0024032157477489003	STAT1	STAT3	NFKB1
Wnt signaling WP428	0.002677816664747857	CTBP2	CTBP1	LEF1	CTNNB1
Osteoblast differentiation WP4787	0.0029043866702845363	SMAD4	STAT1	CTNNB1	RUNX2
Bone morphogenic protein (BMP) signaling and regulation WP1425	0.0031181580621299373	SMAD4	RUNX2
IL-10 Anti-inflammatory Signaling Pathway WP4495	0.0031181580621299373	STAT1	STAT3
Cardiac Progenitor Differentiation WP2406	0.003167831892856417	SOX2	POU5F1	FOXA2
RANKL/RANK signaling pathway WP2018	0.003479116887399252	STAT1	MITF	NFKB1
ncRNAs involved in STAT3 signaling in hepatocellular carcinoma WP4337	0.0035173750571187655	STAT3	NFKB1
Kit receptor signaling pathway WP304	0.004148776701158352	STAT1	STAT3	MITF
Endometrial cancer WP4155	0.004949787756799435	LEF1	CTNNB1	TP53
Pathways affected in adenoid cystic carcinoma WP3651	0.005343733503939425	CEBPA	CTBP1	TP53
Brain-derived neurotrophic factor (BDNF) signaling pathway WP2380	0.005346741739452907	STAT1	STAT3	CTNNB1	NFKB1
SARS-CoV-2 innate immunity evasion and cell-specific immune response WP5039	0.0054341224496601516	SMAD3	STAT1	NFKB1
Canonical and non-canonical TGF-B signaling WP3874	0.005449080920565088	SMAD4	SMAD3
IL-9 signaling pathway WP22	0.005449080920565088	STAT1	STAT3
miR-509-3p alteration of YAP1/ECM axis WP3967	0.005449080920565088	YAP1	TEAD4
TP53 network WP1742	0.006734861292261048	TP53	TP63
16p11.2 proximal deletion syndrome WP4949	0.007076721978425361	NR3C1	TP53	NFKB1
Hematopoietic Stem Cell Gene Regulation by GABP alpha/beta Complex WP3657	0.007280598661453167	SMAD4	SMARCA4
Leptin signaling pathway WP2034	0.007292899466472591	STAT1	STAT3	NFKB1
Prolactin Signaling Pathway WP2037	0.007292899466472591	STAT1	STAT3	NFKB1
IL-18 signaling pathway WP4754	0.007292899466472591	CTNNB1	TP53	GATA1	RUNX2	NFKB1
FOXA2 pathway WP5066	0.0076475093073248524	FOXA1	FOXA2
Cancer immunotherapy by PD-1 blockade WP4585	0.00885798485072439	STAT3	NFKB1
GDNF/RET signaling axis WP4830	0.00885798485072439	CTNNB1	SOX11
Kynurenine Pathway and links to Cellular Senescence WP5044	0.00885798485072439	KLF5	TP53
Apoptosis WP254	0.009019348929332174	TP53	TP63	NFKB1
MicroRNAs in cardiomyocyte hypertrophy WP1544	0.009019348929332174	STAT3	CTNNB1	NFKB1
IL-7 signaling pathway WP205	0.00999926321861954	STAT1	STAT3
Mammalian disorder of sexual development WP4842	0.00999926321861954	WT1	CTNNB1
Library: KEGG 2021
Term	Adjusted P-value	Genes
Signaling pathways regulating pluripotency of stem cells	4.781033906070243E-12	SOX2	SMAD4	MEIS1	REST	SMAD3	STAT3	CTNNB1	TCF3	JARID2	KLF4	POU5F1	TBX3
Transcriptional misregulation in cancer	4.208150465485007E-8	CEBPA	MEIS1	WT1	LMO2	MITF	TCF3	TP53	RUNX2	FLI1	NFKB1
Pathways in cancer	6.415974160790512E-8	CEBPA	SMAD4	SMAD3	CTBP2	CTBP1	STAT1	LEF1	STAT3	ARNT	MITF	NFKB1	AR	CTNNB1	TP53
Chronic myeloid leukemia	4.518866336613981E-6	SMAD4	SMAD3	CTBP2	CTBP1	TP53	NFKB1
Pancreatic cancer	4.518866336613981E-6	SMAD4	SMAD3	STAT1	STAT3	TP53	NFKB1
Hippo signaling pathway	2.0215086967960433E-5	SOX2	TEAD4	YAP1	SMAD4	SMAD3	LEF1	CTNNB1
Wnt signaling pathway	2.0215086967960433E-5	SMAD4	SMAD3	CTBP2	CTBP1	LEF1	CTNNB1	TP53
Hepatocellular carcinoma	2.0215086967960433E-5	SMARCD1	SMAD4	SMAD3	LEF1	CTNNB1	TP53	SMARCA4
Colorectal cancer	1.1757096018479372E-4	SMAD4	SMAD3	LEF1	CTNNB1	TP53
Gastric cancer	1.1757096018479372E-4	SMAD4	SMAD3	CDX2	LEF1	CTNNB1	TP53
Hepatitis B	1.7217183022962283E-4	SMAD4	SMAD3	STAT1	STAT3	TP53	NFKB1
Prostate cancer	1.7244461667980618E-4	AR	LEF1	CTNNB1	TP53	NFKB1
AGE-RAGE signaling pathway in diabetic complications	1.8454763785894027E-4	SMAD4	SMAD3	STAT1	STAT3	NFKB1
Th17 cell differentiation	2.3771497036696555E-4	SMAD4	SMAD3	STAT1	STAT3	NFKB1
Kaposi sarcoma-associated herpesvirus infection	3.3847068283753673E-4	STAT1	LEF1	STAT3	CTNNB1	TP53	NFKB1
Inflammatory bowel disease	4.759684902972972E-4	SMAD3	STAT1	STAT3	NFKB1
Acute myeloid leukemia	5.046468300946242E-4	CEBPA	LEF1	STAT3	NFKB1
Adherens junction	5.982334136556873E-4	SMAD4	SMAD3	LEF1	CTNNB1
Chemical carcinogenesis	8.693868960447307E-4	AR	KLF5	STAT3	ARNT	KLF4	NFKB1
Hepatitis C	0.0010278677080877677	STAT1	STAT3	CTNNB1	TP53	NFKB1
Thyroid cancer	0.0014181501601204184	LEF1	CTNNB1	TP53
Human T-cell leukemia virus 1 infection	0.00429662025885092	SMAD4	SMAD3	TCF3	TP53	NFKB1
Endometrial cancer	0.004894131214014685	LEF1	CTNNB1	TP53
Measles	0.00572708776008942	STAT1	STAT3	TP53	NFKB1
Basal cell carcinoma	0.00572708776008942	LEF1	CTNNB1	TP53
Prolactin signaling pathway	0.007467214298152959	STAT1	STAT3	NFKB1
Cellular senescence	0.007901769771294951	SMAD3	FOXM1	TP53	NFKB1
