# Supplementary material for: The genomic landscape of mammal domestication might be orchestrated by selected transcription factors regulating brain and craniofacial development
Source: Dev Genes Evol. 2023 Aug 8;233(2):123–35. doi: 10.1007/s00427-023-00709-7 (PMC10746608; doi:10.1007/s00427-023-00709-7)
Supplement: Supplementary file 4 — Supplemental data file 4. GO analyses of TFs KLF4, MITF, NR3C1, and SOX2. (XLSX 2673 kb) [file 427_2023_709_MOESM4_ESM.xlsx]

## Sheet: KLF4 Targets Enrichment 
Combined enrichment analyses
Library: Reactome 2022
Library: Bioplanet 2019
Library: WikiPathway 2021
Library: KEGG 2021
Term	Adjusted P-value	Genes
VEGFA-VEGFR2 Signaling Pathway WP3888	2.71554805537156E-15	ATF2	RPL5	ARPC5L	PLOD3	EPRS	RPL7	ICAM1	ACTG1	CDH5	GJA1	RPS6KA5	RPL18A	CCND1	CFL1	CAPN2	RPS11	TMSB10	EIF2A	MAP2K3	ACOT9	PRKCI	TMOD3	SARS	DKK1	SND1	EWSR1	NCL	FSCN1	TXNIP	RPL27	PFN1	EZR	ATP6V0D1	RAF1	ATF4	EPHA2	LRRC59	SET	CNP	SHC1	FLII	NOTCH4	PXN	HTRA1	IQGAP1	PIK3R1	TXN	ADRB2
Signal Transduction R-HSA-162582	4.09722708340541E-14	CYFIP1	NUP107	TFRC	TRRAP	WIPF2	ITSN1	STMN2	WDR83	SPINT2	FZD10	RBPJ	FNBP1L	GJA1	SOX17	PSMD2	MYC	WDR91	MYB	STMN1	ANKFY1	PIP4K2A	PIP4K2B	MEF2A	PRKAB2	PRKCI	PRKCH	RBFOX2	FNBP1	CSNK2A2	SOX13	SCRIB	PRKAB1	DKK1	DEPDC1B	ZFYVE16	SPINT1	PRKAR1B	PRKAR1A	PARD3	PSME4	UBA52	SEH1L	CTBP2	DHH	CRABP1	PDGFA	VPS26A	GATA3
Metabolism Of RNA R-HSA-8953854	8.51808161993567E-14	RPL4	EIF4A2	RPL5	EIF4A1	NUP107	POP7	RPL3	RPL31	HNRNPU	PHAX	THUMPD1	RPL8	TSEN54	RPL7	GLE1	RPS15	RPS14	RPL18A	RPS19	PPP2R1A	MYC	PSMD2	RPL38	RPL37	SNRPD3	RPS11	RPL21	TYW5	METTL1	RPL23	RPL22	METTL3	IMP4	GTPBP3	WDR77	SRRM1	DDX39A	XRN1	CLNS1A	SARNP	PSME4	XRN2	CD2BP2	RPL27	UBA52	SF1	SLBP	SEH1L
Disease	1.70190072792321E-13	RPL4	RPL5	NUP107	RPL3	RPL31	RPL8	ACTB	RPL7	RPS15	RPS14	RPL18A	RPS19	PPP2R1A	RPS18	MYC	PSMD2	TRIM24	RCC1	RPL38	RPL37	PRKACA	RPS11	RPL21	DDX11	RPL23	RPL22	BCR	PRKAR1B	PRKAR1A	PSME4	RPL27	TRIB3	KDELR3	ATP6V0D1	TLN1	UBA52	ATF3	ATF4	SEH1L	PDE1A	PIK3R1	LDHB	HIST1H3A	SSR1	NUP88	RPL41	XBP1	IGF2
Disease R-HSA-1643685	4.08806162794673E-13	RB1	RPL4	CYFIP1	RPL5	NUP107	RPL3	RPL31	WIPF2	ENO1	RBPJ	RPL8	RPL7	GJA1	TBK1	CAPNS1	PSMD2	MYC	CYP1B1	LRAT	RPL38	RPL37	RPL21	RPL23	RPL22	ATG14	DKK1	SND1	PRKAR1B	PRKAR1A	PSME4	TXNIP	RPL27	UBA52	SEH1L	CTBP2	DHH	RPN1	PDGFA	ZC3HAV1	IQGAP1	SLC5A1	MRPL13	ANAPC11	SLC5A5	PRDX2	ADAMTS18	PRDX1	VPS11
Cell cycle	7.2245137303164E-13	RB1	ERCC6L	NUP107	ZWILCH	GMNN	UBE2D1	CCP110	CDC20	PPP1CC	CCND2	CCND1	PPP2R1A	MYC	PSMD2	CDC27	CHEK1	HIST1H2AD	NEK2	OIP5	KNTC1	FBXO5	PRKACA	SKP2	HIST1H2AC	CDK5RAP2	HIST1H2AB	ANAPC7	LIG1	HIST1H2AJ	TUBA4A	CCNE2	CCNE1	PSME4	ANAPC5	KIF20A	HIST1H2BB	UBA52	TP53	MAD1L1	ANAPC2	ANAPC13	SEH1L	PSMD14	MAX	TUBGCP2	NUP160	ANAPC11	SKA2
Cellular Responses To Stress R-HSA-2262752	9.91094379609116E-13	RB1	RPL4	RPL5	NUP107	RPL3	RPL31	RPL8	RPL7	RPS15	RPS14	RPS6KA3	RPL18A	RPS19	MYC	PSMD2	RPS6KA2	CDC27	RPS6KA1	RPL38	RPL37	RPS11	SKP2	RPL21	DDX11	RPL23	CSNK2A2	RPL22	RRAGA	SCO1	PSME4	TXNIP	RPL27	TRIB3	KDELR3	ATP6V0D1	TLN1	UBA52	TP53	ATF3	ATF4	SEH1L	MRPL18	NPRL2	HSPA4L	MRPL13	ANAPC11	PRDX3	PRDX2
Mesodermal commitment pathway WP2857	1.84106486090927E-12	FOXA1	TRIM71	RARG	CRTC1	NCAPG2	SOX2	FGF8	CSRP2	CCND1	SOX17	TRIM28	ZIC2	ZIC3	C1QBP	DNMT3B	RPL38	PITX2	PRKACA	AMH	JAK2	JARID2	TEAD2	EOMES	LEFTY1	FOXH1	PAX6	DKK1	POU5F1	ADAM19	TWSG1	ARL4A	AEBP2	PRKAR1A	HAND1	MTF2	WDFY2	AHDC1	FOXC2	FOXC1	CTBP2	LEF1	GATA6	HTT	GATA3	DLL1	MBTD1	PPP2CA	EPB41L5
Signaling By Rho GTPases R-HSA-194315	2.09192568462968E-12	CYFIP1	NUP107	TFRC	WIPF2	ITSN1	STMN2	CCP110	FNBP1L	CDC20	GJA1	BAIAP2L1	PPP2R1A	WDR91	ANKFY1	TMPO	FNBP1	ACTN1	SCRIB	SRRM1	TIAM1	DEPDC1B	PFN1	LLGL1	EPHA2	SEH1L	IQGAP1	PIK3R1	IQGAP3	SKA2	DSN1	SCFD1	RACGAP1	SPTBN1	JUP	RCC2	ZWINT	CCT6A	ANLN	CCDC88A	HNRNPC	CALM1	CDC42SE2	AHCTF1	CDKN1B	CLTC	FAF2	ARHGAP1	LRRC1
Cellular Responses To Stimuli R-HSA-8953897	3.95495595586576E-12	RB1	RPL4	RPL5	NUP107	RPL3	RPL31	RPL8	RPL7	RPS15	RPS14	RPS6KA3	RPL18A	RPS19	MYC	PSMD2	RPS6KA2	CDC27	RPS6KA1	RPL38	RPL37	RPS11	SKP2	RPL21	DDX11	RPL23	CSNK2A2	RPL22	RRAGA	SCO1	PSME4	TXNIP	RPL27	TRIB3	KDELR3	ATP6V0D1	TLN1	UBA52	TP53	ATF3	ATF4	SEH1L	MRPL18	NPRL2	HSPA4L	MRPL13	ANAPC11	PRDX3	PRDX2
Signaling By Rho GTPases, Miro GTPases And RHOBTB3 R-HSA-9716542	3.95495595586576E-12	CYFIP1	NUP107	TFRC	WIPF2	ITSN1	STMN2	CCP110	FNBP1L	CDC20	GJA1	BAIAP2L1	PPP2R1A	WDR91	ANKFY1	TMPO	FNBP1	ACTN1	SCRIB	SRRM1	TIAM1	DEPDC1B	PFN1	LLGL1	EPHA2	SEH1L	IQGAP1	PIK3R1	IQGAP3	SKA2	DSN1	SCFD1	RACGAP1	SPTBN1	JUP	RCC2	ZWINT	CCT6A	ANLN	CCDC88A	HNRNPC	CALM1	CDC42SE2	AHCTF1	CDKN1B	CLTC	FAF2	ARHGAP1	LRRC1
Influenza infection	4.06603422860636E-12	RPL4	RPL5	NUP107	RPL3	NUP188	RPL31	CLTC	RPL8	RPL7	RPS15	RPS14	RPL7A	XPO1	RPL18A	RPS19	RPS18	NUP62	RPLP2	RPL38	RPL37	RPS11	KPNA1	RPS9	HSP90AA1	RPL21	NUP133	RPS8	RPL23	RPS5	RPL22	RPL13A	RPSA	RPS3A	GTF2F1	GTF2F2	NUP50	CANX	RPL27	UBA52	SEH1L	RPL10	RPL12	RPL36A	NUP160	RPS15A	PABPN1	POLR2A	TPR
Transcriptional Regulation By TP53 R-HSA-3700989	2.81652631603865E-11	STEAP3	TACO1	PRDM1	SESN3	PPP2R1A	MPZ	CHEK1	PIP4K2A	PIP4K2B	PRKAB2	CSNK2A2	USP2	GTF2F1	PRKAB1	GTF2F2	RRAGA	SCO1	CCNE2	MSH2	CCNE1	KAT6A	TP53	UBA52	COX19	MEAF6	NDRG1	PRDX2	BRIP1	NUAK1	PRDX5	CCNB1	UBB	PRDX1	UBC	SMYD2	PMAIP1	COX14	SLC38A9	ATRIP	BANP	BARD1	FANCI	PLK3	JUN	SURF1	BRPF3	CNOT10	MOV10
Cell Cycle R-HSA-1640170	5.36721431335203E-11	RB1	NUP107	CCP110	CDC20	GOLGA2	PPP2R1A	MYC	PSMD2	CDC27	CHEK1	RCC1	FBXO5	SKP2	CDK5RAP2	TMPO	CSNK2A2	ESCO2	PSME4	KIF20A	UBA52	TP53	OPTN	PIF1	RTEL1	SEH1L	SET	CDCA5	NCAPH	ANAPC11	SKA2	BRIP1	DSN1	CHTF8	TERT	GAR1	NUP88	ATRIP	CEP78	BARD1	CDT1	NCAPH2	RCC2	CDC7	ZWINT	POLA2	ARTN	CDC16	CC2D1B
Developmental biology	6.28171260105321E-11	ARHGAP39	RBPJ	ARHGAP35	RPS6KA3	RPS6KA5	DPYSL4	DPYSL5	DPYSL2	RPS6KA2	CFL1	RPS6KA1	NRTN	AP2M1	SH3GL2	MEF2A	MED1	SEMA6A	CSNK2A1	UNC5A	CSNK2A2	FOXH1	EBF1	MED9	HNF1B	UNC5D	MED4	CACNB1	COL4A2	COL4A1	TBL1XR1	COL4A5	EZR	PFN1	TLN1	RAF1	NOTCH1	FOXO3	CACNA1H	NEUROD1	STIP1	SDCBP	ABL1	ABL2	PIP5K1C	NKX6-1	SRGAP2	WNT1	SRGAP1
Neural Crest Differentiation WP2064	1.56371882522054E-10	ITGB1	GSK3B	HDAC10	RBPJ	DMBX1	FGF8	MYC	MPZ	MYB	HEY2	ZIC1	HOXA1	SOX9	FOXD3	MSX2	PAX3	OLIG1	OLIG2	COL2A1	PAX7	HAND1	NOTCH2	NOTCH3	HDAC5	NOTCH1	CTBP2	DLX5	NOTCH4	WNT8A	ASCL1	DLL1	DLL4	GBX2	DVL2	HES1	MSX1	WNT1	TFAP2A	TFAP2B	ZIC5	TBX6	BMP7	PHOX2B	BMP4	GJB1	LHX2	TLX2	LHX1
Influenza Infection R-HSA-168255	2.70378304316703E-10	RPL4	RPL5	NUP107	RPL3	NUP188	RPL31	CLTC	RPL8	RPL7	RPS15	RPS14	RPL7A	XPO1	RPL18A	RPS19	NUP62	RPLP2	RPL38	RPL37	RPS11	KPNA1	NDC1	RPS9	HSP90AA1	SEC13	RPL21	NUP133	PARP1	RPS8	RPL23	RPS5	RPL22	RPL13A	RPSA	RPS3A	GTF2F1	GTF2F2	NUP50	CANX	RPL27	UBA52	SEH1L	RPL12	RPL36A	MRPL13	NUP160	RPS15A	PABPN1
Axon Guidance R-HSA-422475	2.70378304316703E-10	RPL4	RPL5	RPL3	RPL31	ITSN1	CLSTN1	MSI1	ARHGAP39	RPL8	ARHGAP35	RPL7	ACTG1	RPS15	RPS14	RPS6KA3	RPS6KA5	DPYSL4	RPL18A	RPS19	DPYSL5	DPYSL2	PSMD2	RPS6KA2	RPS6KA1	HOXA2	RPL38	NRTN	RPL37	RPS11	AP2M1	EPHB4	SH3GL2	EPHB3	EPHA4	RPS9	SEMA6A	RPL21	UNC5A	RPS8	RPL23	RPS5	CSNK2A2	RPL22	RPSA	UNC5D	CACNB1	TIAM1	COL4A2
Nervous System Development R-HSA-9675108	2.89594409191955E-10	RPL4	RPL5	RPL3	RPL31	ITSN1	CLSTN1	NAB2	MSI1	ARHGAP39	RPL8	ARHGAP35	RPL7	ACTG1	RPS15	RPS14	RPS6KA3	RPS6KA5	DPYSL4	RPL18A	RPS19	DPYSL5	DPYSL2	PSMD2	RPS6KA2	MPZ	RPS6KA1	HOXA2	RPL38	NRTN	RPL37	RPS11	AP2M1	EPHB4	SH3GL2	EPHB3	EPHA4	RPS9	SEMA6A	RPL21	UNC5A	RPS8	RPL23	RPS5	CSNK2A2	RPL22	RPSA	UNC5D	POU3F2
Translation	4.6723988996317E-10	EIF4A2	RPL4	EIF4A1	RPL5	SRP19	RPL3	RPL31	SRP54	RPL8	RPL7	EEF1B2	RPS15	RPS14	RPL7A	SEC61A1	RPL18A	RPS19	RPS18	RPLP2	RPL38	RPL37	RPS11	EIF5B	RPS9	RPL21	EIF1AX	RPS8	RPL23	RPS5	SSR2	RPL22	RPL13A	RPSA	RPS3A	DDOST	EEF1A1	RPL27	ETF1	PABPC1	UBA52	RPL10	RPL12	RPN1	RPL36A	MRPL13	RPS15A	EIF4H	SSR1
Cell Cycle, Mitotic R-HSA-69278	4.90313773224703E-10	RB1	ERCC6L	NUP107	NUP188	ZWILCH	GMNN	UBE2D1	CCP110	PPP1CB	CDC20	GOLGA2	PPP1CC	CCND2	CCND1	TUBB3	PPP2R1A	MYC	PSMD2	CDC27	RCC1	NEK2	KNTC1	FBXO5	SKP2	CDK5RAP2	TMPO	BORA	ANAPC7	CSNK2A2	ESCO2	LEMD2	TUBA4A	MAU2	CCNE2	CCNE1	PSME4	ANAPC5	KIF20A	UBA52	AJUBA	TP53	OPTN	MAD1L1	ANAPC2	SEH1L	SET	PSMD14	MAX
Signaling By Receptor Tyrosine Kinases R-HSA-9006934	1.25944083442582E-09	CYFIP1	AHCYL1	NAB2	SPINT2	PRDM1	FGF3	CRKL	IGF1R	CDH5	RPS6KA3	FGF8	RPS6KA5	PPP2R1A	MYC	RPS6KA2	STMN1	CHEK1	RPS6KA1	AP2M1	SH3GL2	SH3GL1	MEF2A	USP8	PDGFRA	RBFOX2	KCNH8	NANOS3	GTF2F1	GTF2F2	TIAM1	ADAM17	MYCN	SPINT1	MAPKAPK3	COL4A2	COL4A1	ELMO1	COL4A5	TRIB3	ATP6V0D1	UBA52	LLGL1	RNASEH2A	SHC3	SHC1	PSEN2	PDGFA	ITPR3
Genes controlling nephrogenesis WP4823	3.48967917992651E-09	ROBO2	RET	NOTCH2	ITGB1	FOXC2	FOXC1	SIX1	TCF21	CXCR4	HOXD11	GLI3	HOXA11	SHH	FGF8	NCK2	SLIT2	NCK1	WNT4	EMX2	LAMB2	ITGA3	PAX2	CXCL12	GDNF	NPHS1	WT1	LHX1	ITGA8	CTNNB1	LMX1B
Protein metabolism	4.61079892499117E-09	RPL4	EIF4A2	DPAGT1	RPL5	EIF4A1	SRP19	RPL3	RPL31	RPL8	TOMM20	ACTB	RPL7	TOMM22	RPS15	CHCHD4	EEF1B2	RPS14	RPL18A	RPS19	TUBB3	RPS18	LONP2	RPL38	FBXO6	RPL37	RPS11	FBXW4	RPS9	ALG8	ST6GAL1	ALG9	RPL21	ALG6	EIF1AX	RPS8	RPL23	RPS5	RPL22	ALG14	ALG3	RPSA	BCS1L	FBXW2	TUBA4A	EEF1A1	XRN2	RPL27	FKBP9
Response Of EIF2AK4 (GCN2) To Amino Acid Deficiency R-HSA-9633012	5.74508064627078E-09	RPL4	RPL5	RPL3	RPL31	RPL8	RPL7	RPS15	RPS14	RPL7A	RPL18A	RPS19	RPLP2	RPL38	RPL37	RPS11	RPS9	RPL21	RPS8	RPL23	RPS5	RPL22	RPL13A	RPSA	RPS3A	IMPACT	RPL27	TRIB3	UBA52	ATF3	ATF4	RPL12	CEBPG	RPL36A	MRPL13	RPS15A	RPL15	RPS2	RPL18	RPL19	RPL41	ASNS	EIF2S2	EIF2S1	RPS25	RPS28	GDNF	RPS29	RPL27A
Gene expression	6.04124278228417E-09	EIF4A2	RPL4	EIF4A1	RPL5	ZNF175	NUP107	RPL3	RPL31	HNRNPU	PHAX	RBPJ	EPRS	RPL8	RPL7	RPS15	RPS14	TRIM28	RPL18A	RPS19	PPP2R1A	RPS18	PSMD2	MYC	RPL38	SNRPD3	RPL37	RPS11	JUNB	EARS2	MED1	RPL21	RPL23	RPL22	METTL3	ZNF12	MED4	WDR77	SRRM1	LARS2	XRN1	CLNS1A	PSME4	CD2BP2	RPL27	UBA52	SLBP	ZNF274	SET
Autophagy R-HSA-9612973	8.38919551676597E-09	HSP90AB1	MTMR14	PRKAG1	PARK7	TOMM20	TOMM22	RPTOR	MAP1LC3B	RB1CC1	USP30	GABARAPL2	PRKAB2	HSP90AA1	ATG9B	CSNK2A2	VPS37C	VPS37A	VPS37B	ATG14	DYNLL1	ATG13	PRKAB1	EEF1A1	RRAGA	PEX5	ATG4C	ATG4B	PLIN3	ULK1	UBE2V1	UBA52	CHMP7	ATG4D	DYNC1I2	PRKAA1	TSG101	TOMM40	SRC	AMBRA1	GABARAP	UBB	ATG101	UBC	MVB12A	MFN2	SLC38A9	ATG7	ATG5
Influenza Viral RNA Transcription And Replication R-HSA-168273	8.38919551676597E-09	RPL4	RPL5	NUP107	RPL3	NUP188	RPL31	RPL8	RPL7	RPS15	RPS14	RPL7A	RPL18A	RPS19	NUP62	RPLP2	RPL38	RPL37	RPS11	NDC1	RPS9	HSP90AA1	SEC13	RPL21	NUP133	PARP1	RPS8	RPL23	RPS5	RPL22	RPL13A	RPSA	RPS3A	GTF2F1	GTF2F2	NUP50	RPL27	UBA52	SEH1L	RPL12	RPL36A	MRPL13	NUP160	RPS15A	POLR2A	TPR	POLR2D	POLR2E	NUP88
Developmental Biology R-HSA-1266738	1.1317680469987E-08	RPL4	RPL5	RPL3	RPL31	ITSN1	RBPJ	RPL8	RPL7	RPS15	SOX2	RPS14	RPS6KA3	RPS6KA5	CAPNS1	DPYSL4	RPL18A	RPS19	DPYSL5	DPYSL2	PSMD2	MYC	RPS6KA2	MYB	RPS6KA1	HOXA2	HOXA1	RPL38	RPL37	SOX9	RPS11	EPHB4	EPHB3	HOXA4	MEF2A	EPHA4	UNC5A	RPL21	RPL23	CSNK2A2	FOXH1	RPL22	EBF1	KRT8	MED9	HNF1B	UNC5D	MED4	DKK1
Axon guidance	1.13935082013039E-08	ARHGAP39	ARHGAP35	RPS6KA3	RPS6KA5	DPYSL4	DPYSL5	DPYSL2	RPS6KA2	RPS6KA1	CFL1	CHP1	NRTN	EPHB4	AP2M1	SH3GL2	EPHB3	SEMA6B	EPHA4	SEMA6A	CSNK2A1	UNC5A	CSNK2A2	UNC5D	CACNB1	COL4A2	COL4A1	COL4A5	EZR	PFN1	TLN1	RAF1	EPHA2	EFNA5	CACNA1H	EFNB2	SDCBP	STIP1	EFNB3	ABL1	ABL2	PIP5K1C	SRGAP2	SRGAP1	SPTBN1	VASP	SIAH2	RDX	SIAH1
RHO GTPase Cycle R-HSA-9012999	1.15151252831154E-08	CYFIP1	STEAP3	TFRC	FAM13B	WIPF2	ITSN1	STMN2	ARHGDIG	CCP110	ARHGAP39	MSI2	FNBP1L	ARHGAP35	ACTG1	GJA1	SLK	BAIAP2L1	ARHGDIA	MPZ	WDR91	ANKFY1	TMPO	TPM4	FNBP1	ACTN1	TMOD3	SCRIB	FAM91A1	SRRM1	ALDH3A2	TIAM1	DEPDC1B	EPHA2	CUL3	IQGAP1	PIK3R1	SLC1A5	IQGAP3	ARHGAP12	PLD2	ARHGAP22	STIP1	SCFD1	RACGAP1	STK38	ABL2	SRGAP2	ECT2
Infectious Disease R-HSA-5663205	1.20303618909007E-08	RB1	RPL4	CYFIP1	RPL5	NUP107	AHCYL1	RPL3	RPL31	WIPF2	ZDHHC5	ENO1	RPL8	ZDHHC3	RPL7	RPS15	RPS14	GJA1	TBK1	TRIM28	RPL18A	RPS19	PSMD2	RCC1	TRIM25	RPL38	SNRPD3	TRIM27	RPL37	RPS11	ST6GAL1	RPL21	RPL23	RPL22	ATG14	HLA-G	PRKAR1B	PRKAR1A	PSME4	TXNIP	RPL27	UBA52	CBLL1	SEH1L	SDC4	SDC3	RPN1	LHB	MRPL13
GTP Hydrolysis And Joining Of 60S Ribosomal Subunit R-HSA-72706	1.2856195023454E-08	EIF4A2	RPL4	EIF4A1	RPL5	RPL3	RPL31	RPL8	RPL7	RPS15	RPS14	RPL7A	RPL18A	RPS19	RPLP2	RPL38	RPL37	RPS11	EIF5B	RPS9	RPL21	EIF1AX	RPS8	RPL23	RPS5	RPL22	RPL13A	RPSA	RPS3A	RPL27	UBA52	RPL12	RPL36A	MRPL13	RPS15A	EIF4H	RPL15	RPS2	RPL18	EIF4B	RPL19	RPL41	EIF2S2	EIF2S1	RPS25	RPS28	EIF5	RPS29	RPL27A
Influenza viral RNA transcription and replication	1.2934608428523E-08	RPL4	RPL5	SMG1	RPL3	RPL31	RPL8	SMG7	RPL7	RPS15	RPS14	RPL7A	RPL18A	RPS19	PPP2R1A	RPS18	RPLP2	RPL38	RPL37	RPS11	UPF1	RPS9	HSP90AA1	RPL21	RPS8	NCBP2	RPL23	RPS5	RPL22	RPL13A	RPSA	RPS3A	GTF2F1	GTF2F2	RPL27	ETF1	PABPC1	UBA52	RPL10	RPL12	RPL36A	PPP2CA	RPS15A	POLR2A	POLR2D	POLR2E	RPL15	RPS2	POLR2I
Cytoplasmic Ribosomal Proteins WP477	1.75868042870787E-08	RPL4	RPL5	RPL3	RPL10	RPL31	RPL12	RPL36A	RPL8	RPL7	RPS15	RPS6KA3	RPL7A	RPS14	RPS15A	RPL18A	RPS19	RPS18	RPS6KA2	RPS6KA1	RPLP2	RPL38	RPL37	RPS2	RPL15	RPS11	RPL18	RPL17	RPL19	RPS9	RPL41	RPL21	RPS8	RPL23	RPS5	RPL22	RPL13A	RPSA	RPS3A	RPS26	RPS25	RPS28	RPS29	RPL27A	RPL27	RPS20	UBA52	RPS23
Mitotic Spindle Checkpoint R-HSA-69618	1.90111465393945E-08	ERCC6L	AHCTF1	NUP107	ZWILCH	UBE2D1	CDC20	PPP1CC	XPO1	PPP2R1A	CDC27	NUF2	KNTC1	NDEL1	SEC13	ANAPC7	NUP133	PPP2R5B	DYNLL1	RANGAP1	KIF2A	INCENP	BIRC5	ANAPC5	KIF2C	MAD1L1	ITGB3BP	ANAPC2	DYNC1I2	SEH1L	MIS12	CENPA	NUP160	AURKB	ANAPC11	SKA2	PPP2CA	PPP2CB	DSN1	NUP43	CENPT	RANBP2	CENPU	DYNC1H1	UBE2C	RCC2	NDE1	ZWINT	CENPF
Cap-dependent Translation Initiation R-HSA-72737	1.93049997116548E-08	EIF4A2	RPL4	EIF4A1	RPL5	RPL3	RPL31	RPL8	RPL7	RPS15	RPS14	RPL7A	RPL18A	RPS19	RPLP2	RPL38	RPL37	RPS11	EIF5B	RPS9	RPL21	EIF1AX	RPS8	RPL23	RPS5	RPL22	RPL13A	RPSA	RPS3A	RPL27	PABPC1	UBA52	RPL12	RPL36A	MRPL13	RPS15A	EIF4H	RPL15	RPS2	RPL18	EIF4B	RPL19	EIF2B5	RPL41	EIF2S2	EIF2S1	RPS25	RPS28	EIF5
L13a-mediated Translational Silencing Of Ceruloplasmin Expression R-HSA-156827	2.58935239125288E-08	EIF4A2	RPL4	EIF4A1	RPL5	RPL3	RPL31	RPL8	RPL7	RPS15	RPS14	RPL7A	RPL18A	RPS19	RPLP2	RPL38	RPL37	RPS11	RPS9	RPL21	EIF1AX	RPS8	RPL23	RPS5	RPL22	RPL13A	RPSA	RPS3A	RPL27	PABPC1	UBA52	RPL12	RPL36A	MRPL13	RPS15A	EIF4H	RPL15	RPS2	RPL18	EIF4B	RPL19	RPL41	EIF2S2	EIF2S1	RPS25	RPS28	RPS29	RPL27A	EIF3I
rRNA Processing In Nucleus And Cytosol R-HSA-8868773	3.31455606131739E-08	RPL4	RPL5	RPL3	RPL31	NAT10	THUMPD1	RPL8	RPL7	RPS15	RPS14	RPL7A	TRMT112	RPL18A	RPS19	RPLP2	RPL38	RIOK2	RPL37	RIOK1	RPS11	RPP38	PELP1	UTP14C	UTP15	RPS9	WDR36	RPL21	DIMT1	RPS8	RPL23	RPS5	TEX10	RPL22	RPL13A	IMP4	RPSA	RPS3A	SENP3	UTP18	FTSJ3	EBNA1BP2	XRN2	RPL27	RPP25	UBA52	NIP7	RPL12	NOP2
Neural crest differentiation	5.72972138523052E-08	ITGB1	NOTCH2	GSK3B	HDAC5	NOTCH3	NOTCH1	HDAC10	CTBP2	DLX5	NOTCH4	RBPJ	ASCL1	DLL1	DLL4	FGF8	GBX2	MPZ	MYC	HEY2	MYB	ZIC1	DVL2	HES1	SOX9	MSX1	WNT1	TFAP2A	FOXD3	MSX2	PAX3	OLIG1	OLIG2	ZIC5	BMP7	PHOX2B	BMP4	COL2A1	GJB1	PAX7	LHX2	LHX1	PMP22	SNAI1	CTNNB1	TCF4	FGFR3	NEUROG1
Processing Of Capped Intron-Containing Pre-mRNA R-HSA-72203	8.30239895057117E-08	NUP107	NXT1	NUP188	DDX42	HNRNPU	YBX1	ELAVL2	GLE1	PTBP1	PCF11	SNRNP70	NUP62	SNRPD3	TXNL4A	NDC1	SEC13	SNRPN	NUP133	NCBP2	BUD31	METTL3	THOC1	ZCRB1	GTF2F1	GTF2F2	SRRM1	THOC6	PRPF4	DDX39A	HNRNPUL1	HNRNPH1	SARNP	PRPF3	NUP50	CD2BP2	SRSF3	PPIH	SRSF5	SRSF7	SF1	RBM22	FYTTD1	SLBP	DDX5	SEH1L	SF3B3	POLDIP3	CSTF3
Gene Expression (Transcription) R-HSA-74160	1.41601991315518E-07	RB1	ZNF175	NUP107	PHAX	RBPJ	PSMD2	MYC	MYB	PIP4K2A	PIP4K2B	GAMT	PRKAB2	CSNK2A2	ZNF12	MED4	PRKAB1	DDX39A	SCO1	SARNP	PSME4	TXNIP	UBA52	SLBP	ZNF274	SEH1L	MEAF6	GATA4	GATA3	GATA2	ANAPC11	PRDX2	GRIN2A	PRDX5	PRDX1	NUP88	NRBF2	NKX2-5	ATRIP	NR2C2AP	BARD1	PLK3	ZNF143	JUN	ZNF263	PHC1	NR2F1	NFATC2	CDC7
M phase pathway	1.42292053375449E-07	AHCTF1	ERCC6L	NUP107	SEH1L	ZWILCH	MIS12	CENPA	AURKB	NUP160	SKA2	CDC20	PPP2CA	PPP1CC	PPP2CB	SGOL2	DSN1	SGOL1	XPO1	PPP2R1A	NUF2	KNTC1	NUP43	FBXO5	NDEL1	CENPT	RANBP2	CENPU	SEC13	NUP133	NDE1	RCC2	PPP2R5B	RANGAP1	ZWINT	CENPF	STAG1	KIF2A	CENPH	INCENP	CENPL	BIRC5	KIF2C	KIF20A	CENPP	CENPQ	ITGB3BP	MAD1L1	SPC25
Cytoplasmic ribosomal proteins	1.44569218678337E-07	RPL4	RPL5	RPL3	RPL31	RPL8	RPL7	RPS15	RPS14	RPS6KA3	RPL7A	RPL18A	RPS19	RPS18	RPS6KA2	RPS6KA1	RPLP2	RPL38	RPL37	RPS11	RPS9	RPL21	EIF1AX	RPS8	RPL23	RPS5	RPL22	RPL13A	RPSA	RPS3A	RPL27	UBA52	RPL10	RPL12	RPL36A	RPS15A	RPL15	RPS2	RPL18	RPL17	RPL19	RPL41	RPS26	RPS25	RPS28	RPS29	RPL27A	EIF3I	EIF3J
Myc active pathway	1.44569218678337E-07	EIF4A1	TFRC	TRRAP	MAX	CDCA7	ENO1	HSPD1	MTDH	PRDX3	CCNB1	LDHA	CCND2	TERT	PDCD10	MYC	PIM1	RCC1	PMAIP1	TK1	HSP90AA1	NPM1	SMAD3	HSPA4	TAF10	CAD	HMGA1	HUWE1	MINA	EIF2S1	SUPT3H	SUPT7L	FOSL1	KAT2A	CDK4	NCL	ID2	POLR3D	SNAI1	BIRC5	SERPINI1	BCAT1	GAPDH	PTMA	TP53
Nonsense Mediated Decay (NMD) Independent Of Exon Junction Complex (EJC) R-HSA-975956	1.47298818719671E-07	RPL4	RPL5	RPL3	RPL31	RPL12	RPL36A	RPL8	MRPL13	RPL7	RPS15	RPL7A	RPS14	RPS15A	RPL18A	RPS19	RPLP2	RPL38	RPL37	RPL15	RPS2	RPS11	RPL18	RPL19	UPF1	RPS9	RPL41	RPL21	NCBP2	RPS8	RPL23	RPS5	RPL22	RPL13A	RPS3A	RPSA	RPS25	RPS28	RPS29	RPL27A	ETF1	RPL27	RPL22L1	RPS20	PABPC1	UBA52	RPS23
Metabolism Of Proteins R-HSA-392499	1.57424284260859E-07	RPL4	RPL5	NUP107	RPL3	RPL31	TRRAP	DCAF8	RPL8	RPL7	TPGS2	PCMT1	EVA1A	PSMD2	MYC	RPL38	RPL37	NFRKB	EARS2	WSB1	RPL21	WSB2	RPL23	CSNK2A2	RPL22	HCFC1	LARS2	PSME4	RPL27	UBA52	SEH1L	MRPL18	RPN1	GATA6	MRPL16	MRPL17	GATA4	GATA3	BCL10	MRPL15	MRPL12	MRPL13	MRPL10	ADAMTS18	CHST10	SSR1	NUP88	BARD1	B3GALNT2
RHO GTPases Activate Formins R-HSA-5663220	1.60622408965889E-07	ITGB1	ERCC6L	AHCTF1	NUP107	ZWILCH	ACTG1	CDC20	PPP1CC	XPO1	PPP2R1A	NUF2	KNTC1	NDEL1	SEC13	NUP133	PPP2R5B	DYNLL1	RANGAP1	KIF2A	INCENP	BIRC5	KIF2C	PFN1	MAD1L1	ITGB3BP	DYNC1I2	SEH1L	SRC	MIS12	CENPA	NUP160	AURKB	SKA2	CDC42	PPP2CA	PPP2CB	DSN1	DVL2	NUP43	SRGAP2	CENPT	RANBP2	CENPU	DYNC1H1	RCC2	NDE1	ZWINT	CENPF
Mitotic Prometaphase R-HSA-68877	1.92896875501758E-07	ERCC6L	AHCTF1	NUP107	ZWILCH	CCP110	CDC20	PPP1CC	TUBA1A	XPO1	PPP2R1A	NUF2	PMEPA1	KNTC1	NEK2	NINL	YWHAG	CDK5RAP2	NDEL1	OFD1	HSP90AA1	SEC13	NUP133	TUBB	CSNK2A2	PPP2R5B	DYNLL1	RANGAP1	TUBA4A	HAUS2	HAUS1	MZT2A	KIF2A	INCENP	BIRC5	KIF2C	CEP63	MAD1L1	ITGB3BP	SDCCAG8	DYNC1I2	SEH1L	DCTN2	TUBGCP2	CDCA5	SSNA1	MIS12	CENPA	NCAPH
Unattached Kinetochores Signal Amplification Via A MAD2 Inhibitory Signal R-HSA-141444	2.0129551842752E-07	DYNC1I2	AHCTF1	ERCC6L	NUP107	SEH1L	ZWILCH	MIS12	CENPA	AURKB	NUP160	SKA2	CDC20	PPP2CA	PPP1CC	PPP2CB	DSN1	XPO1	PPP2R1A	NUF2	KNTC1	NUP43	NDEL1	CENPT	RANBP2	CENPU	DYNC1H1	SEC13	NUP133	NDE1	RCC2	PPP2R5B	DYNLL1	RANGAP1	ZWINT	CENPF	KIF2A	CENPH	INCENP	CENPL	BIRC5	KIF2C	CENPP	CENPQ	ITGB3BP	MAD1L1	SPC25
Macroautophagy R-HSA-1632852	2.12150776229875E-07	MTMR14	PRKAG1	PARK7	TOMM20	TOMM22	RPTOR	MAP1LC3B	RB1CC1	USP30	GABARAPL2	PRKAB2	HSP90AA1	ATG9B	CSNK2A2	ATG14	DYNLL1	ATG13	PRKAB1	RRAGA	PEX5	ATG4C	ATG4B	PLIN3	ULK1	UBE2V1	UBA52	CHMP7	ATG4D	DYNC1I2	PRKAA1	TOMM40	SRC	AMBRA1	GABARAP	UBB	ATG101	UBC	MFN2	SLC38A9	ATG7	ATG5	HSPA8	UVRAG	DYNC1H1	MTERF3	RHEB	NBR1	CHMP2A
SRP-dependent Cotranslational Protein Targeting To Membrane R-HSA-1799339	2.12150776229875E-07	RPL4	RPL5	SRP19	RPL3	RPL31	SRP54	RPL8	RPL7	RPS15	RPS14	RPL7A	SEC61A1	RPL18A	RPS19	RPLP2	RPL38	RPL37	RPS11	RPS9	RPL21	RPS8	RPL23	RPS5	SSR2	RPL22	RPL13A	RPSA	RPS3A	DDOST	RPL27	UBA52	RPL12	RPN1	RPL36A	MRPL13	RPS15A	SSR1	RPL15	RPS2	RPL18	SEC11A	RPL19	RPL41	RPS25	RPS28	SPCS2	RPS29	RPL27A
EML4 And NUDC In Mitotic Spindle Formation R-HSA-9648025	2.92998322497576E-07	DYNC1I2	ERCC6L	AHCTF1	NUP107	SEH1L	ZWILCH	MIS12	CENPA	NUP160	AURKB	SKA2	CDC20	PPP2CA	PPP1CC	PPP2CB	DSN1	XPO1	PPP2R1A	NUF2	KNTC1	NUP43	NDEL1	CENPT	RANBP2	CENPU	DYNC1H1	SEC13	NUP133	RCC2	NDE1	NEK7	PPP2R5B	DYNLL1	RANGAP1	ZWINT	CENPF	KIF2A	CENPH	INCENP	CENPL	BIRC5	KIF2C	CENPP	CENPQ	MAD1L1	ITGB3BP	SPC25
Resolution Of Sister Chromatid Cohesion R-HSA-2500257	2.96982106671893E-07	ERCC6L	AHCTF1	NUP107	ZWILCH	CDC20	PPP1CC	XPO1	PPP2R1A	NUF2	PMEPA1	KNTC1	NDEL1	SEC13	NUP133	PPP2R5B	DYNLL1	RANGAP1	KIF2A	INCENP	BIRC5	KIF2C	MAD1L1	ITGB3BP	DYNC1I2	SEH1L	CDCA5	MIS12	CENPA	NUP160	AURKB	SKA2	PPP2CA	PPP2CB	CCNB1	DSN1	NUP43	CENPT	RANBP2	CENPU	DYNC1H1	RCC2	NDE1	ZWINT	CENPF	CENPH	CDK1	CENPL	CENPP
Epithelial to mesenchymal transition in colorectal cancer WP4239	3.12202341535891E-07	GSK3B	NRP2	PDCD6	FZD10	PIK3CB	RBPJ	FOXM1	FOXQ1	MAP2K3	CDKL2	PROX1	CLDN4	ZEB2	CLDN3	LATS2	COL4A2	COL4A1	CLDN14	MMP15	CTDSP1	TRAF6	CLDN7	PKP2	COL4A6	PKP1	COL4A5	STRAP	ITGA5	RAF1	SOS1	TP53	NOTCH2	NOTCH3	FOXC2	NOTCH1	SHC1	NOTCH4	WNT8A	PIK3R1	DLL1	LRP6	DLL4	WNT6	WNT11	RBBP4	WNT1	MEF2D	WNT3
Cell cycle WP179	3.12202341535891E-07	RB1	CDKN1C	GSK3B	CDKN1A	CDKN1B	YWHAB	CDC20	CCND2	CCND1	YWHAQ	MYC	CDC27	CHEK1	SKP2	YWHAG	YWHAH	ANAPC7	YWHAZ	CCNA2	DBF4	CCNE2	TFDP2	CCNE1	ANAPC5	TP53	MAD1L1	ANAPC2	MCM2	ANAPC13	PCNA	ANAPC11	ORC5	CCNB1	FZR1	ORC6	ABL1	E2F1	SFN	E2F4	E2F5	SMAD2	TGFB2	TGFB1	SMAD3	CDKN2C	CDKN2A	CDC7	GADD45G
Development of ureteric collection system WP5053	3.12202341535891E-07	ROBO2	RET	ITGB1	FOXC1	RARG	SIX1	GATA3	CELSR1	HOXD11	GLI1	GLI3	HOXA11	SHH	SALL1	WNT11	CCND1	SIX2	SLIT2	TGFB2	GFRA1	PAX2	BMP4	MYCN	GDNF	WT1	LHX1	ITGA8	CTNNB1	SPRY1
Capped intron-containing pre-mRNA processing	3.30697980359066E-07	NUP107	NUP188	HNRNPU	YBX1	PTBP1	PCF11	SNRNP70	NUP62	SNRPD3	TXNL4A	NUP133	NCBP2	METTL3	GTF2F1	GTF2F2	SRRM1	PRPF4	HNRNPUL1	HNRNPH1	NUP50	CD2BP2	SRSF3	SRSF5	SRSF7	SLBP	SEH1L	SF3B3	CSTF3	SF3B6	SRSF1	U2AF1	NUP160	NXF1	PABPN1	POLR2A	PCBP1	TPR	POLR2D	POLR2E	NUP88	NUP43	HNRNPA1	POLR2I	SF3B1	RANBP2	SF3A1	SF3A2	CPSF1
Cap-dependent translation initiation	3.30697980359066E-07	EIF4A2	RPL4	EIF4A1	RPL5	RPL3	RPL10	RPL31	RPL12	RPL36A	RPL8	RPL7	RPL7A	RPL18A	EIF4H	RPLP2	RPL38	RPL37	RPL15	RPL18	RPL17	EIF4B	RPL19	EIF5B	RPL41	RPL21	EIF1AX	RPL23	RPL22	RPL13A	EIF2S2	EIF2S1	EIF5	EIF3I	RPL27A	EIF3J	RPL27	EIF3E	PABPC1	UBA52
Major Pathway Of rRNA Processing In Nucleolus And Cytosol R-HSA-6791226	3.57379066072954E-07	RPL4	RPL5	RPL3	RPL31	RPL8	RPL7	RPS15	RPS14	RPL7A	RPL18A	RPS19	RPLP2	RPL38	RIOK2	RPL37	RIOK1	RPS11	RPP38	PELP1	UTP14C	UTP15	RPS9	WDR36	RPL21	RPS8	RPL23	RPS5	TEX10	RPL22	RPL13A	IMP4	RPSA	RPS3A	SENP3	UTP18	FTSJ3	EBNA1BP2	XRN2	RPL27	RPP25	UBA52	NIP7	RPL12	RPL36A	NOL9	MRPL13	EXOSC7	EXOSC5
Peptide Chain Elongation R-HSA-156902	3.57379066072954E-07	RPL4	RPL5	RPL3	RPL31	RPL12	RPL36A	RPL8	MRPL13	RPL7	RPS15	RPL7A	RPS14	RPS15A	RPL18A	RPS19	RPLP2	RPL38	RPL37	RPL15	RPS2	RPS11	RPL18	RPL19	RPS9	RPL41	RPL21	RPS8	RPL23	RPS5	RPL22	RPL13A	RPS3A	RPSA	EEF1A1	RPS25	RPS28	RPS29	RPL27A	RPL27	RPL22L1	RPS20	UBA52	RPS23
rRNA Processing R-HSA-72312	3.60532394943438E-07	RPL4	RPL5	RPL3	RPL31	NAT10	THUMPD1	RPL8	RPL7	RPS15	RPS14	TRMT112	RPL7A	RPL18A	RPS19	RPLP2	RPL38	RIOK2	RPL37	RIOK1	RPS11	RPP38	UTP14C	PELP1	UTP15	WDR36	RPS9	RPL21	DIMT1	RPS8	RPL23	TEX10	RPS5	RPL22	RPL13A	IMP4	RPSA	RPS3A	SENP3	UTP18	FTSJ3	EBNA1BP2	XRN2	RPL27	RPP25	UBA52	NIP7	RPL12	NOP2
T cell receptor regulation of apoptosis	4.0977793441484E-07	RB1	IFITM3	IFITM1	AHCYL1	CD83	SERPINE2	ITSN1	PDCD5	TONSL	ENO1	ETS2	PYCARD	CDC20	RPS14	CHCHD2	TBK1	CCND2	CCND1	MYC	MYB	ADORA1	PIM1	TRIM24	RPL37	HMGN2	LGALS8	JUNB	IER2	HIST1H2AC	IGFBP5	RPL23	IFRD2	MIF	HLA-G	GTPBP4	ILF3	RRAGA	MAPKAPK3	EWSR1	CCNE1	NCL	XRN2	TRIM13	CD2BP2	LAP3	ATF3	ATF4	TSTA3
DNA replication	4.0977793441484E-07	RB1	AHCTF1	CDKN1A	ERCC6L	NUP107	CDKN1B	ZWILCH	GMNN	MCM10	CDC20	PPP1CC	SGOL2	XPO1	SGOL1	PPP2R1A	PSMD2	NUF2	KNTC1	FBXO5	POLE	NDEL1	SEC13	RFC4	LIG1	NUP133	RFC1	PPP2R5B	RANGAP1	CCNA2	DBF4	KIF2A	INCENP	PSME4	BIRC5	KIF2C	KIF20A	UBA52	MAD1L1	ITGB3BP	MCM2	RNASEH2B	SEH1L	PCNA	RNASEH2A	PSMD14	MIS12	CENPA	NUP160
Endocytosis	4.60487040426577E-07	RET	FLT1	TFRC	CLTC	CLTB	CBLC	AP2A1	IGF1R	EEA1	CHMP1B	PSD4	LDLRAP1	GIT1	AP2M1	SH3GL2	SH3GL1	SH3GLB1	PDGFRA	USP8	PRKCI	VPS37C	VPS37A	ARAP1	VPS37B	HLA-G	EPN1	ACAP3	ZFYVE16	RAB31	DNAJC6	PARD3	TRAF6	KIT	CHMP3	CHMP5	RAB5B	RAB5C	TSG101	SRC	VPS4B	VPS4A	ASAP3	CXCR4	ADRB1	ADRB2	CBL	PLD2	CDC42
Eukaryotic Translation Elongation R-HSA-156842	5.24180660952659E-07	RPL4	RPL5	RPL3	RPL31	RPL12	RPL36A	RPL8	MRPL13	RPL7	EEF1B2	RPS15	RPL7A	RPS14	RPS15A	RPL18A	RPS19	RPLP2	RPL38	RPL37	RPL15	RPS2	RPS11	RPL18	RPL19	RPS9	RPL41	RPL21	RPS8	RPL23	RPS5	RPL22	RPL13A	RPS3A	RPSA	EEF1A1	RPS25	RPS28	RPS29	RPL27A	RPL27	RPL22L1	RPS20	UBA52	RPS23
Eukaryotic Translation Termination R-HSA-72764	5.24180660952659E-07	RPL4	RPL5	RPL3	RPL31	RPL12	RPL36A	RPL8	MRPL13	RPL7	RPS15	RPL7A	RPS14	TRMT112	RPS15A	RPL18A	RPS19	RPLP2	RPL38	RPL37	RPL15	RPS2	RPS11	RPL18	RPL19	RPS9	RPL41	RPL21	RPS8	RPL23	RPS5	RPL22	RPL13A	RPS3A	RPSA	RPS25	RPS28	RPS29	RPL27A	ETF1	RPL27	RPL22L1	RPS20	UBA52	RPS23
Selenocysteine Synthesis R-HSA-2408557	5.24180660952659E-07	RPL4	RPL5	RPL3	RPL31	RPL12	RPL36A	RPL8	MRPL13	RPL7	RPS15	RPL7A	RPS14	RPS15A	RPL18A	RPS19	RPLP2	RPL38	RPL37	RPL15	RPS2	RPS11	RPL18	PSTK	RPL19	EEFSEC	RPS9	RPL41	RPL21	RPS8	RPL23	RPS5	RPL22	RPL13A	RPS3A	RPSA	RPS25	RPS28	RPS29	RPL27A	RPL27	RPL22L1	RPS20	UBA52	RPS23
Diseases Of Signal Transduction By Growth Factor Receptors And Second Messengers R-HSA-5663202	5.97205533463805E-07	HDAC10	CD80	CLSTN1	PEBP1	GCC2	RBPJ	FGF3	PPP1CB	PPP1CC	FGF8	PPP2R1A	MYC	PSMD2	TRIM24	PDGFRA	TPM4	GTF2F1	DKK1	GTF2F2	SND1	ADAM17	PRKAR1A	TBL1XR1	PSME4	TLN1	UBA52	NOTCH1	RNASEH2A	CTBP2	PSMD14	DHH	SHC1	PSEN2	PDGFA	FOXO6	IQGAP1	ZC3HAV1	PIK3R1	PSEN1	FOXO3	KLC1	RAP1B	APH1A	FXR1	BAG4	PORCN	BCL2L11	UBB
Endoderm differentiation WP2853	6.20210312962599E-07	FOXA1	TRIM71	RARG	CRTC1	WWC1	NCAPG2	ONECUT1	CDC73	SOX2	SOX17	ZIC3	C1QBP	DNMT3B	HOXA1	JARID2	EOMES	MAP2K3	FOXH1	PAX3	HNF1B	DKK1	POU5F1	SFRP1	AEBP2	PAX9	MTF2	WDFY2	PABPC1	AHDC1	NOTCH1	CTBP2	CTR9	LEF1	GATA6	WNT8A	PRDM14	GATA4	MBTD1	EPB41L5	NKX2-1	OTX2	WNT3	BPTF	SMAD2	TGFB1	SMAD3	SIAH2	GDF3
Translation R-HSA-72766	6.92181070179414E-07	EIF4A2	RPL4	EIF4A1	RPL5	SRP19	RPL3	RPL31	RPL8	RPL7	RPS15	EEF1B2	RPS14	RPL18A	RPS19	RPL38	RPL37	RPS11	EARS2	RPS9	RPL21	EIF1AX	RPS8	RPL23	RPS5	RPL22	MRPS18B	RPSA	EEF1A1	LARS2	RPL27	UBA52	MRPL18	RPN1	MRPL16	MRPL17	MRPL15	MRPL12	MRPL13	MRPL10	SSR1	EIF2B5	RPL41	EIF2S2	EIF2S1	AIMP2	RPS25	RPS28	EIF5
Nonsense Mediated Decay (NMD) Enhanced By Exon Junction Complex (EJC) R-HSA-975957	7.39562465288948E-07	RPL4	RPL5	SMG1	RPL3	RPL31	RPL8	SMG7	RPL7	RPS15	RPS14	RPL7A	RPL18A	RPS19	PPP2R1A	RPLP2	RPL38	RPL37	RPS11	UPF1	RPS9	RPL21	RPS8	NCBP2	RPL23	RPS5	RPL22	RPL13A	RPSA	RPS3A	RPL27	ETF1	PABPC1	UBA52	RPL12	RPL36A	MRPL13	PPP2CA	RPS15A	RPL15	RPS2	RPL18	RPL19	RPL41	PNRC2	RPS25	RPS28	RPS29	RPL27A
Messenger RNA processing	7.40353443496156E-07	NUP107	NUP188	CELF1	SRP54	HNRNPU	YBX1	PTBP1	PCF11	SNRNP70	NUP62	SNRPD3	TXNL4A	SNRPN	PRMT2	NUP133	NCBP2	METTL3	GTF2F1	GTF2F2	SRRM1	PRPF4	HNRNPUL1	HNRNPH1	PRPF3	NUP50	XRN2	CD2BP2	SRSF3	SRSF5	SRSF7	SLBP	SEH1L	SF3B3	TMED10	RNMT	CSTF3	SF3B6	SRSF1	U2AF1	NUP160	PPM1G	NXF1	PABPN1	POLR2A	PCBP1	TRA2B	TPR	POLR2D
Mitotic Metaphase And Anaphase R-HSA-2555396	7.50012516879154E-07	AHCTF1	ERCC6L	NUP107	NUP188	ZWILCH	UBE2D1	LMNB1	CDC20	TUBA1C	PPP1CC	TUBA1B	TUBA1A	XPO1	PPP2R1A	TUBB3	PSMD2	CDC27	NUF2	NUP62	RCC1	PMEPA1	KNTC1	FBXO5	TMPO	NDEL1	NDC1	SEC13	ANAPC7	NUP133	TUBB	PPP2R5B	DYNLL1	RANGAP1	LEMD2	TUBA4A	TUBB2B	TUBB2A	KIF2A	INCENP	PSME4	BIRC5	KIF2C	ANAPC5	UBA52	CHMP7	MAD1L1	ITGB3BP	ANAPC2
Membrane Trafficking R-HSA-199991	8.05776722275522E-07	TFRC	ITSN1	GOLIM4	GCC2	FNBP1L	UBE2Z	RAB43	GOLGA2	GJA1	KIF5C	FTH1	MPZ	KIF5A	TBC1D10C	KIF21B	SBF1	AP2M1	SH3GL2	AGFG1	TBC1D10B	SH3GL1	TPD52	GABARAPL2	PRKAB2	COG8	TRAPPC2L	FNBP1	COG1	PRKAB1	RAB31	KIF16B	RAB35	TBC1D24	ULK1	KDELR3	KIF20A	UBA52	OPTN	FTL	RAB5B	RAB5C	TSG101	LMAN2L	STXBP3	ADRB2	PLA2G6	KLC1	GABARAP
Cyclin D Associated Events In G1 R-HSA-69231	8.38863292845066E-07	CDKN1C	RB1	CDKN1A	CDKN1B	SRC	CKS1B	PPP2CA	PPP2CB	CCND2	CCND1	UBB	PPP2R1A	UBC	ABL1	E2F1	E2F4	E2F5	JAK2	SKP2	CDKN2C	CDKN2A	CCNE2	TFDP2	CCNE1	CDK4	CDK2	MNAT1	UBA52
SARS-CoV Infections R-HSA-9679506	9.56842358179328E-07	RB1	NUP107	NUP188	ZDHHC5	COMT	ZDHHC3	RPS15	RPS14	GJA1	TBK1	RPS19	TRIM25	SNRPD3	RPS11	AP2M1	IFNAR2	ST6GAL1	RPS9	RPS8	RPS5	ATP1B3	RPSA	ZCRB1	ATG14	ATP1B1	HLA-G	MASP2	UBE2V1	FKBP4	UBA52	ISCU	DDX5	SEH1L	SDC4	CUL3	RPN1	SDC3	NUP160	TKFC	UBB	IRAK2	G3BP1	TPR	UBC	VPS11	NLRP3	NUP88	RIPK1
Pathways in cancer	0.0000010116047185472	RB1	FZD10	FGF3	CRKL	IGF1R	FRAT1	RASSF1	FGF8	FRAT2	RPS6KA5	CCND2	CCND1	MYC	RASSF5	PIM1	PRKACA	SKP2	IFNAR2	PDGFRA	RALBP1	IL4R	DAPK2	RUNX1	BCR	MSH6	MSH2	CCNE2	COL4A2	CCNE1	COL4A1	COL4A6	COL4A5	IL6ST	RAF1	TP53	NOTCH2	NOTCH3	NOTCH1	CTBP2	MAX	NOTCH4	MGST3	PDGFA	GSTT2	PIK3R1	RASGRP2	RASGRP1	PLD2
Signaling pathways regulating pluripotency of stem cells	0.0000010116047185472	GSK3B	RIF1	ONECUT1	FZD10	PIK3CB	IGF1R	SOX2	ZIC3	MYC	SMARCAD1	HOXA1	JAK2	JARID2	JAK3	LEFTY1	ESX1	PAX6	POU5F1	KAT6A	HAND1	IL6ST	RAF1	DLX5	WNT8A	PIK3R1	ACVR1B	WNT6	NRAS	WNT11	DVL2	PCGF1	OTX1	WNT1	LEFTY2	WNT3	WNT4	FZD1	SMAD2	FZD2	SMAD3	FZD5	WNT7B	PCGF3	INHBB	KLF4	ACVR2B	TBX3	BMP4
Formation Of A Pool Of Free 40S Subunits R-HSA-72689	0.0000010319359021776	RPL4	RPL5	RPL3	RPL31	RPL12	RPL36A	RPL8	MRPL13	RPL7	RPS15	RPS14	RPL7A	RPS15A	RPL18A	RPS19	RPLP2	RPL38	RPL37	RPL15	RPS2	RPS11	RPL18	RPL19	RPS9	RPL41	RPL21	EIF1AX	RPS8	RPL23	RPS5	RPL22	RPL13A	RPSA	RPS3A	RPS25	RPS28	RPS29	RPL27A	EIF3I	EIF3J	RPL27	RPS20	EIF3E	RPL22L1	UBA52	RPS23
Mitotic Anaphase R-HSA-68882	1.19155204247577E-06	AHCTF1	ERCC6L	NUP107	NUP188	ZWILCH	UBE2D1	LMNB1	CDC20	TUBA1C	PPP1CC	TUBA1B	TUBA1A	XPO1	PPP2R1A	TUBB3	PSMD2	CDC27	NUF2	NUP62	RCC1	PMEPA1	KNTC1	TMPO	NDEL1	NDC1	SEC13	ANAPC7	NUP133	TUBB	PPP2R5B	DYNLL1	RANGAP1	LEMD2	TUBA4A	TUBB2B	TUBB2A	KIF2A	INCENP	PSME4	BIRC5	KIF2C	ANAPC5	UBA52	CHMP7	MAD1L1	ITGB3BP	ANAPC2	DYNC1I2
ATM-dependent DNA damage response	1.26248321313508E-06	GSK3B	CDKN1A	CDKN1B	SHC1	PTEN	FOXO3	CDC42	MAPK9	WNT6	FRAT1	CCND2	BCL2L11	WNT11	CCND1	MYC	ERBB2	ABL1	DVL2	PMAIP1	RAC1	BAK1	WNT1	LDLR	MAP3K4	WNT3	PDK1	PCK2	WNT4	JUN	MAP3K1	SMAD3	TGFB1	BAD	INSR	WNT7B	SOD2	FOSL1	CTNNB1	SOS1	TP53	TP73
Dopaminergic Neurogenesis WP2855	1.33993369842044E-06	RET	CDKN1C	TGFB1	EN2	EN1	GLI1	ASCL1	NEUROD1	SOX2	NR4A2	SHH	FGF8	GBX2	LMX1A	OTX2	MSX1	LMX1B	NKX6-1	WNT1	NEUROG2	NKX2-2
Viral mRNA Translation R-HSA-192823	1.45492338648483E-06	RPL4	RPL5	RPL3	RPL31	RPL12	RPL36A	RPL8	MRPL13	RPL7	RPS15	RPL7A	RPS14	RPS15A	RPL18A	RPS19	RPLP2	RPL38	RPL37	RPL15	RPS2	RPS11	RPL18	RPL19	RPS9	RPL41	RPL21	RPS8	RPL23	RPS5	RPL22	RPL13A	RPS3A	RPSA	RPS25	RPS28	RPS29	RPL27A	RPL27	RPL22L1	RPS20	GRSF1	UBA52	RPS23
Metabolism R-HSA-1430728	1.56587514708831E-06	RPL4	RPL5	NUP107	RPL3	RPL31	ENO1	RPL8	ENO3	RPL7	NSDHL	PSMD2	CYP1B1	PIP4K2A	LRAT	PIP4K2B	RPL38	RPL37	GAMT	ACOT9	PRKAB2	STARD4	ACOT8	ACOT7	MECR	STARD6	RPL21	RPL23	CSNK2A2	RPL22	MED9	HOGA1	MED4	UPB1	SLC5A6	MTHFD1	SCO1	PRKAR1B	PRKD3	PRKAR1A	ETHE1	PSME4	PLBD1	FAR1	RPL27	TMEM126B	ADPRM	UBA52	HACD1
Cell cycle	1.80572280933444E-06	RB1	CDKN1C	GSK3B	CDKN1A	CDKN1B	YWHAB	CDC20	CCND2	CCND1	YWHAQ	MYC	CDC27	CHEK1	SKP2	YWHAG	YWHAH	ANAPC7	YWHAZ	CCNA2	DBF4	CCNE2	TFDP2	CCNE1	ANAPC5	TP53	MAD1L1	ANAPC2	MCM2	ANAPC13	PCNA	ANAPC11	ORC5	CCNB1	FZR1	ORC6	ABL1	E2F1	SFN	E2F4	E2F5	SMAD2	TGFB2	SMAD3	TGFB1	CDKN2C	CDKN2A	CDC7	GADD45G
mRNA Processing WP411	1.83584077151108E-06	CELF1	SRP54	HNRNPU	YBX1	PTBP1	SNRNP70	SNRPD3	TXNL4A	SNRPN	PRMT2	NCBP2	METTL3	SRRM1	PRPF4	HNRNPH1	PRPF3	XRN2	CD2BP2	SRSF3	SRSF5	SRSF7	TMED10	SF3B3	RNMT	CSTF3	SRSF1	U2AF1	PPM1G	NXF1	POLR2A	PABPN1	TRA2B	HNRNPA1	SRSF10	SF3B1	RBM39	SF3A1	SF3A2	CPSF1	FUS	CPSF3	CLK4	LSM2	SRPK1	CLK1	HNRNPL	NUDT21	PHF5A
Vesicle-mediated Transport R-HSA-5653656	1.85654030901966E-06	TFRC	ITSN1	GCC2	FNBP1L	GOLGA2	GJA1	FTH1	TBC1D10C	KIF21B	AGFG1	TBC1D10B	GABARAPL2	PRKAB2	COG8	FNBP1	COG1	PRKAB1	ULK1	KDELR3	KIF20A	UBA52	OPTN	LMAN2L	STXBP3	PLA2G6	GABARAP	SCFD1	RACGAP1	BLOC1S1	PIP5K1C	APOE	SNX5	SPTBN1	MYO5A	LNPEP	SNF8	PUM1	GJB1	GJB4	GJB3	GJB5	HYOU1	CALR	CALM1	ARF4	C2CD5	GDI1	CLTC
Signaling by TGF-beta receptor complex	1.91864552804108E-06	USP15	UBE2D3	UBE2D1	MTMR4	PPP1CB	PPP1CC	XPO1	PARD6A	UBB	MYC	UBC	PMEPA1	E2F4	E2F5	JUNB	TGIF1	SMAD2	TGIF2	SMAD3	TGFB1	PARP1	ARHGEF18	UCHL5	PPP1CA	SMAD7	NCOR2	FKBP1A	SKI	PPM1A	NCOR1	TFDP2	SP1	PARD3	STRAP	UBA52
EGF/EGFR signaling pathway WP437	2.07024565858553E-06	INPPL1	PTEN	PEBP1	CBLC	AP2A1	CRKL	RPS6KA3	GJA1	RPS6KA5	RPS6KA2	RPS6KA1	CFL1	STMN1	NCK2	MYBL2	RAC1	JAK2	MAP3K4	SH3GL2	AP2M1	NCK1	MEF2A	USP8	RALBP1	PRKCI	NCOA3	FOS	EPS15L1	EPN1	RAF1	SOS1	RALB	PCNA	ROCK1	SHC1	SRC	NEDD8	IQGAP1	PIK3R1	CBL	PLD2	CDC42	MAPK9	ATXN2	MAPK7	ERBB2	ABL1	E2F1
Neurotrophin signaling pathway	2.21919853661031E-06	GSK3B	PRDM4	YWHAB	PIK3CB	CRKL	RPS6KA3	RPS6KA5	YWHAQ	ARHGDIA	RPS6KA2	RPS6KA1	RAC1	YWHAG	PDK1	YWHAH	IRAK3	YWHAZ	TRAF6	RAPGEF1	RAF1	SOS1	TP53	ATF4	CAMK2B	ZNF274	CAMK2D	SHC3	SHC1	PIK3R1	PSEN1	FOXO3	RAP1B	CDC42	MAPK9	NRAS	MAPK7	IRAK2	NTF3	ABL1	CSK	MAP2K7	SH2B3	SH2B2	SH2B1	NGFR	JUN	MAP3K1	BDNF
22q11.2 copy number variation syndrome WP4657	2.82640875922402E-06	SLC25A1	EMC10	COMT	CRKL	PPP1CB	SHH	FGF8	MRPL40	XPO1	RCC1	PITX2	SNAP29	SREBF1	PAX3	RANGAP1	CLDN3	NCOR1	THAP7	HIST4H4	HAND2	GNB1L	RAF1	TP53	RTN4R	FOXC2	FOXC1	NPRL2	CUL3	TRMT2A	RTN4	ARNTL	HIST2H4A	CDC42	HIRA	ARVCF	RELN	POLR2A	GBX2	SHOC2	HES1	NKX2-5	PRODH	PAK4	TBX1	CBX5	HIST1H4K	TXNRD2	KLHL22
Tight junction	0.0000036990098669119	ITGB1	ARPC5L	PRKAG1	ACTB	ACTG1	TUBA1C	TUBA1B	TUBA1A	CCND1	PPP2R1A	RAC1	PRKACA	RAB8A	RAB8B	MAGI1	ACTR3	ACTR2	PRKAB2	PRKCI	ACTN1	ARHGEF18	SCRIB	ACTN4	PRKAB1	TUBA4A	RUNX1	TIAM1	CLDN4	CLDN3	CLDN14	PARD3	CLDN7	MYH9	ARHGEF2	EZR	RAPGEF6	LLGL1	PRKAA1	PCNA	ROCK1	ROCK2	SRC	GATA4	MYL12A	CDC42	PPP2CA	SLC9A3R1	MAPK9
Signaling events mediated by focal adhesion kinase	3.86478640902385E-06	ITGB1	ROCK2	SRC	PXN	PTPN21	PIK3R1	ARHGAP35	RAP1B	MAPK9	CCND1	CAPN2	NCK2	FYN	RAC1	NCK1	SH3GL1	GIT2	JUN	YES1	ACTN3	ACTN1	ACTN4	ARHGAP26	KLF8	MMP14	ELMO1	RAPGEF1	ITGA5	RAF1	SOS1	TLN1	DOCK1	BCAR1
Heart Development WP1591	4.00139449887851E-06	FOXC2	FOXC1	NOTCH1	GATA6	GATA4	SHH	FGF8	TBX20	HEY2	NKX2-5	PITX2	TBX1	FOXH1	NFATC3	VEGFC	NFATC2	NFATC1	TBX2	NFATC4	BMP4	BMP2	HAND2	HAND1	BHLHE40	CTNNB1	BMPR1A
Endocytosis	4.03179298532863E-06	ARF4	ARF1	TFRC	WIPF2	CLTC	ARPC5L	CLTB	CBLC	AP2A1	IGF1R	EEA1	KIF5C	CHMP1B	PSD4	KIF5A	LDLRAP1	GIT1	RAB8A	AP2M1	SH3GL2	SH3GL1	SH3GLB1	ACTR3	PDGFRA	USP8	ACTR2	PRKCI	VPS37C	VPS37A	EPS15L1	ARAP1	VPS37B	HLA-G	EPN1	ACAP3	ZFYVE16	RAB31	DNAJC6	PARD3	TRAF6	RAB35	CHMP3	CHMP7	CHMP5	RAB5B	RAB5C	TSG101	SRC
Cellular Response To Starvation R-HSA-9711097	4.15997650915774E-06	RPL4	RPL5	RPL3	RPL31	RPL8	RPL7	RPS15	RPTOR	RPS14	RPL7A	RPL18A	RPS19	RPLP2	RPL38	RPL37	RPS11	RPS9	SEC13	RPL21	RPS8	RPL23	RPS5	RPL22	RPL13A	RPSA	RPS3A	RRAGA	IMPACT	ATP6V1B2	RPL27	TRIB3	ATP6V0D1	UBA52	ATF3	ATF4	SEH1L	NPRL2	RPL12	CEBPG	RPL36A	MRPL13	RPS15A	SLC38A9	RPL15	RPS2	RPL18	RPL19	RPL41
EGF/EGFR signaling pathway	4.17852030075802E-06	INPPL1	PTEN	CBLC	PEBP1	AP2A1	CRKL	RPS6KA3	GJA1	RPS6KA5	RPS6KA2	CFL1	RPS6KA1	STMN1	NCK2	MYBL2	RAC1	JAK2	AP2M1	MAP3K4	SH3GL2	NCK1	USP8	PRKCI	RALBP1	EPS15L1	FOS	EPN1	RAF1	SOS1	PCNA	RALB	SHC1	NEDD8	IQGAP1	PIK3R1	CDC42	MAPK9	ATXN2	MAPK7	ERBB2	ABL1	AP2S1	E2F1	PTK2B	CSK	RICTOR	RALGDS	EPS15
Cellular Response To Heat Stress R-HSA-3371556	0.0000042522652517298	CAMK2B	GSK3B	CAMK2D	NUP107	SEH1L	HSP90AB1	NUP188	MRPL18	HSPB8	HSPA4L	CRYBA4	HSPA13	NUP160	RPTOR	DNAJB1	BAG4	UBB	BAG1	TPR	NUP62	NUP88	NUP43	HSPA9	NDC1	RANBP2	HSPA8	HSP90AA1	SEC13	NUP133	HSPA1L	HSPA4	ST13	PTGES3	HSPA2	HSPA12A	SIRT1	EEF1A1	POLR1A	NUP50	RPA3	AKT1S1	COL4A6	FKBP4	HSPA1B	HSPA1A
Pathogenic Escherichia coli infection WP2272	4.71386549063776E-06	ITGB1	ROCK1	ROCK2	ARPC5L	ACTB	ACTG1	CDC42	TUBA1C	TUBA1B	TUBA1A	TUBA3C	YWHAQ	TUBB3	NCK2	ABL1	FYN	NCK1	TUBB	ARPC4	TUBB4B	YWHAZ	TUBA4A	TUBB2B	OCLN	TUBB2A	KRT18	NCL	CTNNB1	ARHGEF2	EZR
Interleukin-2 signaling pathway	4.72990981178006E-06	IFITM3	SPON1	ARL6IP1	ACTB	CRKL	ICAM1	GLS	RPS6KA3	MYC	MYB	EPHA4	CSNK2A1	RPL21	ACTN1	ZNF12	RNF125	MTHFD1	NINJ1	MALL	ULK2	HOXB3	TAGLN2	ATF4	NOLC1	GATA3	PIK3R1	TXN	LDHB	TERT	CHST12	MAP2	NKX2-1	SFN	ZBTB7A	CDR2	JUN	XBP1	YES1	JUND	PTPRN2	ST13	SLC35E1	NFATC3	PA2G4	PAICS	EIF1	FOSL2	GADD45G
Heart development	5.20903410317335E-06	FOXC2	FOXC1	NOTCH1	GATA6	GATA4	SHH	FGF8	HEY2	TBX20	NKX2-5	PITX2	TBX1	FOXH1	NFATC3	NFATC2	VEGFC	NFATC1	NFATC4	TBX2	BMP4	BMP2	HAND2	BHLHE40	HAND1	CTNNB1	BMPR1A
GDNF/RET signaling axis WP4830	5.37984707051023E-06	ROBO2	RET	FOXC2	FOXC1	GFRA1	GATA3	PAX2	HSPB11	GLI3	BMP4	SALL1	SOX17	GDNF	LHX1	CTNNB1	SPRY1	SLIT2
RNA Polymerase II Transcription R-HSA-73857	5.98438036049397E-06	RB1	ZNF175	HDAC10	PHAX	RBPJ	UXT	SOX2	LGALS3	TRIM28	PPP2R1A	PSMD2	MYC	CDC27	MYB	CHEK1	PIP4K2A	PIP4K2B	SNRPD3	SOX9	SKP2	GAMT	PRKAB2	SMARCC1	CSNK2A2	ZNF12	MED4	PRKAB1	RUNX1	SRRM1	RRAGA	DDX39A	SCO1	SARNP	PSME4	TXNIP	TP53	UBA52	ZFPM1	KCTD15	SLBP	ZNF274	MEAF6	FOXG1	CSTF3	CTR9	GATA4	GATA3	GATA2
Signaling by EGFR in cancer	6.49373968288658E-06	GSK3B	CDKN1A	CDKN1B	YWHAB	CLTC	PTEN	AP2A1	CASP9	PRKACA	AP2M1	SH3GL2	HSP90AA1	EPS15L1	EPN1	ADAM17	PRKAR1B	PRKAR1A	AKT1S1	TRIB3	RAF1	SOS1	UBA52	SHC1	SRC	PDE1A	PXN	ADCY4	ADCY3	ITPR3	PIK3R1	FOXO3	CBL	ADCY7	CDC42	NRAS	UBB	UBC	AP2S1	CSK	RICTOR	EPS15	BAD	AP2B1	NR4A1	CDK1	SPRY2	KRAS	SPRY1
p53 activity regulation	7.96118645859498E-06	RB1	RPL5	GSK3B	STEAP3	CDKN1A	CD82	PTEN	UBE2D1	CASP9	PIDD1	RASSF1	CCND2	CCND1	SESN3	TRIM28	CHEK1	SKP2	APAF1	RPL23	SERPINB5	CCNA2	KAT2B	CCNE2	RRM2B	CCNE1	TP53	CSNK1G2	CSNK1G1	PCNA	NEDD8	THBS1	PPP2CA	MAPK9	CCNB1	ABL1	SMYD2	E2F1	PMAIP1	E4F1	SFN	RPRM	CDKN2A	CSNK1A1	SIAH1	HUWE1	GADD45G	HIPK2	CDK4
DNA damage response (only ATM dependent) WP710	8.76764481359669E-06	GSK3B	CDKN1A	CDKN1B	SHC1	LEF1	PTEN	PIK3R1	PIK3CB	FOXO3	CDC42	WNT6	MAPK9	FRAT1	NRAS	CCND2	BCL2L11	WNT11	CCND1	MYC	ERBB2	DVL2	ABL1	PMAIP1	RAC3	RAC1	BAK1	WNT1	LDLR	MAP3K4	WNT3	PDK1	WNT4	PCK2	JUN	TGFB1	SMAD3	MAP3K1	CDKN2A	BAD	INSR	WNT7B	SOD2	FOSL1	CTNNB1	KRAS	SOS1	TP53	TP73
Cell Cycle Checkpoints R-HSA-69620	0.0000104147295339794	AHCTF1	CDKN1A	ERCC6L	NUP107	CDKN1B	ZWILCH	YWHAB	UBE2D1	MCM10	CDC20	PPP1CC	XPO1	YWHAQ	PPP2R1A	PSMD2	CDC27	CHEK1	NUF2	KNTC1	YWHAG	NDEL1	YWHAH	SEC13	RFC4	ANAPC7	NUP133	RMI1	TOP3A	PPP2R5B	DYNLL1	RANGAP1	YWHAZ	CCNA2	DBF4	KIF2A	CCNE2	INCENP	CCNE1	POLR1A	PSME4	BIRC5	KIF2C	ANAPC5	TP53	UBA52	MAD1L1	ITGB3BP	ANAPC2
Aberrant Regulation Of Mitotic Cell Cycle Due To RB1 Defects R-HSA-9687139	0.0000117939995775421	CDKN1C	RB1	CDKN1A	CDKN1B	ANAPC7	UBE2C	UBE2D1	ANAPC11	FZR1	CCND2	CCND1	CCNE2	TFDP2	CCNE1	CDK4	CDC27	CDC16	CDK2	E2F1	ANAPC5	SKP2	ANAPC2
TP53 Regulates Metabolic Genes R-HSA-5628897	0.000013580157340887	COX19	COX7B	PRKAA1	YWHAB	TACO1	PRKAG1	PTEN	COX5A	RPTOR	PRDX2	PRDX5	SESN3	YWHAQ	PRDX1	COX14	SLC38A9	YWHAG	YWHAH	PRKAB2	SURF1	TIGAR	TXNRD1	PRKAB1	YWHAZ	LRPPRC	MOV10	RRAGA	GNPDA1	RRM2B	SCO1	AGO3	RHEB	AGO1	AGO2	LAMTOR2	LAMTOR1	TP53	COX20
Signaling By ROBO Receptors R-HSA-376176	0.000013580157340887	RPL4	ROBO2	RPL5	RPL3	RPL31	ARHGAP39	MSI1	RPL8	RPL7	RPS15	RPS14	RPL7A	RPL18A	RPS19	PSMD2	NCK2	HOXA2	RPLP2	RPL38	RPL37	RPS11	NCK1	RPS9	RPL21	RPS8	NCBP2	RPL23	RPS5	RPL22	RPL13A	RPSA	RPS3A	PSME4	COL4A5	RPL27	ETF1	PABPC1	PFN1	SOS1	UBA52	PSMD14	SRC	RPL12	RPL36A	CXCR4	MRPL13	NTN1	CDC42
Wnt signaling pathway	0.0000141656764069699	GSK3B	FZD10	SOX2	SOX3	FRAT1	GJA1	FRAT2	CCND2	SOX17	CCND1	PPP2R1A	SOX18	MYC	SOX15	DACT2	RAC3	CHP1	SOX9	RAC1	PRKACA	ANKRD6	TLE4	PRKCI	TLE2	PRKCH	TLE1	TBP	CSNK2A1	CSNK2A2	SOX13	PPP2R5B	RPSA	SOX12	DKK1	FBXW2	PYGO2	SFRP1	PLCB3	TBL1XR1	TP53	CSNK1G2	CSNK1G1	CAMK2B	NFAT5	CAMK2D	CTBP2	ROCK1	ROCK2
Retinoblastoma gene in cancer WP2446	0.0000154330857792654	RB1	CDKN1A	CDKN1B	PCNA	FAF1	HMGB2	SMC2	CCNB1	CCND1	RBBP4	MYC	STMN1	CHEK1	E2F1	ABL1	SKP2	POLE	BARD1	CDT1	RRM1	RFC4	PRMT2	RPA1	CDC7	FANCG	MSH6	CCNA2	ANLN	WEE1	RABIF	CCNE2	TFDP2	CCNE1	CDK4	RPA3	CDK2	CDK1	ZNF655	RAF1	TP53
Activation of mRNA upon binding of the cap-binding complex and eIFs, and subsequent binding to 43S	0.0000157101448826209	EIF4A2	EIF4A1	RPS15	RPS14	RPS15A	RPS19	RPS18	EIF4H	RPS2	RPS11	EIF4B	RPS9	EIF1AX	RPS8	RPS5	RPS3A	RPSA	EIF2S2	EIF2S1	RPS26	RPS25	RPS28	EIF5	RPS29	EIF3I	EIF3J	EIF3E	RPS20	PABPC1	RPS23
Pathogenic Escherichia coli infection	0.0000157101448826209	ITGB1	ROCK1	ROCK2	ARPC5L	ACTB	ACTG1	CDC42	TUBA1C	TUBA1B	TUBA1A	TUBA3C	YWHAQ	TUBB3	NCK2	ABL1	FYN	NCK1	TUBB	ARPC4	TUBB4B	YWHAZ	TUBA4A	TUBB2B	OCLN	TUBB2A	KRT18	NCL	CTNNB1	ARHGEF2	EZR
Cellular senescence	0.000015919295012922	RB1	CDKN1A	PTEN	PIK3CB	FOXM1	PPP1CB	PPP1CC	CCND2	CCND1	MYC	RASSF5	CHEK1	CAPN2	MYBL2	CAPN1	LIN52	MAP2K3	HLA-G	SIRT1	CCNA2	CCNE2	CCNE1	VDAC3	RAF1	SLC25A5	TP53	SLC25A4	GATA4	ITPR3	PIK3R1	FOXO3	ZFP36L2	ZFP36L1	CCNB1	NRAS	RBBP4	E2F1	TRPM7	E2F4	E2F5	SMAD2	TGFB2	SMAD3	TGFB1	CDKN2A	NFATC3	NFATC2	NFATC1
M Phase R-HSA-68886	0.0000161782122859713	RB1	ERCC6L	NUP107	NUP188	ZWILCH	CCP110	UBE2D1	CDC20	GOLGA2	PPP1CC	PPP2R1A	TUBB3	PSMD2	CDC27	RCC1	KNTC1	NEK2	FBXO5	CDK5RAP2	TMPO	ANAPC7	CSNK2A2	LEMD2	TUBA4A	MAU2	PSME4	ANAPC5	KIF20A	UBA52	MAD1L1	ANAPC2	SEH1L	SET	PSMD14	TUBGCP2	CDCA5	NCAPH	NUP160	ANAPC11	SKA2	DSN1	CCNB1	UBB	TPR	UBC	NUP88	CEP78	UBE2C
Focal adhesion	0.0000170978548696422	ITGB1	GSK3B	FLT1	PTEN	LAMC2	PIK3CB	ACTB	ARHGAP35	CRKL	ACTG1	IGF1R	PPP1CB	PPP1CC	CCND2	CCND1	CAPN2	RAC3	RAC1	PDGFRA	PPP1R12A	ITGA3	ACTN1	ITGA2	ACTN4	MYL7	COL2A1	COL4A2	COL4A1	COL6A2	COL6A1	RAPGEF1	COL4A6	ITGA8	COL4A5	ITGA5	TLN1	RAF1	SOS1	DOCK1	SHC3	ROCK1	SHC1	LAMA1	ROCK2	SRC	PXN	PDGFA	PIK3R1
Human T-cell leukemia virus 1 infection	0.0000172232748938457	RB1	ATF2	CDKN1A	TRRAP	CRTC1	PTEN	TNFRSF13C	PIK3CB	ETS2	ICAM1	CDC20	POLB	ZFP36	XPO1	CCND2	CCND1	MYC	CDC27	CHEK1	TSPO	PRKACA	JAK3	TBP	ANAPC7	MSX2	IL15	FOS	HLA-G	CCNA2	KAT2B	CREB3	KAT2A	CCNE2	CCNE1	CANX	VDAC3	ANAPC5	TLN1	SLC25A5	TP53	SLC25A4	MAD1L1	ATF4	HLA-DQB1	ANAPC2	VAC14	ADCY4	ADCY3
CDC42 GTPase Cycle R-HSA-9013148	0.0000182756794263116	STEAP3	FAM13B	TFRC	PRKCSH	WIPF2	DOCK8	ITSN1	ARHGDIG	ARHGAP1	ARHGAP39	FNBP1L	ARHGAP35	ARHGDIA	WDR91	GIT1	TMPO	PLEKHG3	ARHGEF10	PLEKHG4	PLEKHG2	FNBP1	SCRIB	ARAP1	TIAM1	DEPDC1B	CDC42EP5	CDC42EP3	CDC42EP2	ARHGEF4	VAMP3	IQGAP1	PIK3R1	IQGAP3	ARHGAP22	CDC42	GNA13	PARD6A	RACGAP1	ECT2	SRGAP2	SRGAP1	YKT6	PAK4	FARP1	GIT2	JUP	MYO9B	ARHGAP27
Neurotrophin signaling pathway	0.0000203538149339883	GSK3B	PRDM4	ARHGDIG	PIK3CB	CRKL	RPS6KA3	RPS6KA5	ARHGDIA	RPS6KA2	RPS6KA1	RAC1	IRAK3	TRAF6	RAPGEF1	RAF1	SOS1	TP53	ATF4	CAMK2B	ZNF274	CAMK2D	SHC3	SHC1	PSEN2	PIK3R1	PSEN1	FOXO3	RAP1B	CDC42	MAPK9	NRAS	MAPK7	IRAK2	NTF3	ABL1	MAP2K7	SH2B3	SH2B2	SH2B1	NGFR	JUN	MAP3K1	BDNF	BAD	SORT1	NFKBIA	CALM3	KRAS
ERBB1 downstream pathway	0.0000241174590737773	ATF2	ARF4	YWHAB	SRC	PEBP1	IQGAP1	PIK3R1	PIK3CB	PLD2	CDC42	PPP2CA	RPS6KA3	MAPK9	ZFP36	NRAS	RPS6KA5	MAPK7	YWHAQ	PPP2R1A	CAPN2	SFN	RICTOR	RAC1	RALGDS	WASF2	YWHAG	YWHAH	ACTR3	EGR1	ACTR2	JUN	MAP3K1	BAD	ARPC4	FOS	BAIAP2	YWHAZ	DUSP6	MYLPF	DIAPH3	ABI1	CALM3	KRAS	RAF1	SOS1	RAB5A
Selenoamino Acid Metabolism R-HSA-2408522	0.000024147754924801	RPL4	RPL5	RPL3	AHCY	RPL31	RPL12	RPL36A	RPL8	MRPL13	RPL7	RPS15	RPS14	RPL7A	RPS15A	RPL18A	RPS19	RPLP2	RPL38	RPL37	RPL15	RPS2	RPS11	RPL18	PSTK	RPL19	EEFSEC	RPS9	RPL41	RPL21	RPS8	RPL23	RPS5	TXNRD1	RPL22	RPL13A	RPSA	RPS3A	GNMT	AIMP2	RPS25	RPS28	RPS29	RPL27A	RPL27	RPS20	RPL22L1	UBA52	RPS23
RHO GTPase Effectors R-HSA-195258	0.0000247242994729727	ITGB1	CYFIP1	AHCTF1	ERCC6L	NUP107	CDKN1B	ZWILCH	YWHAB	WIPF2	ACTG1	CDC20	PPP1CB	PPP1CC	XPO1	YWHAQ	PPP2R1A	NUF2	KIF5A	KNTC1	YWHAG	NDEL1	NCK1	YWHAH	ACTR3	ACTR2	SEC13	PPP1R12A	NUP133	RHOG	PPP2R5B	DYNLL1	RANGAP1	YWHAZ	KIF2A	INCENP	BIRC5	MYH9	KIF2C	PFN1	LLGL1	MAD1L1	ITGB3BP	DYNC1I2	SEH1L	ROCK1	PKN3	ROCK2	SRC
LKB1 signaling events	0.0000248939576769256	GSK3B	PRKAA1	CAB39	YWHAB	PRKAG1	PSEN2	RPTOR	YWHAQ	MAP2	MYC	SFN	MARK4	PRKACA	MARK2	YWHAG	YWHAH	HSP90AA1	STK11IP	STRADA	STRADB	PRKAB1	YWHAZ	AKT1S1	MAPT	EZR	TP53
mRNA Splicing - Major Pathway R-HSA-72163	0.0000254011560074515	DDX42	HNRNPU	YBX1	ELAVL2	PTBP1	PCF11	SNRNP70	SNRPD3	TXNL4A	SNRPN	NCBP2	BUD31	GTF2F1	GTF2F2	SRRM1	PRPF4	HNRNPUL1	HNRNPH1	PRPF3	CD2BP2	SRSF3	PPIH	SRSF5	SRSF7	SF1	RBM22	DDX5	SF3B3	CSTF3	SF3B6	PRCC	SRRT	SRSF1	U2AF1	PABPN1	POLR2A	PCBP1	TRA2B	POLR2D	POLR2E	HNRNPA1	POLR2I	SF3B1	SMNDC1	SRSF10	HSPA8	PPIL1	SF3A1
Pathways in cancer	0.0000260192900788186	RB1	CBLC	FZD10	FGF3	CRKL	IGF1R	RASSF1	FGF8	CCND1	MYC	RASSF5	SKP2	PDGFRA	RALBP1	DAPK2	RUNX1	BCR	MSH6	CCNE2	COL4A2	MSH2	CCNE1	COL4A1	COL4A6	RAF1	TP53	CTBP2	MAX	PDGFA	PIK3R1	WNT6	TPR	ABL1	DVL2	WNT1	RALGDS	WNT3	WNT4	FZD1	SMAD2	JUN	TGFB2	FZD2	SMAD3	TGFB1	FZD5	JUP	PTCH2
PDGFB signaling pathway	0.0000260192900788186	YWHAB	PTEN	PTPRJ	PIK3CB	ARHGAP35	RPS6KA3	YWHAQ	PPP2R1A	ARHGDIA	MYC	NCK2	RAC1	JAK2	YWHAG	NCK1	YWHAH	ACTR3	ACTR2	SPHK1	ACTN4	ARAP1	FOS	YWHAZ	HCK	RAPGEF1	RAF1	SOS1	SHC1	SRC	IQGAP1	PIK3R1	CBL	RAP1B	PPP2CA	SLC9A3R1	MAPK9	NRAS	ABL1	SFN	CSK	FYN	MAP2K7	WASF2	JUN	JUND	YES1	EIF2AK2	ARPC4
Androgen receptor signaling, proteolysis, and transcription regulation	0.000027032124155642	RB1	GSK3B	CDKN1A	ROCK1	RNF14	ROCK2	SRC	PTEN	PARK7	PIK3R1	RNF4	CDC42	CCND1	ZMIZ1	PRDX1	BAG1	PAK6	KAT7	BMF	RAC1	PATZ1	JUN	SMAD3	NCOA3	DSTN	FOS	SIRT1	GNB2L1	AES	NCOR2	KAT2B	NCOR1	CCNE1	SP1	CARM1	CTNNB1	CALR	FKBP4	RAN	RAD9A
RAC1 GTPase Cycle R-HSA-9013149	0.000027691540383364	ITGB1	CYFIP1	FAM13B	TFRC	PRKCSH	WIPF2	DOCK8	ARHGAP1	ARHGAP39	ARHGAP35	BAIAP2L1	ARHGDIA	MPZ	GIT1	TMPO	PLEKHG3	ARHGEF10	PLEKHG4	PLEKHG2	ARHGEF18	ARAP1	TIAM1	DEPDC1B	ALS2	ARHGEF4	SOS1	DOCK1	EPHA2	VAMP3	AMIGO2	NOXO1	IQGAP1	PIK3R1	SLC1A5	IQGAP3	ARHGAP12	PLD2	ARHGAP22	CDC42	GNA13	PARD6A	RACGAP1	SH3BP1	ABL2	ECT2	SRGAP2	SRGAP1	WASF2
Focal Adhesion WP306	0.0000287305989158966	ITGB1	GSK3B	FLT1	PTEN	LAMC2	PIK3CB	ACTB	ARHGAP35	CRKL	ACTG1	IGF1R	PPP1CB	PPP1CC	CCND2	CCND1	CAPN2	RAC3	RAC1	PDGFRA	PPP1R12A	ITGA3	ACTN1	ITGA2	ACTN4	HCK	MYL7	COL2A1	COL4A2	COL4A1	COL6A2	RAPGEF1	COL4A6	ITGA8	ITGA5	TLN1	RAF1	SOS1	DOCK1	SHC3	ROCK1	SHC1	LAMA1	SRC	ROCK2	PXN	PDGFA	PIK3R1	THBS2
Transcriptional Regulation Of Pluripotent Stem Cells R-HSA-452723	0.0000292842533228108	EOMES	SMAD2	FOXD3	TSC22D1	GATA6	PRDM14	KLF4	DKK1	SOX2	NR5A1	SALL1	LIN28A	DPPA4	ZIC3	GSC	SALL4	ZSCAN10	NANOG	TDGF1
Mitophagy	0.0000321593804147109	USP15	CITED2	SRC	AMBRA1	FOXO3	GABARAP	MAPK9	NRAS	TBK1	UBB	UBC	E2F1	MFN2	USP30	TBC1D17	TBC1D15	ATG5	GABARAPL2	USP8	JUN	CSNK2A1	ATG9B	BNIP3	CSNK2A2	SP1	NBR1	TOMM7	ULK1	KRAS	TP53	UBA52	OPTN	ATF4
RhoA signaling pathway	0.0000328504089088001	ITGB1	ATF2	CDKN1B	ROCK1	ROCK2	PTEN	CYR61	PLD2	CDC42	PARD6A	CFL1	PIP5K1B	PIP5K1C	SH3GL2	MAP2K3	JUN	PPP1R12A	LIMK1	RDX	MSN	FOS	CIT	PKN2	EZR	TLN1
Tgif disruption of Shh signaling WP3674	0.0000334730404855487	SMAD2	TGIF1	SHH	TGIF2	FGF8	FOXG1	NKX2-1	NODAL	GLI3
Sudden Infant Death Syndrome (SIDS) Susceptibility Pathways WP706	0.0000342207348912669	RET	YWHAB	CTCF	YBX1	FOXM1	SOX2	GJA1	YWHAQ	MYB	ACADM	PRKACA	YWHAG	YWHAH	KCNH2	CPT1A	CHRNB4	EN1	SSTR1	POU3F2	YWHAZ	POU5F1	HADHA	PRKAR1B	PRKAR1A	KCNQ1	LMX1B	AVP	ALDOA	GAPDH	SCN4B	SLC25A4	MAZ	SLC1A3	GATA3	GATA2	ASCL1	HSPD1	NEUROD1	DEAF1	MAP2	HES1	TPPP	SPTBN1	NKX2-2	EGR1	JUN	BDNF	POU2F2
Diseases Of Mitotic Cell Cycle R-HSA-9675126	0.0000372179331384449	CDKN1C	RB1	CDKN1A	CDKN1B	ANAPC7	UBE2C	UBE2D1	ANAPC11	FZR1	CCND2	CCND1	CCNE2	TFDP2	CCNE1	CDK4	CDC27	CDC16	CDK2	E2F1	ANAPC5	SKP2	ANAPC2
Messenger RNA splicing: major pathway	0.0000377350407374733	CSTF3	SF3B6	SRSF1	HNRNPU	U2AF1	YBX1	PTBP1	PABPN1	PCF11	SNRNP70	PCBP1	HNRNPA1	CPSF1	FUS	ALYREF	CPSF3	SRRM1	HNRNPL	PRPF4	NUDT21	PHF5A	HNRNPUL1	HNRNPH1	HNRNPF	HNRNPA2B1	HNRNPD	CD2BP2	SRSF3	SRSF5	HNRNPC	SRSF7	RBMX	SUGP1
Nuclear beta-catenin signaling and target gene transcription regulation	0.0000377350407374733	TRRAP	YWHAB	LEF1	ADCY7	CYR61	CCND2	XPO1	CCND1	YWHAQ	T	TERT	MYC	SALL4	IGF2BP1	SFN	TBL1X	PITX2	YWHAG	YWHAH	TLE4	TLE2	JUN	TLE1	CDKN2A	CDX1	KLF4	DKK1	YWHAZ	AES	INCENP	TBL1XR1	ID2	CTNNB1	SP5	HBP1	TCF4	NEUROG1
E2F transcription factor network	0.0000377350407374733	RB1	CEBPA	CDKN1A	CDKN1B	TRRAP	UXT	TRIM28	RBBP4	MYC	E2F1	RBBP8	MYBL2	TK1	E2F4	E2F5	E2F7	MCL1	RRM1	CBX5	CDKN2C	APAF1	CDKN2A	SIRT1	CCNA2	KAT2B	KAT2A	RYBP	CCNE2	TFDP2	CCNE1	SP1	CDK2	CDK1	HBP1	TP73
TGF-beta Signaling Pathway WP366	0.0000399075780100666	ITGB1	ATF2	CDKN1A	CCND1	MYC	SNIP1	RAC1	JUNB	PDK1	MEF2A	MAP2K3	TGIF1	KLF10	KLF11	ITGA2	FOXH1	FOS	UCHL5	PPM1A	ZEB2	ZFYVE16	TRAF6	STRAP	RAF1	SOS1	TP53	ATF3	ROCK1	SHC1	SRC	PIK3R1	THBS1	CDC42	MAPK9	PARD6A	TERT	E2F4	E2F5	SPTBN1	SMAD2	JUN	TGFB1	SMAD3	JUND	FN1	PML	SMAD7	SKI
Primary focal segmental glomerulosclerosis (FSGS) WP2572	0.0000403586349980055	CDKN1C	ITGB1	CAMK2B	CDKN1A	CDKN1B	PCNA	NOTCH1	CD151	CD80	LRP6	YWHAQ	PODXL	FYN	WNT1	NCK1	KIRREL2	TGFB1	ITGA3	LAMB2	KRT8	ACTN4	DKK1	PAX2	INF2	NPHS1	WT1	MYH9	COL4A5	CTNNB1	LMX1B	IRF6	VIM	UTRN	TLN1
Selective Autophagy R-HSA-9663891	0.0000540308000631963	DYNC1I2	TOMM40	SRC	PRKAG1	PARK7	TOMM20	TOMM22	MAP1LC3B	UBB	UBC	MFN2	USP30	ATG5	DYNC1H1	HSPA8	HSP90AA1	PRKAB2	MTERF3	CSNK2A2	DYNLL1	PRKAB1	PEX5	NBR1	TOMM7	UBE2N	PLIN3	ULK1	UBE2V1	UBA52	TOMM6
BDNF signaling pathway	0.0000554215124341473	BTG2	CDKN1A	IFITM2	LDB1	ICA1	HSPB1	ADM	RGS2	ZFP36	MYC	RCC1	UPP1	PHLDA2	JUNB	CLIC1	IER2	FADS1	KLF10	PDGFRA	IGFBP5	LMO4	TUBB	ITGA2	RPSA	EMP3	FOS	PROX1	DKK1	SLC39A14	ITPKB	SLC7A5	UGDH	TFDP2	HNRNPH1	CDH11	TXNIP	BIRC5	MYH9	ROR2	SRSF5	ATF3	FOXC1	PDXK	IGSF3	INSIG1	ATP10D	TWF2	GATA3
Signaling By NTRK1 (TRKA) R-HSA-187037	0.0000574185306085447	RNASEH2A	SHC3	RALB	SHC1	YWHAB	SRC	NAB2	CLTC	AP2A1	PIK3R1	PIK3CB	ASCL1	CRKL	PPP2CA	RPS6KA3	PPP2CB	NRAS	RPS6KA5	MAPK7	PPP2R1A	RPS6KA2	RPS6KA1	AP2S1	RALGDS	MEF2D	AP2M1	SH3GL2	MEF2A	EGR1	EGR3	JUND	KCNH8	FOS	AP2B1	DUSP6	DUSP7	FOSL1	REST	MAPKAPK3	CDK5	GDNF	VGF	ID2	RAPGEF1	ID3	SGK1	SOS1
Brain-derived neurotrophic factor (BDNF) signaling pathway WP2380	0.0000617740644322039	CYFIP1	GSK3B	CRTC1	YBX1	RPS6KA3	RPS6KA5	DPYSL2	RPS6KA1	CFL1	NCK2	RAC1	JAK2	NCK1	MEF2A	CSNK2A1	RHOG	FOS	TIAM1	ADAM17	TRAF6	MAPT	RAF1	PRKAA1	SHC3	SHC1	SRC	PIK3R1	FOXO3	CDC42	PPP2CA	MAPK9	BCL2L11	MAPK7	NTF3	IGF2BP1	SPP1	PTK2B	NCAM1	FYN	GRIA3	SH2B2	SH2B1	NGFR	EGR1	JUN	MAP3K1	BDNF	SORT1
FOXM1 transcription factor network	0.0000632711339648454	RB1	CDKN2A	ONECUT1	NFATC3	FOS	FOXM1	CENPA	AURKB	CKS1B	CCNA2	CCNB1	CENPF	CCND1	CCNE1	CDK4	SP1	MYC	CDK2	CDK1	BIRC5	NEK2	SKP2	HSPA1B
mRNA Splicing R-HSA-72172	0.0000641910447056363	DDX42	HNRNPU	YBX1	ELAVL2	PTBP1	PCF11	SNRNP70	SNRPD3	TXNL4A	SNRPN	NCBP2	BUD31	ZCRB1	GTF2F1	GTF2F2	SRRM1	PRPF4	HNRNPUL1	HNRNPH1	PRPF3	CD2BP2	SRSF3	PPIH	SRSF5	SRSF7	SF1	RBM22	DDX5	SF3B3	CSTF3	SF3B6	PRCC	SRRT	SRSF1	U2AF1	PABPN1	POLR2A	PCBP1	TRA2B	POLR2D	POLR2E	HNRNPA1	POLR2I	SF3B1	SMNDC1	SRSF10	HSPA8	PPIL1
Transcription	0.0000712711698317982	ELL	PCF11	SNAPC2	SNAPC3	HIST1H2AD	NELFB	SNRPD3	HIST1H2AC	HIST1H2AB	TBP	NCBP2	HIST1H2AJ	H2AFX	TFB2M	GTF2F1	GTF2F2	SRRM1	KAT2B	POLR1A	POLR1D	SRSF3	SRSF5	HIST1H2BB	SRSF7	HIST1H2BN	SLBP	GTF2A1	HIST1H2BM	GTF2A2	CTDP1	GTF3C4	RRN3	GTF3C5	HIST1H2BJ	RNMT	CSTF3	HIST1H2BL	SRSF1	U2AF1	HIST1H3A	PABPN1	POLR2A	POLR2D	POLR2E	TCEB2	POLR2I	ZNF143	POU2F1
SMAD2/3 nuclear pathway	0.0000712711698317982	ATF2	DLX1	CDKN1A	CBFB	MAX	FOXG1	GATA3	FOXO3	SIN3B	RBBP4	MYC	GSC	SNIP1	SAP18	E2F4	E2F5	NKX2-5	TGIF1	SMAD2	HSPA8	JUN	TGIF2	SMAD3	FOXH1	FOS	RUNX1	SMAD7	SKI	KAT2B	KAT2A	NCOR1	CDK4	SP1	CDK2	SP3	TCF3	ATF3
RHOQ GTPase Cycle R-HSA-9013406	0.0000773621261241038	STEAP3	TFRC	ITSN1	ARHGAP1	IQGAP1	SLC1A5	IQGAP3	ARHGAP35	CDC42	GJA1	SRGAP2	GIT1	PAK4	PLEKHG3	GIT2	JUP	FNBP1	SCRIB	CDC42BPB	ARHGAP26	ARHGAP33	DEPDC1B	DIAPH3	GFOD1	CDC42EP3	CDC42EP2	PKN2	LAMTOR1	VAMP3
Signaling By NTRKs R-HSA-166520	0.0000833814110905297	PTPRS	YWHAB	NAB2	CLTC	AP2A1	PIK3CB	CRKL	RPS6KA3	RPS6KA5	PPP2R1A	RPS6KA2	RPS6KA1	NELFB	AP2M1	SH3GL2	MEF2A	KCNH8	FOS	DUSP6	DUSP7	TIAM1	MAPKAPK3	VGF	RAPGEF1	SGK1	SOS1	RNASEH2A	SHC3	RALB	SHC1	SRC	PIK3R1	ASCL1	PPP2CA	PPP2CB	NRAS	MAPK7	NTF3	AP2S1	FYN	RALGDS	MEF2D	EGR1	EGR3	JUND	AP2B1	FOSL1	REST
HIV Life Cycle R-HSA-162587	0.0000850508196433516	NUP107	NUP188	ELL	PSIP1	XPO1	NUP62	RCC1	NELFB	KPNA1	NDC1	SEC13	TBP	NUP133	NCBP2	VPS37C	VPS37A	VPS37B	GTF2F1	RANGAP1	GTF2F2	NUP50	PPIA	UBA52	CHMP7	CHMP5	GTF2A1	GTF2A2	SEH1L	TSG101	CTDP1	RNMT	VPS4B	VPS4A	CXCR4	NUP160	UBB	POLR2A	TPR	UBC	POLR2D	MVB12A	POLR2E	NUP88	NUP43	POLR2I	RANBP2	TAF10	HMGA1
Signaling by NGF	0.0000902958447406049	GSK3B	CDKN1A	CDKN1B	PRDM4	YWHAB	ITSN1	CLTC	PTEN	AP2A1	PIK3CB	CASP9	RPS6KA3	RPS6KA5	PPP2R1A	RPS6KA2	ARHGDIA	RPS6KA1	RAC1	PRKACA	AP2M1	SH3GL2	MEF2A	PRKCI	PLEKHG2	ARHGEF17	PLEKHG5	ARHGEF18	DUSP6	DUSP7	TIAM1	ADAM17	PRKAR1B	MAPKAPK3	PRKAR1A	TRAF6	AKT1S1	RAPGEF1	ARHGEF4	TRIB3	ARHGEF2	RAF1	SOS1	UBA52	ITGB3BP	SHC3	RALB	SHC1	SRC
HIV life cycle	0.0000912103480618717	GTF2A1	GTF2A2	NUP107	SEH1L	TSG101	CTDP1	NUP188	ELL	RNMT	PSIP1	CXCR4	NUP160	XPO1	UBB	POLR2A	TPR	UBC	NUP62	POLR2D	POLR2E	RCC1	TCEB2	NUP88	NELFB	NUP43	POLR2I	RANBP2	TBP	LIG1	NUP133	NCBP2	TAF10	HMGA1	VPS37C	VPS37A	GTF2H1	VPS37B	GTF2F1	RANGAP1	GTF2F2	NUP50	NMT2	TCEA1	TAF6	MNAT1	PPIA	UBA52	RAN
Protein folding	0.0000912103480618717	ACTB	TUBA1C	TUBA1B	TUBA1A	TUBA3C	TUBB3	LONP2	FBXO6	CCT7	CCT4	CCT3	FBXW4	NOP56	SPHK1	TBCD	TUBB4B	FBXW2	TUBA4A	CCT6A	TUBB2B	TUBB2A	TCP1	XRN2	PFDN2	FBXL3	FKBP9	KIFC3
Separation Of Sister Chromatids R-HSA-2467813	0.0000920098188901875	ERCC6L	AHCTF1	NUP107	ZWILCH	UBE2D1	CDC20	PPP1CC	XPO1	PPP2R1A	PSMD2	CDC27	NUF2	PMEPA1	KNTC1	NDEL1	SEC13	ANAPC7	NUP133	PPP2R5B	DYNLL1	RANGAP1	KIF2A	INCENP	PSME4	BIRC5	ANAPC5	KIF2C	UBA52	MAD1L1	ITGB3BP	ANAPC2	DYNC1I2	SEH1L	PSMD14	CDCA5	MIS12	CENPA	NUP160	AURKB	ANAPC11	SKA2	PPP2CA	PPP2CB	DSN1	UBB	UBC	NUP43	CENPT
Late Phase Of HIV Life Cycle R-HSA-162599	0.0000946889241952943	NUP107	NUP188	ELL	XPO1	NUP62	RCC1	NELFB	NDC1	SEC13	TBP	NUP133	NCBP2	VPS37C	VPS37A	VPS37B	GTF2F1	RANGAP1	GTF2F2	NUP50	PPIA	UBA52	CHMP7	CHMP5	GTF2A1	GTF2A2	SEH1L	TSG101	CTDP1	RNMT	VPS4B	VPS4A	NUP160	UBB	POLR2A	TPR	UBC	POLR2D	MVB12A	POLR2E	NUP88	NUP43	POLR2I	RANBP2	TAF10	GTF2H1	GTF2H5	CHMP2A	NMT2
Androgen receptor signaling pathway WP138	0.0000950487044906199	RB1	GSK3B	CDKN1A	ROCK1	RNF14	ROCK2	SRC	PTEN	PARK7	PIK3R1	RNF4	CDC42	CCND1	ZMIZ1	PRDX1	BAG1	PAK6	KAT7	BMF	RAC1	PATZ1	TGIF1	JUN	SMAD3	NCOA3	DSTN	SIRT1	AES	NCOR2	KAT2B	NCOR1	CCNE1	SP1	CARM1	CTNNB1	CALR	FKBP4	RAN	RAD9A
Mitochondrial pathway of apoptosis: caspases	0.0000992210997222371	RB1	ANP32A	ROCK1	DIABLO	HSPB1	BCL10	HSPA13	UACA	HSPD1	CASP9	CAPNS1	CASP6	CAPN5	CHEK1	CAPN2	CAPN1	SPTAN1	HSP90AA1	APAF1	PARP1	HSPA4	STRADB	CAD	AIP	HSPA2	HSPE1	KRT19	CAPN10	BIRC5	ACIN1	BIRC6	NDUFS1	PTMA	HSPA1B	HSPA1A
Regulation Of HSF1-mediated Heat Shock Response R-HSA-3371453	0.000100713933631609	GSK3B	NUP107	SEH1L	NUP188	MRPL18	HSPA4L	CRYBA4	HSPA13	NUP160	DNAJB1	BAG4	UBB	NUP62	BAG1	TPR	NUP43	NUP88	NDC1	HSPA9	RANBP2	HSPA8	SEC13	NUP133	HSPA1L	HSPA4	ST13	HSPA2	HSPA12A	SIRT1	POLR1A	NUP50	RPA3	COL4A6	FKBP4	HSPA1B	HSPA1A
Signaling by PDGF	0.000103596121159071	GSK3B	CDKN1A	CDKN1B	YWHAB	PTEN	PIK3CB	CRKL	CASP9	NCK2	PRKACA	NCK1	PDGFRA	COL2A1	COL4A2	PRKAR1B	COL4A1	PRKAR1A	COL6A2	AKT1S1	COL6A1	RAPGEF1	COL4A5	TRIB3	RAF1	SOS1	SRC	PDE1A	ADCY4	PDGFA	ADCY3	ITPR3	PIK3R1	FOXO3	THBS2	ADCY7	THBS1	THBS3	NRAS	PDGFC	SPP1	RICTOR	STAT6	BAD	NR4A1	COL5A1	CDK1	KRAS	CALM1
Focal adhesion	0.000103596121159071	ITGB1	GSK3B	FLT1	PTEN	LAMC2	PIK3CB	ACTB	ARHGAP35	CRKL	ACTG1	IGF1R	PPP1CB	PPP1CC	CCND2	CCND1	CAPN2	RAC3	RAC1	CAPN1	MAP2K3	PDGFRA	PPP1R12A	ACTN3	ITGA3	ACTN1	ITGA2	ACTN4	HCK	MYL7	COL2A1	COL4A2	COL4A1	COL6A2	COL6A1	RAPGEF1	COL4A6	ITGA8	ITGA5	TLN1	RAF1	SOS1	DOCK1	SHC3	ROCK1	SHC1	LAMA1	ROCK2	SRC
Nuclear Envelope (NE) Reassembly R-HSA-2995410	0.000106239674579043	AHCTF1	NUP107	SEH1L	NUP188	VPS4A	NUP160	LMNB1	PPP2CA	TUBA1C	TUBA1B	CCNB1	TUBA1A	TUBA3C	PPP2R1A	TUBB3	NUP62	RCC1	NUP43	TMPO	NDC1	SEC13	NUP133	TUBB	RANGAP1	TUBB4B	LEMD2	TUBA4A	TUBB2B	TUBB2A	CDK1	CHMP2A	CHMP7	RAN	CC2D1B
Post-translational Protein Modification R-HSA-597592	0.00011273618231179	SPON1	NUP107	TRRAP	CCNF	CCP110	DCAF8	TPGS2	CDC20	GOLGA2	TRIM28	EVA1A	PSMD2	MYC	TRIM25	FBXO6	TRIM26	TRIM27	SKP2	NFRKB	ALG8	ST6GAL1	COG8	ALG9	WSB1	ALG6	WSB2	FBXO2	NSMCE2	ALG3	COG1	YOD1	HCFC1	RRAGA	CDC34	CD109	PSME4	TRIM13	KDELR3	TP53	UBA52	SEH1L	LMAN2L	DCUN1D3	CTR9	RPN1	LHB	DCUN1D2	GATA3
Signaling By TGF-beta Receptor Complex R-HSA-170834	0.000116933740902066	ITGB1	USP15	RNASEH2A	UBE2D3	UBE2D1	NEDD8	YBX1	CBL	MTMR4	PPP1CB	PPP1CC	XPO1	PARD6A	UBB	MYC	UBC	PMEPA1	E2F4	E2F5	TGIF1	SMAD2	TGFB2	TGIF2	SMAD3	TGFB1	PARP1	ARHGEF18	UCHL5	PPP1CA	SMAD7	NCOR2	FKBP1A	SKI	PPM1A	NCOR1	TFDP2	PARD3	ITGA8	UBA52
SARS-CoV-2 Infection R-HSA-9694516	0.000119707560266357	RB1	GSK3B	NUP107	HSP90AB1	ST6GALNAC2	NUP188	PRKCSH	YWHAB	ZDHHC5	HOXC13	MAGT1	ZDHHC3	RPS15	RPS14	GJA1	MAP1LC3B	TBK1	RPS19	YWHAQ	NUP62	TRIM25	SNRPD3	RPS11	YWHAG	YWHAH	NDC1	IFNAR2	PARP6	ST6GAL1	SEC13	RPS9	HSP90AA1	NUP133	RPS8	RPS5	RPSA	RPS3A	ZCRB1	ATG14	HLA-G	IL17RC	YWHAZ	DDOST	IRF3	NUP50	TRAF6	CANX	MASP2
Oocyte meiosis	0.000126547845513028	CAMK2B	ANAPC13	CAMK2D	YWHAB	ADCY4	ADCY3	ITPR3	PRKX	ADCY7	IGF1R	ANAPC11	CDC20	PPP1CB	PPP2CA	PPP1CC	RPS6KA3	PPP2CB	CCNB1	SLK	SGOL1	YWHAQ	PPP2R1A	RPS6KA2	CDC27	RPS6KA1	CHP1	FBXO5	PRKACA	YWHAG	YWHAH	ANAPC7	PPP2R5B	YWHAZ	PPP1CA	MAD2L2	MOS	CPEB1	CCNE2	CCNE1	CDC16	CDK2	CDK1	ANAPC5	CALM3	CALM1	ANAPC2
mTOR signaling pathway	0.000126547845513028	EIF4A2	EIF4A1	PRKAA1	RRN3	CAB39	YWHAB	POLDIP3	PXN	PTEN	PIK3R1	PIK3CB	PLD2	RPTOR	PPP2CA	RPS6KA3	NRAS	EEF2K	YWHAQ	RPS6KA2	RB1CC1	RPS6KA1	SFN	RICTOR	RAC1	YWHAG	EIF4B	YWHAH	SREBF1	STRADA	BNIP3	VEGFC	ATG13	YWHAZ	PML	FKBP1A	RRAGA	CCNE1	RHEB	CDK2	AKT1S1	ULK2	ULK1	KRAS	RAF1	EIF4E2	SGK1
Proteins and DNA sequences in cardicac structures	0.000131624804966212	TBX1	TFAP2B	NOTCH1	TGFB1	NFATC3	NFATC2	GATA4	NFATC1	NFATC4	TBX2	SHH	BMP2	FGF8	HAND2	HAND1	NKX2-5	PITX2
TGF-beta signaling pathway	0.000136438991948823	ITGB1	ATF2	CCND1	MYC	DACT2	SNIP1	RAC1	JUNB	EIF2A	PDK1	MAP2K3	MEF2A	KLF10	TGIF1	KLF11	LEFTY1	FOXH1	FOS	UCHL5	PPM1A	ZEB2	ZFYVE16	TRAF6	STRAP	RAF1	SOS1	TP53	ATF3	SHC1	SRC	LEF1	PIK3R1	THBS1	CDC42	PPP2CA	MAPK9	PPP2CB	MAPK7	PARD6A	TERT	SPP1	E2F4	MAP2K7	WNT1	E2F5	MAPK6	LEFTY2	SPTBN1
Ectoderm Differentiation WP2858	0.000158209630342937	HDAC10	ARHGDIG	HMGB2	CDH8	GLI3	SOX2	SHH	SIX6	MYC	PIM1	PGM1	RAB8B	ABCC4	TSC22D1	PAX3	PAX6	SERPINB6	RGMA	AES	ROR2	KIFC3	MZF1	LY6E	STX16	GATA6	JAKMIP1	SOCS2	SDCBP	PODXL	FYN	TBL1X	GAS2L1	WNT1	ZBTB7B	TFAP2A	TTC14	TFAP2C	FZD5	JUP	NFATC1	NR2F2	POU2F2	BMP4	AHI1	MAFB	GLB1	LHX1	ZNF219
The Overlap Between Signal Transduction Pathways that Contribute to a Range of LMNA Laminopathies WP4879	0.000158209630342937	RB1	GSK3B	CEBPA	CDKN1A	NOTCH1	LEF1	ACTB	E2F1	SPP1	HES1	JUNB	TMPO	SMAD2	SREBF1	TGFB2	TLE1	TGFB1	ICMT	SMAD3	CSNK1A1	WNT7B	HMGA2	KAT2B	BMP2	CDK4	AGO2	CTNNB1
Circadian rhythm related genes WP3594	0.000158209630342937	GSK3B	CRTC1	BHLHE41	PTEN	HNRNPU	PPP1CB	PPP1CC	SIX3	ADORA1	PRKG2	KLF10	SREBF1	CPT1A	KCNH7	METTL3	USP2	ARNT	HNF1B	PROX1	SIRT1	CLDN4	MTNR1A	NCOR1	THRAP3	KCNMA1	CRY2	AVP	PPARA	TP53	UBA52	ATF4	DDX5	PRKAA1	AHCY	KMT2A	ROCK2	CIPC	RBM4B	TNFRSF11A	NPAS2	ARNTL	CIART	CST3	MAPK9	PROKR2	AANAT	GNA11	UBC
Senescence and Autophagy in Cancer WP615	0.000158209630342937	RB1	GSK3B	CDKN1A	CDKN1B	PCNA	KMT2A	SRC	PTEN	AMBRA1	CXCL14	ING1	THBS1	GABARAP	IGF1R	MAP1LC3B	ING2	RB1CC1	E2F1	ATG7	SLC39A4	ATG5	MAP2K3	SH3GLB1	GABARAPL2	UVRAG	JUN	TGFB1	SMAD3	IGFBP5	CDKN2A	FN1	HMGA1	ATG14	ATG13	BMP2	MMP14	IRF1	AKT1S1	ULK1	IRF5	IL6ST	RAF1	TP53
Ribosome	0.000165358865329666	RPL4	MRPS17	RPL5	MRPS15	RPL3	RPL31	MRPS12	MRPS10	RPL8	RPL7	RPS15	RPS14	RPL7A	MRPL1	RPL18A	RPS19	RPS18	RPLP2	RPL38	RPL37	RPS11	RPS9	RPL21	RPS8	RPL23	RPS5	RPL22	MRPS2	RPL13A	RPSA	RPS3A	MRPS7	RPL27	UBA52	RPL10	MRPL18	RPL12	MRPL16	RPL36A	MRPL17	MRPL15	MRPL12	MRPL13	MRPL10	RPS15A	RPL15	RPS2	RPL18
Regulation of actin cytoskeleton	0.000165358865329666	ITGB1	CYFIP1	ARPC5L	PIK3CB	ACTB	ARHGAP35	FGF3	CRKL	ACTG1	PPP1CB	PPP1CC	FGF8	TMSB4X	CFL1	PIP4K2A	RAC3	PIP4K2B	RAC1	GIT1	ACTR3	PDGFRA	ACTR2	PPP1R12A	ITGA3	ACTN1	ITGA2	ACTN4	TIAM1	MYL7	ITGA8	ARHGEF4	MYH9	ITGA5	EZR	PFN1	RAF1	SOS1	DOCK1	ROCK1	ROCK2	SRC	PXN	PDGFA	CXCR4	IQGAP1	PIK3R1	IQGAP3	MYL12A
Interactome of polycomb repressive complex 2 (PRC2) WP2916	0.000171438494030616	SUZ12	MORC3	BCLAF1	ELL	RBBP4	AEBP2	THRAP3	MTF2	STK38	TRIM35	JARID2	EZH1
Generic Transcription Pathway R-HSA-212436	0.000174245285576372	RB1	ZNF175	HDAC10	RBPJ	UXT	SOX2	LGALS3	TRIM28	PPP2R1A	PSMD2	MYC	CDC27	MYB	CHEK1	PIP4K2A	PIP4K2B	SOX9	SKP2	GAMT	PRKAB2	SMARCC1	CSNK2A2	ZNF12	MED4	PRKAB1	RUNX1	RRAGA	SCO1	PSME4	TXNIP	TP53	UBA52	ZFPM1	KCTD15	ZNF274	MEAF6	FOXG1	GATA4	GATA3	GATA2	ANAPC11	PRDX2	GRIN2A	BRIP1	PRDX5	NUAK1	ZNF707	ZNF704
Cyclin D-associated events in G1	0.000187145082837659	RB1	CDKN1A	CDKN1B	CDKN2C	CDKN2A	CKS1B	PPP2CA	PPP2CB	CCND2	CCND1	UBB	TFDP2	PPP2R1A	CDK4	UBC	E2F1	E2F4	E2F5	SKP2	MNAT1	UBA52
Calcineurin-dependent NFAT signaling role in lymphocytes	0.000187531835821583	GSK3B	YWHAB	CABIN1	MAPK9	XPO1	YWHAQ	PIM1	CHP1	SFN	PRKACA	MEF2D	YWHAG	YWHAH	PRKCH	MAP3K1	CSNK2A1	BAD	CSNK1A1	NFATC3	NFATC2	NFATC1	YWHAZ	FKBP1A	NR4A1	RCAN1	CALM3	RAN
AP-1 transcription factor network	0.000187531835821583	ATF2	CDKN1B	CBFB	CRTC1	PTEN	GATA2	CYR61	GJA1	BCL2L11	CCND1	MYC	MYB	BAG1	JUNB	EGR1	JUN	JUND	TGFB1	CDKN2A	NFATC3	NFATC2	NFATC1	FOS	FOSL2	FOSL1	ELF1	COPS5	SP1	CDK1	CTNNB1	TP53	ATF3
Signaling By TGFB Family Members R-HSA-9006936	0.000195026463158963	ITGB1	USP15	RNASEH2A	UBE2D3	UBE2D1	NEDD8	YBX1	MTMR4	ACVR1B	CBL	PPP1CB	PPP1CC	XPO1	PARD6A	UBB	MYC	UBC	PMEPA1	E2F4	AMH	E2F5	SMAD2	TGIF1	TGFB2	SMAD3	TGFB1	TGIF2	PARP1	FOXH1	ARHGEF18	INHBB	ACVR2B	UCHL5	SMAD7	PPP1CA	NCOR2	FKBP1A	SKI	PPM1A	BMP2	ZFYVE16	NCOR1	TFDP2	PARD3	ITGA8	UBA52	BMPR1A
Factors involved in megakaryocyte development and platelet production	0.000197678737074547	DOCK8	KIF11	KIF15	AKAP10	KIF5C	KIF5A	MYB	RAC1	PRKACA	JAK2	ITPK1	KIF9	RAD51C	PRKAR1B	IRF3	KIF2A	PRKAR1A	KIFC1	IRF1	KIF2C	KIF20A	TP53	ZFPM1	DOCK1	GATA6	GATA4	GATA3	GATA2	KLC1	AKAP1	CDC42	KLC4	HIST1H3A	KIF3B	RACGAP1	ABL1	MFN2	SH2B3	SH2B2	SH2B1	CBX5	CABLES2	EHD1	WEE1	CDK5	CDK2	CAPZA2	MAFK
TP53 Regulates Transcription Of Genes Involved In G1 Cell Cycle Arrest R-HSA-6804116	0.000201146451694972	CCNA2	CDKN1A	CDKN1B	CCNE2	CCNE1	CDK2	E2F1	ARID3A	TP53	E2F7	E2F8
ERBB1 internalization pathway	0.000201216356748515	USP8	TSG101	SHC1	SRC	ITSN1	UBE2D3	UBE2D1	PIK3CB	PIK3R1	CBL	EPN1	CDC42	ZFYVE28	NRAS	CHMP3	SPRY2	KRAS	RAF1	SOS1	EPS15	RAB5A	SH3GL2
Hippo signaling pathway	0.000211381016772133	GSK3B	YWHAB	WWC1	FZD10	ACTB	ACTG1	PPP1CB	SOX2	PPP1CC	RASSF1	CCND2	CCND1	YWHAQ	PPP2R1A	MYC	AMH	TEAD2	YWHAG	YWHAH	PRKCI	SCRIB	YWHAZ	LATS2	PARD3	BIRC5	AJUBA	LLGL1	LEF1	WNT8A	PPP2CA	WNT6	PPP2CB	PARD6B	PARD6A	WNT11	DVL2	CTNNA1	WNT1	WNT3	WNT4	FZD1	SMAD2	TGFB2	FZD2	SMAD3	TGFB1	FZD5	WNT7B
Human papillomavirus infection	0.000214233581458943	RB1	FZD10	RBPJ	TBK1	CCND2	CCND1	PPP2R1A	PRKACA	IFNAR2	MAGI1	PRKCI	SCRIB	HLA-G	CCNE2	COL4A2	CCNE1	COL4A1	PARD3	COL4A6	COL4A5	ATP6V0D1	RAF1	TP53	LLGL1	NOTCH2	NOTCH3	NOTCH1	NOTCH4	PXN	PIK3R1	PSEN1	SLC9A3R1	WNT6	TERT	DVL2	WNT1	WNT3	WNT4	FZD1	FZD2	FZD5	FN1	EIF2AK2	CDK4	RHEB	CDK2	TADA3	ITGB1
p53 signaling pathway	0.000214980433942628	FOXA1	RB1	COL18A1	STEAP3	BTG2	CDKN1A	CD82	TRRAP	PTEN	PRDM1	CX3CL1	PYCARD	PIDD1	CASP6	GPX1	APAF1	DKK1	PRKAB1	SERPINB5	KAT2A	MSH2	RRM2B	IRF5	TP53	ATF3	EPHA2	DDX5	PCNA	HTT	PPM1J	NDRG1	CCNB1	E2F1	SPP1	PMAIP1	PMS2	SFN	BAK1	MCL1	MAP4K4	PLK3	JUN	GDF15	NFYB	NFYC	ARID3A	POU4F1	PML
Protein processing in endoplasmic reticulum	0.000219708517327443	HSP90AB1	UBXN1	PRKCSH	UBE2D3	UBE2D1	SEC61A1	CAPN2	FBXO6	CAPN1	UBXN4	HSP90AA1	SEC13	FBXO2	SSR2	UBE4B	YOD1	RAD23A	RAD23B	CKAP4	DDOST	DNAJC1	CANX	ERP29	MAN1B1	ATF4	SAR1A	HSPA4L	RPN1	DERL2	DNAJB1	LMAN1	MAPK9	LMAN2	BAG1	MAN1C1	UBQLN1	SSR1	BAK1	MAP2K7	TRAM1L1	UBQLN4	UGGT1	BCAP31	HSPA8	MBTPS1	XBP1	HSPA1L	SYVN1
Breast cancer	0.000219708517327443	RB1	GSK3B	CDKN1A	PTEN	FZD10	PIK3CB	FGF3	IGF1R	FRAT1	FGF8	FRAT2	CCND1	MYC	HEY2	NCOA3	FOS	KIT	RAF1	SOS1	TP53	NOTCH2	NOTCH3	NOTCH1	SHC3	SHC1	NOTCH4	LEF1	WNT8A	PIK3R1	DLL1	LRP6	DLL4	WNT6	NRAS	WNT11	ERBB2	DVL2	E2F1	HES1	BAK1	WNT1	WNT3	WNT4	FZD1	JUN	FZD2	FZD5	CSNK1A1
Axon guidance	0.000219708517327443	ITGB1	ROBO2	GSK3B	PIK3CB	SHH	DPYSL5	DPYSL2	CFL1	NCK2	RAC3	RAC1	EPHB4	EPHB3	NCK1	SEMA6B	EPHA4	SEMA6A	UNC5A	UNC5D	RGMA	PARD3	RAF1	EPHA2	CAMK2B	CAMK2D	ROCK1	ROCK2	SRC	GNAI3	CXCR4	PIK3R1	SEMA3F	EFNA5	NTN1	MYL12A	EFNB2	CDC42	NRAS	PARD6B	EFNB3	ABLIM2	PARD6A	ABLIM3	ABL1	PAK6	FYN	SLIT2	SRGAP2
Toll Like Receptor 3 (TLR3) Cascade R-HSA-168164	0.000221473669916622	NLRX1	UBE2D3	UBE2D1	HOXC13	NOD2	AGER	TANK	PPP2CA	RPS6KA3	MAPK9	PPP2CB	RPS6KA5	TBK1	MAPK7	UBB	PPP2R1A	IRAK2	RPS6KA2	RPS6KA1	UBC	RIPK1	MAP2K7	MAP2K3	MEF2A	IKBIP	JUN	RIPK3	KCNH8	FOS	DUSP6	DUSP7	NFKBIA	MAPKAPK3	GDNF	IRF3	TNIP2	TRAF6	UBE2N	TAB3	UBE2V1	TP53	UBA52
MAP Kinase Activation R-HSA-450294	0.000223855411461684	NOD2	PPP2CA	RPS6KA3	MAPK9	PPP2CB	RPS6KA5	MAPK7	UBB	PPP2R1A	IRAK2	RPS6KA2	RPS6KA1	UBC	MAP2K7	MAP2K3	MEF2A	JUN	KCNH8	FOS	DUSP6	DUSP7	MAPKAPK3	GDNF	TNIP2	TRAF6	UBE2N	TAB3	UBE2V1	UBA52
Cell cycle: G1/S checkpoint	0.000225976989202004	RB1	GSK3B	CDKN1A	TGFB2	CDKN1B	SMAD3	TGFB1	CDKN2A	CCND1	CCNE1	CDK4	CDK2	ABL1	E2F1	CDK1	SKP2	TP53
TGF-beta receptor activation of SMADs	0.000225976989202004	SMAD2	USP15	SMAD3	TGFB1	MTMR4	UCHL5	PPP1CA	SMAD7	PPP1CB	FKBP1A	PPP1CC	XPO1	UBB	UBC	PMEPA1	STRAP	UBA52
NGF signaling via TRKA from the plasma membrane	0.000225976989202004	GSK3B	CDKN1A	CDKN1B	YWHAB	CLTC	PTEN	AP2A1	PIK3CB	CASP9	RPS6KA3	RPS6KA5	PPP2R1A	RPS6KA2	RPS6KA1	PRKACA	AP2M1	SH3GL2	MEF2A	DUSP6	DUSP7	MAPKAPK3	PRKAR1B	PRKAR1A	AKT1S1	RAPGEF1	TRIB3	RAF1	SOS1	SHC3	RALB	SHC1	SRC	PDE1A	ADCY4	ADCY3	ITPR3	PIK3R1	FOXO3	ADCY7	PPP2CA	PPP2CB	NRAS	MAPK7	AP2S1	RICTOR	RALGDS	BAD	AP2B1
Aurora B signaling	0.000276893566156356	NPM1	CBX5	CUL3	NSUN2	PEBP1	CENPA	AURKB	NCAPH	SMC2	PPP1CC	SGOL1	RACGAP1	INCENP	NCL	STMN1	BIRC5	KIF2C	NCAPD2	TACC1	KIF20A	VIM
APC/C activator regulation between G1/S and early anaphase	0.00029109534429341	ANAPC7	UBE2C	UBE2D1	ANAPC11	CDC20	CCNB1	FZR1	CDC16	CDC27	CDK2	CDK1	ANAPC5	FBXO5	ANAPC2
Segmentation clock	0.000308841621057815	NOTCH2	FZD1	GSK3B	NOTCH1	CSNK2A1	PSEN1	RBPJ	DLL1	DKK1	LRP6	LFNG	ADAM17	HEY2	CTNNB1	HES1	WNT1
FSH regulation of apoptosis	0.000316325340166425	IFITM3	CDKN1C	COL18A1	SERPINA3	IFITM1	DYRK3	IFITM2	USPL1	ARHGAP1	PTPN21	CTSW	MSMO1	ACTB	CX3CL1	ARHGAP35	AKAP12	PPP1CB	CASP9	TUBA1A	PPP2R1A	ACP5	ACP2	TK1	UPP1	MAP2K3	KLF10	ACTR2	CSNK2A1	IGFBP5	IL15	ITGA3	ACTN1	TUBB	PPP2R5B	EMP1	PAWR	RANGAP1	DKK1	ALDH3A2	ARL4C	PTP4A1	GPRC5A	RAB31	VGF	PRKAR1A	NPC2	PPIH	TMBIM6
Integrin signaling pathway	0.000316325340166425	ITGB1	PTEN	ACTB	ARHGAP35	ACTG1	CRKL	CAPNS1	CAPN5	CAPN2	RAC3	CAPN1	RAC1	MAP3K4	MAP2K3	ACTN3	ACTN1	RHOG	RHOF	BCR	RAPGEF1	RAF1	TLN1	SOS1	DOCK1	ITGB3BP	SHC3	RALB	ROCK1	SHC1	ROCK2	SRC	PXN	NOLC1	MYL12A	RAP1B	CDC42	MAPK9	NRAS	MAPK7	ABL1	TSPAN4	CSK	FYN	MAPK6	VASP	GIT2	JUN	MAP3K1
RHOJ GTPase Cycle R-HSA-9013409	0.000323179766942466	STEAP3	TFRC	DOCK8	WIPF2	ARHGAP1	PIK3R1	SLC1A5	FNBP1L	IQGAP3	ARHGAP35	CDC42	GJA1	GIT1	TMPO	PAK4	GIT2	JUP	FNBP1	SCRIB	CDC42BPB	ARHGAP26	DEPDC1B	DIAPH3	PKN2	LAMTOR1	VAMP3
Ribosomal Scanning And Start Codon Recognition R-HSA-72702	0.000323179766942466	EIF4A2	EIF4A1	RPS15	RPS14	RPS15A	RPS19	EIF4H	RPS2	RPS11	EIF4B	RPS9	EIF1AX	RPS8	RPS5	RPS3A	RPSA	EIF2S2	EIF2S1	RPS25	RPS28	EIF5	RPS29	EIF3I	EIF3J	EIF3E	RPS20	RPS23
Translation Initiation Complex Formation R-HSA-72649	0.000323179766942466	EIF4A2	EIF4A1	RPS15	RPS14	RPS15A	RPS19	EIF4H	RPS2	RPS11	EIF4B	RPS9	EIF1AX	RPS8	RPS5	RPS3A	RPSA	EIF2S2	EIF2S1	RPS25	RPS28	RPS29	EIF3I	EIF3J	EIF3E	RPS20	PABPC1	RPS23
Spinal Cord Injury WP2431	0.000338426493783748	RB1	RTN4R	BTG2	CDKN1B	ROCK2	FOXO3	PLA2G6	NTN1	RTN4	ICAM1	EFNB2	CDC42	LGALS3	GJA1	ZFP36	CCND1	CHST11	MYC	E2F1	SOX9	RAC1	SLIT2	E2F5	EPHA4	NGFR	EGR1	SEMA6A	TGFB1	BDNF	TNFSF13	MIF	FOS	RGMA	FKBP1A	NR4A1	COL2A1	GDNF	COL4A1	PTPRA	CDK4	CDK2	CDK1	CSPG4	CD47	VIM	TP53
Effect of progerin on genes involved in Hutchinson-Gilford progeria syndrome WP4320	0.000342045985107767	RB1	MBD3	SREBF1	CBX5	CBX3	LEF1	CBX1	HIST1H3A	RBBP4	E2F1	HIST1H3G	INPP5K	HIST1H3H	HIST1H3I	HIST1H3B	MTA2	HIST1H3C	TP53	HIST1H3D	HIST1H3E
RHOV GTPase Cycle R-HSA-9013424	0.000346430147685898	GIT2	DST	TPM4	CLTC	CCP110	IQGAP1	PIK3R1	ARHGAP12	CDC42	PARD6B	DEPDC1B	PARD6A	NCK2	PKN2	SPTAN1	GIT1	SPTBN1	NCK1	PAK4	EPHA2
Small cell lung cancer	0.000350665973047445	ITGB1	RB1	CDKN1A	CDKN1B	LAMA1	MAX	PTEN	LAMC2	PIK3CB	PIK3R1	CKS1B	CASP9	RXRA	CCND1	MYC	E2F1	BAK1	SKP2	APAF1	ITGA3	LAMB2	ITGA2	FN1	LAMB1	GADD45G	NFKBIA	CCNE2	COL4A2	TRAF4	CCNE1	COL4A1	CDK4	TRAF6	CDK2	CKS2	COL4A6	COL4A5	TP53
Longevity regulating pathway	0.000350665973047445	ATF2	PRKAA1	CLPB	PRKAG1	ADCY4	ADCY3	PIK3R1	PIK3CB	ADIPOR1	FOXO3	ADIPOR2	ADCY7	IGF1R	RPTOR	NRAS	SESN3	ATG101	RB1CC1	PRKACA	ATG5	HSPA8	KL	PRKAB2	HSPA1L	INSR	HSPA2	SOD2	ATG13	PRKAB1	SIRT1	SOD1	CREB3	RHEB	AKT1S1	ULK1	KRAS	EIF4E2	TP53	HSPA1B	ATF4	HSPA1A
Chromosomal and microsatellite instability in colorectal cancer WP4216	0.000388351355088967	GSK3B	CDKN1A	RALB	LEF1	NTN1	CASP9	MAPK9	TBK1	BCL2L11	CCND1	MYC	RAC3	PMAIP1	RAC1	BAK1	RALGDS	SMAD2	TGFB2	JUN	TGFB1	SMAD3	CSNK1A1	BAD	FOS	GADD45G	MSH6	MSH2	BIRC5	CTNNB1	KRAS	RAF1	TP53
Reelin signaling pathway	0.000394466203092496	ITGB1	GSK3B	ITGA3	PIK3R1	CBL	CRKL	GRIN2A	RELN	DAB1	CDK5	MAP1B	NCK2	RAPGEF1	FYN	ARHGEF2	MAPT	MAP2K7
Factors Involved In Megakaryocyte Development And Platelet Production R-HSA-983231	0.000416201028345735	DOCK8	KIF11	KIF15	AKAP10	KIF5C	KIF5A	MYB	KIF1C	KIF1B	KIF21B	JAK2	ITPK1	KIF9	RAD51C	PRKAR1B	KIF2A	KIF16B	PRKAR1A	KIFC1	IRF1	KIF2C	KIF20A	TP53	ZFPM1	DOCK1	GATA6	GATA4	GATA3	GATA2	KLC1	AKAP1	CDC42	KLC4	KIF3B	RACGAP1	MICAL1	ABL1	MFN2	SH2B3	SH2B2	SH2B1	CBX5	CABLES2	EHD1	WEE1	CDK5	KIF26B	CDK2
G1 to S cell cycle control WP45	0.000423336670728021	CDKN1C	RB1	CDKN1A	CDKN1B	PCNA	ORC5	CCNB1	CCND2	ORC6	CCND1	MYC	E2F1	POLE	CDKN2C	CDKN2A	RPA1	CREB3	POLA2	WEE1	CCNE2	TFDP2	CCNE1	CDK4	RPA3	CDK2	CDK1	MNAT1	TP53	MCM2
Signaling By FGFR R-HSA-190236	0.000428774085980389	SHC1	SRC	PIK3R1	CBL	FGF3	PPP2CA	PTBP1	SPRED2	PPP2CB	SPRED1	NRAS	FGF8	FLRT2	POLR2A	UBB	PPP2R1A	POLR2D	UBC	POLR2E	HNRNPA1	POLR2I	KL	RBFOX2	NCBP2	GTF2F1	GTF2F2	ESRP2	HNRNPH1	ESRP1	HNRNPF	FGF18	SPRY2	SOS1	FGFR4	UBA52	FGFR3
Aberrant Regulation Of Mitotic G1/S Transition In Cancer Due To RB1 Defects R-HSA-9659787	0.000428774085980389	CDKN1C	RB1	CDKN1A	CDKN1B	CCND2	CCND1	CCNE2	TFDP2	CCNE1	CDK4	CDK2	E2F1
Breast cancer pathway WP4262	0.000436892358036165	RB1	GSK3B	CDKN1A	PTEN	FZD10	FGF3	IGF1R	FRAT1	FRAT2	FGF8	CCND1	MYC	HEY2	CSNK2A1	PARP1	NCOA3	CSNK2A2	FOS	KIT	RAF1	SOS1	TP53	NOTCH2	NOTCH3	NOTCH1	SHC3	SHC1	NOTCH4	LEF1	PIK3R1	DLL1	LRP6	DLL4	WNT6	NRAS	WNT11	ERBB2	DVL2	E2F1	HES1	BAK1	WNT1	WNT3	WNT4	FZD1	JUN	FZD2	FZD5
TP53 Regulates Transcription Of Cell Cycle Genes R-HSA-6791312	0.000442575532331373	PLK3	BTG2	CDKN1A	NPM1	CDKN1B	PCNA	ARID3A	CNOT10	CCNA2	CCNB1	CNOT7	CCNE2	TFDP2	CCNE1	CARM1	CNOT2	CDK2	E2F1	CDK1	E2F4	CNOT8	TP53	E2F7	E2F8
Nuclear Events (Kinase And Transcription Factor Activation) R-HSA-198725	0.000442575532331373	RNASEH2A	NAB2	ASCL1	PPP2CA	RPS6KA3	PPP2CB	RPS6KA5	MAPK7	PPP2R1A	RPS6KA2	RPS6KA1	MEF2D	MEF2A	EGR1	EGR3	JUND	KCNH8	FOS	DUSP6	DUSP7	FOSL1	REST	VGF	CDK5	GDNF	ID2	ID3	SGK1
Yersinia infection	0.00044267671249076	ITGB1	GSK3B	WIPF2	ARPC5L	PIK3CB	ACTB	ACTG1	CRKL	PYCARD	RPS6KA3	TBK1	RPS6KA2	RPS6KA1	RAC3	RAC1	MAP2K3	ACTR3	ACTR2	RHOG	FOS	IRF3	TRAF6	ELMO1	ITGA5	DOCK1	SKAP2	ROCK1	ROCK2	SRC	PXN	PIK3R1	CDC42	MAPK9	NLRP3	PTK2B	PIP5K1B	PIP5K1C	MAP2K7	WASF2	GIT2	JUN	LIMK1	FN1	NFATC3	NFATC2	ARPC4	NFATC1	BAIAP2
mRNA Activation Upon Binding Of Cap-Binding Complex And eIFs, Subsequent Binding To 43S R-HSA-72662	0.000444952269295855	EIF4A2	EIF4A1	RPS15	RPS14	RPS15A	RPS19	EIF4H	RPS2	RPS11	EIF4B	RPS9	EIF1AX	RPS8	RPS5	RPS3A	RPSA	EIF2S2	EIF2S1	RPS25	RPS28	RPS29	EIF3I	EIF3J	EIF3E	RPS20	PABPC1	RPS23
Mitotic G1 Phase And G1/S Transition R-HSA-453279	0.000448302516107987	RB1	CDKN1C	CDKN1A	CDKN1B	GMNN	MCM10	CKS1B	CCND2	CCND1	PPP2R1A	MYC	PSMD2	MYBL2	FBXO5	TK1	SKP2	JAK2	POLE	LIN52	CCNA2	DBF4	CCNE2	TFDP2	CCNE1	POLR1A	UBA52	PCNA	PSMD14	MAX	SRC	ORC5	PPP2CA	PPP2CB	CCNB1	ORC6	UBB	RBBP4	UBC	ABL1	E2F1	E2F4	E2F5	CDT1	CDKN2C	CDKN2A	CDC7	POLA2	PSMC5
CDC42 signaling events	0.000453533059553285	ATF2	GSK3B	SRC	IQGAP1	PIK3R1	CBL	IQGAP3	CDC42	MAPK9	PARD6A	ARHGDIA	CFL1	CTNNA1	RAC1	MAP2K7	PAK4	ACTR3	MAP2K3	ACTR2	JUN	MAP3K1	YES1	LIMK1	PAX6	ARPC4	BAIAP2	TIAM1	DIAPH3	CTNNB1	RAF1	BCAR1
Nucleotide metabolism	0.000453533059553285	GDA	DPYS	GMPR2	AK1	TXN	NT5C2	TYMP	DGUOK	ATIC	TK2	TK1	UPP1	ADSS	ADSL	DUT	RRM1	GPX1	TXNRD1	CAD	NME2	UPB1	PAICS	APRT	DHODH	DCTD	UCK2	RRM2B	IMPDH1	IMPDH2	GART	ADA
Signaling by NOTCH	0.000453533059553285	NOTCH2	NOTCH3	HDAC5	NOTCH1	HDAC10	NOTCH4	PSEN2	ATP2A3	PSEN1	RFNG	RBPJ	DTX4	DLL1	APH1A	LFNG	DLL4	NEURL1B	CCND1	UBB	MYC	UBC	DNER	HEY2	E2F1	HES1	TBL1X	TLE4	TLE2	JUN	TLE1	MIB2	DLK1	NCOR2	MOV10	KAT2B	ADAM17	KAT2A	NCOR1	AGO3	TFDP2	TBL1XR1	AGO1	AGO2	NEURL1	TP53	UBA52
Senescence and autophagy	0.000453533059553285	RB1	GSK3B	CDKN1A	CDKN1B	KMT2A	SRC	PTEN	AMBRA1	CXCL14	ING1	THBS1	GABARAP	IGF1R	ING2	MAP1LC3B	RB1CC1	E2F1	ATG7	SLC39A4	ATG5	MAP2K3	SH3GLB1	GABARAPL2	UVRAG	JUN	TGFB1	IGFBP5	CDKN2A	FN1	HMGA1	ATG13	BMP2	MMP14	IRF1	AKT1S1	ULK1	IRF5	IL6ST	RAF1	TP53
G1 to S cell cycle control	0.000455160942247524	CDKN1C	RB1	CDKN1A	CDKN1B	PCNA	ORC5	CCNB1	CCND2	ORC6	CCND1	MYC	E2F1	E2F4	E2F5	POLE	CDKN2C	CDKN2A	CREB3	POLA2	WEE1	CCNE2	TFDP2	CCNE1	CDK4	RPA3	CDK2	CDK1	MNAT1	TP53	MCM2
Polo-like kinase 1 (PLK1) pathway	0.000455160942247524	RAB1A	CENPU	ERCC6L	BORA	PPP1R12A	ROCK2	CDC20	GOLGA2	PPP1CB	PPP2CA	CCNB1	FZR1	WEE1	SGOL1	KIF2A	PPP2R1A	INCENP	CDK1	FBXO5	KIF20A	ECT2	NINL	TPT1
FoxO family signaling	0.000466393878394978	CDKN1B	RALB	YWHAB	CSNK1A1	FOXO3	SOD2	SIRT1	YWHAZ	KAT2B	MAPK9	CCNB1	XPO1	BCL2L11	YWHAQ	CDK2	CTNNB1	SFN	SKP2	SGK1	YWHAG	CSNK1G2	RAN	YWHAH	CSNK1G1
RHOBTB GTPase Cycle R-HSA-9706574	0.000475678825169915	HSP90AA1	HSP90AB1	ROCK1	ROCK2	CUL3	GPS1	ACTN1	TMOD3	MSI2	ACTG1	SRRM1	CCT6A	TRA2B	STK38	PDE5A	HNRNPC	VIM	CCT7	RBMX
Cushing syndrome	0.000476410150944083	RB1	ATF2	GSK3B	CDKN1A	CDKN1B	FZD10	CCND1	PRKACA	PDE8A	USP8	AIP	ARNT	NR5A1	CREB3	PLCB3	ARMC5	CCNE2	CCNE1	ORAI1	ATF4	CAMK2B	CAMK2D	KMT2A	LEF1	ADCY4	GNAI3	WNT8A	ADCY3	KCNA4	ITPR3	ADCY7	CACNA1H	CRHR1	RAP1B	WNT6	PDE11A	WNT11	RBBP5	GNA11	DVL2	E2F1	WNT1	LDLR	WNT3	WNT4	FZD1	FZD2	CDKN2C
Actin cytoskeleton regulation	0.000499795376046669	ITGB1	CYFIP1	ARPC5L	PIK3CB	ACTB	ARHGAP35	FGF3	CRKL	ACTG1	PPP1CB	PPP1CC	FGF8	TMSB4X	CFL1	PIP4K2A	RAC3	PIP4K2B	RAC1	GIT1	PDGFRA	PPP1R12A	ACTN3	ITGA3	ACTN1	ITGA2	ACTN4	TIAM1	MYL7	ITGA8	ARHGEF4	MYH9	ITGA5	EZR	PFN1	RAF1	SOS1	DOCK1	ROCK1	ROCK2	PXN	PDGFA	IQGAP1	PIK3R1	IQGAP3	MYL12A	CDC42	GNA13	NRAS
Cooperation of prefoldin and TriC/CCT in actin and tubulin folding	0.000504878679685564	CCT3	TUBB4B	ACTB	TUBA4A	CCT6A	TUBA1C	TUBA1B	TUBB2B	TUBA1A	TUBA3C	TUBB2A	TUBB3	TCP1	PFDN2	CCT7	CCT4
EGFR downregulation	0.000504878679685564	CLTC	AP2A1	AP2B1	EPS15L1	CBL	EPN1	CDC42	UBB	UBC	AP2S1	SPRY2	SPRY1	EPS15	UBA52	AP2M1	SH3GL2
TGF-beta regulation of extracellular matrix	0.000511580985704421	RB1	RPL5	CCNF	GOLIM4	PEBP1	SPINT2	ETS2	CDH5	LGALS3	RGS2	RPL18A	CCND1	DPYSL2	MYC	STMN1	PIM1	CYP1B1	JUNB	FADS1	RPP38	CDK5RAP2	GABARAPL2	PDGFRA	FBXW8	GTPBP2	ATP1B1	DKK1	PDIA5	ALDH3A2	ACLY	ILF3	SFRP1	COL4A2	LOX	NINJ1	COL8A2	TRIB3	ATF3	EPHA2	IDI1	SDC4	SHC1	INSIG1	PDE1A	NPR3	TACSTD2	PDGFA	FBLN1
Adherens junction cell adhesion	0.000533886738403755	SRC	LEF1	PTPRJ	IQGAP1	ACTB	ACTG1	IGF1R	CDC42	ERBB2	CTNNA1	RAC3	FYN	RAC1	WASF2	FARP2	SMAD2	SMAD3	YES1	ACTN3	CSNK2A1	ACTN1	INSR	CSNK2A2	ACTN4	BAIAP2	PARD3	SNAI1	CTNNB1	PTPN6	PVRL3	PVRL2	PVRL1
MyD88-independent TLR4 Cascade R-HSA-166166	0.000567759507565946	NLRX1	UBE2D3	UBE2D1	HOXC13	NOD2	AGER	TANK	PPP2CA	RPS6KA3	MAPK9	PPP2CB	RPS6KA5	TBK1	MAPK7	UBB	PPP2R1A	IRAK2	RPS6KA2	RPS6KA1	UBC	RIPK1	MAP2K7	MAP2K3	MEF2A	IKBIP	JUN	RIPK3	KCNH8	FOS	DUSP6	DUSP7	NFKBIA	MAPKAPK3	GDNF	IRF3	TNIP2	TRAF6	UBE2N	TAB3	UBE2V1	TP53	UBA52
Transcriptional activity of SMAD2/SMAD3-SMAD4 heterotrimer	0.000589264593836153	SMAD2	TGIF1	SMAD3	TGIF2	PARP1	UBE2D3	UBE2D1	SMAD7	NCOR2	SKI	PPM1A	NCOR1	UBB	TFDP2	SP1	MYC	UBC	E2F4	E2F5	JUNB	UBA52
Viral carcinogenesis	0.000598872164561311	RB1	ATF2	CDKN1A	CDKN1B	HDAC10	YWHAB	TRADD	PIK3CB	RBPJ	CDC20	POLB	CCND2	CCND1	YWHAQ	CHEK1	RAC1	PRKACA	SKP2	JAK3	YWHAG	YWHAH	TBP	ACTN1	MRPS18B	SCRIB	ACTN4	HLA-G	YWHAZ	SND1	DDB1	CCNA2	KAT2B	CREB3	KAT2A	PKM	CCNE2	IRF3	CCNE1	RASA2	VDAC3	ATP6V0D1	IL6ST	TP53	MAD1L1	IRF9	ATF4	GTF2A1	HDAC5
Interactions of HIV Vpr protein with host cellular proteins	0.000616793036709397	RANBP2	NPM1	NUP107	SEH1L	NUP188	NUP133	HMGA1	PSIP1	RANGAP1	NUP160	XPO1	NUP50	NUP62	TPR	RCC1	NUP43	NUP88	SLC25A5	SLC25A4	RAN	KPNA1	HSPA1A
Mitotic G1-G1/S phases	0.000670764931647612	RB1	CDKN1A	CDKN1B	MCM10	CKS1B	CCND2	CCND1	PPP2R1A	MYC	PSMD2	MYBL2	TK2	FBXO5	SKP2	POLE	LIN52	CCNA2	DBF4	CCNE2	TFDP2	CCNE1	UBA52	MCM2	PCNA	PSMD14	MAX	ORC5	PPP2CA	PPP2CB	CCNB1	ORC6	UBB	RBBP4	UBC	E2F1	E2F4	E2F5	CDT1	CDKN2C	CDKN2A	RPA1	CDC7	POLA2	PSMC5	WEE1	CDK4	RPA3	CDK2
Lipid and lipoprotein metabolism	0.000675108133740707	LPGAT1	PITPNB	INPPL1	MSMO1	PPP1CB	PPP1CC	NSDHL	PIP4K2A	LRAT	PIP4K2B	PRKACA	FADS1	MED1	ACOT8	PRKAB2	STARD4	CPT1A	PHYH	STARD6	DGAT1	SACM1L	MED9	MED4	CPT1B	CYP27A1	CYP39A1	ACLY	GNPAT	PHOSPHO1	TBL1XR1	GPD2	PLBD1	FAR1	TRIB3	CSNK1G2	IDI1	LHB	PIK3R1	MTMR4	PLA2G6	NPAS2	PLD3	PLD2	PGS1	CYP27B1	SGPL1	PMVK	PSAP
APC/C- and Cdc20-mediated degradation of Nek2A	0.000677647901665596	ANAPC7	UBE2C	UBE2D1	ANAPC11	CDC20	CCNB1	UBB	CDC27	UBC	CDC16	CDK1	NEK2	ANAPC5	UBA52	ANAPC2
SUMOylation R-HSA-2990846	0.000695045029033357	NUP107	NUP188	THRA	PARK7	SENP5	TRIM28	NUP62	SUMO2	DNMT3B	PMEPA1	TRIM27	NDC1	SEC13	NUP133	PARP1	NSMCE2	DNMT3A	FOXL2	RANGAP1	TOPORS	NCOR2	NR5A1	INCENP	POLR1A	NUP50	BIRC5	PPARA	TP53	DDX5	SEH1L	PCNA	UHRF2	SATB2	NUP160	AURKB	RNF2	RXRA	TPR	NUP88	NUP43	CBX8	TFAP2A	RANBP2	SUZ12	TFAP2B	CASP8AP2	TFAP2C	NOP58
Hepatocellular carcinoma	0.000701602408117838	RB1	GSK3B	CDKN1A	PTEN	FZD10	PIK3CB	ACTB	ACTG1	IGF1R	FRAT1	FRAT2	CCND1	MYC	SMARCC1	ARID1A	RAF1	SOS1	TP53	SMARCD1	SHC3	SHC1	MGST3	GSTP1	LEF1	WNT8A	GSTT2	PIK3R1	LRP6	WNT6	NRAS	WNT11	TERT	DVL2	E2F1	BAK1	WNT1	WNT3	WNT4	FZD1	SMAD2	NQO1	TGFB2	FZD2	GSTM1	SMAD3	TGFB1	FZD5	BAD
Wnt signaling WP428	0.000749323555601992	INVS	CAMK2B	GSK3B	CAMK2D	CTBP2	ROCK2	LEF1	FZD10	CXXC4	LRP6	WNT6	MAPK9	FRAT1	PORCN	CCND2	FRAT2	WNT11	CCND1	SOX17	MYC	DVL2	RAC1	GPC4	WNT1	WNT3	WNT4	FZD1	JUN	FZD2	CSNK2A1	FZD5	CSNK1A1	WNT7B	CSNK2A2	NFATC3	NFATC2	NFATC1	DKK1	NFATC4	FOSL1	SFRP1	PLCB3	CTNNB1	ROR2
Regulation of Actin Cytoskeleton WP51	0.000766807984885906	PIK3CB	ARHGAP35	ACTB	FGF3	ACTG1	FGF8	TMSB4X	CFL1	PIP4K2A	RAC3	PIP4K2B	RAC1	GIT1	PDGFRA	PPP1R12A	ACTN1	ARHGEF4	PFN1	EZR	RAF1	SOS1	DOCK1	ROCK1	ROCK2	PXN	PDGFA	IQGAP1	PIK3R1	CDC42	GNA13	NRAS	PAK6	PIP5K1B	CSK	PIP5K1C	MAPK6	WASF2	PAK4	RDX	LIMK1	RASSF7	FN1	MSN	GNG12	BAIAP2	MOS	DIAPH3	ABI2
Association Between Physico-Chemical Features and Toxicity Associated Pathways WP3680	0.000766807984885906	GSK3B	CDKN1A	CDKN1B	ROCK2	SRC	SHC1	FZD10	CBL	PPP2CA	WNT11	MYC	TMSB4X	ERBB2	NEFL	NEFM	NCK1	ACTR3	FZD1	ACTR2	JUN	GPX1	FZD2	FZD5	FN1	SOD1	CTNNB1	PFN1	SOS1	RAF1
HSF1-dependent Transactivation R-HSA-3371571	0.000767672920714557	CAMK2B	HSPA8	CAMK2D	HSP90AA1	HSP90AB1	HSPA1L	HSPB8	MRPL18	PTGES3	CRYBA4	HSPA2	RPTOR	DNAJB1	UBB	AKT1S1	COL4A6	FKBP4	HSPA1B	HSPA1A
Transcriptional Regulation By AP-2 (TFAP2) Family Of Transcription Factors R-HSA-8864260	0.000767672920714557	TFAP2A	KDM5B	TFAP2B	WWOX	CDKN1A	NPM1	TFAP2C	CITED2	NOP2	ATAD2	YEATS4	HSPD1	MYC	ERBB2	KIT	MYBL2	APOE	PITX2	KCTD15
Interleukin-17 Signaling R-HSA-448424	0.000767672920714557	NOD2	PPP2CA	RPS6KA3	MAPK9	PPP2CB	RPS6KA5	MAPK7	UBB	PPP2R1A	IRAK2	RPS6KA2	RPS6KA1	UBC	MAP2K7	MAP2K3	MEF2A	JUN	KCNH8	FOS	IL17RC	DUSP6	DUSP7	MAPKAPK3	GDNF	TNIP2	TRAF6	UBE2N	TAB3	UBE2V1	UBA52
HIV infection	0.00077529190683241	ARF1	NUP107	ELL	NUP188	PSIP1	AP2A1	XPO1	AP1G1	PSMD2	NUP62	RCC1	NELFB	RAC1	AP2M1	KPNA1	TBP	LIG1	NUP133	NCBP2	VPS37C	VPS37A	VPS37B	GTF2F1	RANGAP1	GTF2F2	HCK	PACS1	NUP50	PSME4	ELMO1	SLC25A5	UBA52	PPIA	SLC25A4	GTF2A1	GTF2A2	SEH1L	CTDP1	TSG101	PSMD14	RNMT	CXCR4	NUP160	UBB	POLR2A	TPR	UBC	POLR2D
Genotoxicity pathway WP4286	0.000780822168040421	PTGER4	HIST1H2BN	HIST1H2BM	BTG2	CDKN1A	NLRX1	GXYLT1	CCP110	SERTAD1	LRRFIP2	HIST1H3D	E2F7	PHLDA3	E2F8	IKBIP	PLK3	PRKAB2	TIGAR	PCDH8	AEN	PRKAB1	TOPORS	ITPKC	RRM2B	ID2	B3GNT2	HIST1H2BG	HIST1H2BB
Regulation Of TP53 Activity R-HSA-5633007	0.000784642777880061	PRKAG1	PRDM1	PPP2R1A	CHEK1	PIP4K2A	PIP4K2B	PRKAB2	BRD1	RFC4	TBP	RMI1	CSNK2A2	USP2	TOP3A	PRKAB1	CCNA2	POLR1A	KAT6A	SGK1	TP53	UBA52	PRKAA1	MEAF6	AURKB	PPP2CA	PPP2CB	BRIP1	NUAK1	UBB	RBBP4	UBC	SMYD2	RBBP8	RICTOR	MTA2	ATRIP	BANP	BARD1	PLK3	BRPF3	CDKN2A	TAF10	HIPK1	POU4F1	PML	POU4F2	GATAD2A	HIPK2
Autophagy	0.000799157027037287	MTMR14	PTEN	PIK3CB	ZFYVE1	IGF1R	RPTOR	TBK1	RB1CC1	PRKACA	SNAP29	RAB8A	SH3GLB1	GABARAPL2	ATG9B	DAPK2	ATG14	ATG13	RRAGA	TRAF6	AKT1S1	ATG4C	ULK2	ATG4B	ULK1	SMCR8	RAF1	ATG4D	RAB1A	PRKAA1	PIK3R1	AMBRA1	MTMR4	TANK	GABARAP	PPP2CA	MAPK9	PPP2CB	NRAS	ATG101	NRBF2	ATG7	ATG5	UVRAG	BAD	BNIP3	EIF2S1	VMP1	RHEB
RHOU GTPase Cycle R-HSA-9013420	0.000815281482455952	GIT2	DST	SRC	CLTC	IQGAP1	PIK3R1	CDC42	DEPDC1B	PARD6A	ARHGAP30	NCK2	PTK2B	PKN2	SRGAP2	SPTAN1	GIT1	SPTBN1	NCK1	PAK4	EPHA2
SUMO E3 Ligases SUMOylate Target Proteins R-HSA-3108232	0.000818625460168079	NUP107	NUP188	THRA	PARK7	TRIM28	NUP62	SUMO2	DNMT3B	PMEPA1	TRIM27	NDC1	SEC13	NUP133	PARP1	NSMCE2	DNMT3A	FOXL2	RANGAP1	TOPORS	NCOR2	NR5A1	INCENP	POLR1A	NUP50	BIRC5	PPARA	TP53	DDX5	SEH1L	PCNA	UHRF2	SATB2	NUP160	AURKB	RNF2	RXRA	TPR	NUP88	NUP43	CBX8	TFAP2A	RANBP2	SUZ12	TFAP2B	CASP8AP2	TFAP2C	NOP58	NPM1
Recycling Pathway Of L1 R-HSA-437239	0.000818625460168079	SRC	CLTC	RDX	MSN	AP2A1	AP2B1	L1CAM	RPS6KA3	RPS6KA5	DPYSL2	RPS6KA2	RPS6KA1	AP2S1	EZR	AP2M1	SH3GL2
Transcriptional Regulation By MECP2 R-HSA-8986944	0.000835314198285377	CAMK2B	CAMK2D	NOTCH1	RNMT	FOXG1	PTEN	SLC2A3	DLL1	AURKB	SOX2	GRIN2A	MOBP	TBL1X	GAMT	GAD1	GAD2	HIPK2	NCOR2	MOV10	NCOR1	AGO3	TBL1XR1	AGO1	AGO2	SGK1	CALM1	FKBP5
Recycling pathway of cell adhesion molecule L1	0.000843324810352763	SRC	CLTC	RDX	MSN	AP2A1	AP2B1	L1CAM	RPS6KA3	RPS6KA5	DPYSL2	RPS6KA2	RPS6KA1	AP2S1	EZR	AP2M1	SH3GL2
Signaling events mediated by hepatocyte growth factor receptor (c-Met)	0.000857211789981895	SHC1	SRC	PXN	INPPL1	PTPRJ	PIK3R1	CBL	CRKL	RPTOR	CDC42	RAP1B	PARD6A	NCK2	CTNNA1	RAC1	EPS15	SH3GL2	NCK1	PAK4	EGR1	PRKCI	JUN	MAP3K1	BAD	AKT1S1	RAPGEF1	SNAI1	ARHGEF4	CTNNB1	RAF1	SOS1	RAB5A	BCAR1
RHOBTB2 GTPase Cycle R-HSA-9013418	0.000918684008582057	HSP90AA1	HSP90AB1	ACTN1	CUL3	TMOD3	MSI2	ACTG1	SRRM1	CCT6A	TRA2B	STK38	HNRNPC	CCT7	RBMX
Intracellular Signaling By Second Messengers R-HSA-9006925	0.000920189961712481	GSK3B	CDKN1A	AHCYL1	CDKN1B	CD80	CLSTN1	ATN1	PTEN	HOXC13	NR2E1	PIK3CB	FGF3	RPTOR	CASP9	FGF8	PPP2R1A	PSMD2	SALL4	PIP4K2A	PIP4K2B	TRIM27	PDGFRA	CSNK2A2	RHOG	PPP2R5B	RRAGA	PRKAR1B	PRKAR1A	TRAF6	PSME4	KIT	AKT1S1	TRIB3	SOS1	TP53	UBA52	CAMK2B	USP13	HDAC5	CAMK2D	PSMD14	RNMT	SRC	PDE1A	ADCY4	PDGFA	FOXO6	PRKX
Small cell lung cancer WP4658	0.000924447128491005	CDKN1C	ITGB1	RB1	CDKN1A	CDKN1B	LAMA1	MAX	PTEN	LAMC2	PIK3CB	PIK3R1	CKS1B	CASP9	RXRA	CCND1	MYC	E2F1	BAK1	APAF1	ITGA3	LAMB2	ITGA2	FN1	LAMB1	GADD45G	NFKBIA	TRAF4	CCNE2	COL4A2	CCNE1	COL4A1	CDK4	TRAF6	CDK2	CKS2	COL4A6	COL4A5	TP53
Downregulation of SMAD2/3-SMAD4 transcriptional activity	0.000942507639076129	SMAD2	TGIF1	SMAD3	TGIF2	PARP1	UBE2D3	UBE2D1	NCOR2	SKI	PPM1A	NCOR1	UBB	UBC	UBA52
Protein Folding R-HSA-391251	0.000950925825658385	ARL2	TUBA1C	TUBA1B	GNGT2	TUBA1A	TUBA3C	TUBB3	GNA11	LONP2	FBXO6	CCT7	CCT4	CCT3	FBXW4	NOP56	SPHK1	TUBB	CSNK2A2	TBCD	GNG12	TUBB4B	FBXW2	TUBA4A	CCT6A	TUBB2B	TUBB2A	CCNE2	CCNE1	GNB2	TCP1	XRN2	PFDN2	FBXL3	FKBP9	KIFC3	RGS11	TP53	WRAP53
Signaling by NOTCH1	0.000960136278591589	HDAC5	NOTCH1	HDAC10	PSEN2	PSEN1	RBPJ	DTX4	DLL1	APH1A	DLL4	NEURL1B	UBB	MYC	DNER	HEY2	UBC	HES1	TBL1X	TLE4	TLE2	TLE1	MIB2	DLK1	NCOR2	KAT2B	ADAM17	KAT2A	NCOR1	TBL1XR1	NEURL1	UBA52
p53 transcriptional gene network WP4963	0.000993668049340413	BTG2	CDKN1A	NOTCH1	PTEN	THBS1	CX3CL1	ICAM1	PIDD1	DRAM1	PMAIP1	RPRM	PRKAB2	TIGAR	GPX1	APAF1	SIVA1	MGMT	CPT1C	PRKAB1	SERPINB5	PML	TRAF4	RRM2B	MSH2	ULK2	ULK1	IRF5	NANOG	IRF9
RAC3 GTPase Cycle R-HSA-9013423	0.00103085189284566	ITGB1	CYFIP1	TFRC	AMIGO2	ARHGAP1	NOXO1	ARHGAP39	PIK3R1	SLC1A5	ARHGAP35	CDC42	LMAN1	BAIAP2L1	RACGAP1	ABL2	SRGAP2	WASF2	YKT6	GIT1	TMPO	PAK4	GIT2	NCOA3	ARHGAP26	BAIAP2	TIAM1	DEPDC1B	DIAPH3	ABI2	ABI1	RAPGEF1	DSG2	PKN2	ESYT1	LAMTOR1	EPHA2	VAMP3
Protein processing in the endoplasmic reticulum	0.00108831827862951	HSP90AB1	PRKCSH	UBE2D3	UBE2D1	SEC61A1	CAPN2	FBXO6	CAPN1	HSP90AA1	SEC13	FBXO2	SSR2	UBE4B	YOD1	RAD23A	RAD23B	CKAP4	DDOST	DNAJC1	CANX	ERP29	MAN1B1	ATF4	SAR1A	HSPA4L	RPN1	DERL2	DNAJB1	LMAN1	MAPK9	LMAN2	BAG1	MAN1C1	UBQLN1	SSR1	BAK1	MAP2K7	UBQLN4	UGGT1	BCAP31	HSPA8	MBTPS1	XBP1	HSPA1L	SYVN1	EIF2AK2	UBE2G1	HSPA2
Chaperonin-mediated Protein Folding R-HSA-390466	0.00111587606269327	TUBA1C	TUBA1B	GNGT2	TUBA1A	TUBA3C	TUBB3	GNA11	LONP2	FBXO6	CCT7	CCT4	CCT3	FBXW4	NOP56	SPHK1	TUBB	CSNK2A2	GNG12	TUBB4B	FBXW2	TUBA4A	CCT6A	TUBB2B	TUBB2A	CCNE2	CCNE1	GNB2	TCP1	XRN2	PFDN2	FBXL3	FKBP9	KIFC3	RGS11	TP53	WRAP53
Downregulation Of TGF-beta Receptor Signaling R-HSA-2173788	0.00112921419320041	SMAD2	USP15	SMAD3	TGFB1	MTMR4	UCHL5	PPP1CA	SMAD7	PPP1CB	PPP1CC	XPO1	UBB	UBC	PMEPA1	UBA52
Formation Of Tubulin Folding Intermediates By CCT/TriC R-HSA-389960	0.00112921419320041	CCT3	TUBB	TUBB4B	TUBA4A	CCT6A	TUBA1C	TUBA1B	TUBB2B	TUBA1A	TUBA3C	TUBB2A	TUBB3	TCP1	CCT7	CCT4
Bladder cancer WP2828	0.00113678992772029	RB1	CDKN1A	SRC	CDKN2A	DAPK2	PIK3R1	THBS1	TYMP	RASSF1	NRAS	RPS6KA5	CCND1	CDK4	MYC	ERBB2	E2F1	KRAS	RAF1	TP53	FGFR3
HIV Infection R-HSA-162906	0.00116543276352616	NUP107	ELL	NUP188	PSIP1	AP2A1	XPO1	AP1G1	PSMD2	NUP62	RCC1	NELFB	AP2M1	KPNA1	NDC1	SEC13	TBP	NUP133	NCBP2	VPS37C	VPS37A	VPS37B	GTF2F1	RANGAP1	GTF2F2	HCK	PACS1	NUP50	PSME4	ELMO1	SLC25A5	UBA52	PPIA	CHMP7	SLC25A4	CHMP5	GTF2A1	GTF2A2	SEH1L	CTDP1	TSG101	PSMD14	RNMT	VPS4B	VPS4A	CXCR4	NUP160	UBB	POLR2A
RAC2 GTPase Cycle R-HSA-9013404	0.00116543276352616	ITGB1	CYFIP1	TFRC	ARHGAP1	ARHGAP39	IQGAP1	PIK3R1	ARHGAP35	PLD2	CDC42	LMAN1	BAIAP2L1	SAMM50	RACGAP1	ARHGDIA	WASF2	GIT1	TMPO	PAK4	GIT2	MTX1	ARHGAP26	DEF6	TIAM1	DEPDC1B	DIAPH3	ABI2	ABI1	DSG2	PKN2	ESYT1	LAMTOR1	DOCK1	EPHA2	VAMP3
Regulation Of PLK1 Activity At G2/M Transition R-HSA-2565942	0.00116543276352616	DYNC1I2	DCTN2	SSNA1	CCP110	PPP1CB	CCNB1	TUBA1A	HAUS8	UBB	PPP2R1A	UBC	NEK2	NINL	RAB8A	YWHAG	CDK5RAP2	CEP78	OFD1	DYNC1H1	HSP90AA1	BORA	PPP1R12A	TUBB	NDE1	DYNLL1	TUBB4B	HAUS2	TUBA4A	HAUS1	CDK1	CEP63	AJUBA	UBA52	OPTN	SDCCAG8
Regulation of Microtubule Cytoskeleton WP2038	0.00116663456597163	GSK3B	ROCK1	SRC	LIMK1	PTEN	AURKB	CDC42	TIAM1	SPRED1	PARD6A	PTPRA	DPYSL2	MAP1B	STMN1	ABL1	CDK1	KIF2C	TPPP	RAC1	MAPT	PRKACA	MARK2
Signaling By PDGF R-HSA-186797	0.00118890564266099	PDGFRA	SRC	CXXC1	PDGFA	PIK3CB	PIK3R1	PTPN12	THBS2	THBS1	CRKL	THBS3	NRAS	COL4A2	COL4A1	COL6A2	COL6A1	PDGFC	NCK2	RAPGEF1	COL4A5	STAT6	SOS1	BCAR1	NCK1
Regulation Of Expression Of SLITs And ROBOs R-HSA-9010553	0.0011929968530102	RPL4	ROBO2	RPL5	RPL3	RPL31	MSI1	RPL8	RPL7	RPS15	RPS14	RPL7A	RPL18A	RPS19	PSMD2	HOXA2	RPLP2	RPL38	RPL37	RPS11	RPS9	RPL21	RPS8	NCBP2	RPL23	RPS5	RPL22	RPL13A	RPSA	RPS3A	PSME4	COL4A5	RPL27	ETF1	PABPC1	UBA52	PSMD14	RPL12	RPL36A	MRPL13	RPS15A	UBB	UBC	RPL15	RPS2	SLIT2	RPL18	RPL19	RPL41
DNA damage response WP707	0.00128038520584359	RB1	CDKN1A	CDKN1B	CASP9	PIDD1	CCNB1	CCND2	CCND1	MYC	CHEK1	E2F1	ABL1	PMAIP1	SFN	ATRIP	RFC1	APAF1	H2AFX	PML	GADD45G	RRM2B	CCNE2	CDK5	CCNE1	CDK4	CDK2	CDK1	TP53	RAD9A
Amyotrophic lateral sclerosis	0.00128098466265107	NUP107	NUP188	ACTB	ACTG1	GLE1	TBK1	KIF5C	TUBB3	PSMD2	KIF5A	MAP2K3	GABARAPL2	ANXA11	SDHC	ATG14	ATG13	SDHB	TUBA4A	ATXN2L	ULK2	SRSF3	ULK1	MATR3	PFN1	TP53	SRSF7	OPTN	ATF4	SEH1L	PSMD14	ITPR3	KLC1	COX7A1	GABARAP	NUP160	UQCRH	KLC4	GRIN2A	ATXN2	ATG101	TPR	NUP88	NRBF2	PRPH	XBP1	FUS	ALYREF	CHCHD10
Mitotic prometaphase	0.00128421579988188	RANBP2	AHCTF1	ERCC6L	NDE1	RCC2	RANGAP1	CENPA	ZWINT	SKA2	CDC20	PPP1CC	SGOL2	CENPF	STAG1	SGOL1	XPO1	KIF2A	INCENP	KIF2C	MAD1L1	NDEL1
Signaling by FGFR in disease	0.00128745776903838	GSK3B	CDKN1A	CDKN1B	SHC1	YWHAB	SRC	PDE1A	PTEN	ADCY4	ADCY3	ITPR3	PIK3R1	FOXO3	CBL	ADCY7	FGF3	CASP9	PPP2CA	PPP2CB	NRAS	FGF8	UBB	PPP2R1A	UBC	TRIM24	RICTOR	LRRFIP1	PRKACA	KL	CPSF6	BAD	BCR	NR4A1	PRKAR1B	PRKAR1A	FGF18	AKT1S1	CDK1	SPRY2	TRIB3	KRAS	RAF1	CALM1	FGFR4	SOS1	UBA52	FGFR3
Disassembly Of Destruction Complex And Recruitment Of AXIN To Membrane R-HSA-4641262	0.00128948799856951	FZD1	GSK3B	FZD2	CSNK1A1	WNT8A	PPP2R5B	LRP6	PPP2CA	PPP2CB	FRAT1	FRAT2	PPP2R1A	DVL2	CTNNB1	WNT1	CSNK1G2
Rac1 cell motility signaling pathway	0.00134373319660425	ATF2	NOXO1	IQGAP1	PIK3R1	IQGAP3	MAPK9	RACGAP1	ARHGDIA	CFL1	CTNNA1	PIP5K1B	RAC1	PIP5K1C	MAP2K7	WASF2	ACTR3	MAP2K3	ACTR2	PDGFRA	RALBP1	JUN	MAP3K1	LIMK1	ARPC4	BAIAP2	ABI2	CDK5	ABI1	CTNNB1	BCAR1
EPH-Ephrin Signaling R-HSA-2682334	0.00135509226030981	ROCK1	ROCK2	SRC	CLTC	ITSN1	CLTB	PSEN2	AP2A1	PSEN1	EFNA5	MYL12A	ACTG1	APH1A	CDC42	EFNB2	SDCBP	EFNB3	NCK2	AP2S1	FYN	AP2M1	EPHB4	GIT1	EPHB3	ACTR3	ACTR2	EPHA4	YES1	LIMK1	AP2B1	EFNA1	TIAM1	EFNA3	MYH9	PKN2	EPHA2
PIP3 Activates AKT Signaling R-HSA-1257604	0.00139641393345862	GSK3B	CDKN1A	CDKN1B	CD80	CLSTN1	ATN1	PTEN	HOXC13	NR2E1	PIK3CB	FGF3	RPTOR	CASP9	FGF8	PPP2R1A	PSMD2	SALL4	PIP4K2A	PIP4K2B	TRIM27	PDGFRA	CSNK2A2	RHOG	PPP2R5B	RRAGA	TRAF6	PSME4	KIT	AKT1S1	TRIB3	SOS1	TP53	UBA52	USP13	HDAC5	PSMD14	RNMT	SRC	PDGFA	FOXO6	PIK3R1	FOXO3	RNF2	PPP2CA	PPP2CB	UBB	RBBP4	UBC
Oncogenic MAPK Signaling R-HSA-6802957	0.00142044162968978	CAMK2B	CAMK2D	YWHAB	SRC	PEBP1	IQGAP1	ZC3HAV1	PPP1CB	FXR1	RAP1B	PPP1CC	SPRED2	SPRED1	NRAS	DUSP10	BCL2L11	TRIM24	CSK	SHOC2	JAK2	ATG7	AGK	FN1	AGTRAP	DUSP6	SND1	DUSP7	CLCN6	ESRP1	TLN1	CALM1	KDM7A
let-7 inhibition of ES cell reprogramming WP3299	0.0014374922377318	TRIM71	SOX2	EGR1	MYC	KLF4	POU5F1
PI3K-Akt signaling pathway	0.00150604443869352	ATF2	FGF3	IGF1R	TCL1A	CCND2	FGF8	CCND1	PPP2R1A	MYC	MYB	IFNAR2	MAGI1	PDGFRA	IL4R	PRLR	CCNE2	COL4A2	CCNE1	COL4A1	COL4A6	COL4A5	RAF1	TP53	ATF4	EPHA2	PDGFA	PIK3R1	EFNA5	FOXO3	BCL2L11	PDGFC	PCK2	MCL1	NGFR	BDNF	INSR	FN1	IGF2	GNG12	EFNA1	NR4A1	EFNA3	G6PC3	LPAR6	CDK4	RHEB	GNB2	CDK2
Initiation of the second proteolytic cleavage of Notch receptor by receptor-ligand binding	0.00152565567620843	NOTCH2	DLL4	NOTCH3	ADAM17	NOTCH1	UBB	NOTCH4	UBC	DLL1	UBA52
APC/C:Cdc20 Mediated Degradation Of Cyclin B R-HSA-174048	0.00152606020996186	ANAPC7	UBE2C	UBE2D1	ANAPC11	CDC20	CCNB1	UBB	CDC16	CDC27	UBC	CDK1	ANAPC5	UBA52	ANAPC2
Defective Intrinsic Pathway For Apoptosis R-HSA-9734009	0.00152606020996186	JUN	CDKN2A	FOXO3	LMNB1	GOLGA2	PRDX2	BCL2L11	CAPNS1	CDK5	C1QBP	PRDX1	CAPN2	CAPN1	TP53
Signaling by Robo receptor	0.00154810678984428	ROBO2	VASP	ARHGAP39	CDC42	GPC1	ABL1	NCK2	ABL2	PAK6	RAC1	SLIT2	SRGAP2	PFN1	SOS1	SRGAP1	NCK1	PAK4
Signaling By FGFR2 R-HSA-5654738	0.00159074646797644	SHC1	SRC	PIK3R1	CBL	FGF3	PPP2CA	PTBP1	PPP2CB	NRAS	FGF8	POLR2A	UBB	PPP2R1A	POLR2D	UBC	POLR2E	HNRNPA1	POLR2I	RBFOX2	NCBP2	GTF2F1	GTF2F2	ESRP2	HNRNPH1	ESRP1	HNRNPF	FGF18	SPRY2	SOS1	UBA52
Association Of TriC/CCT With Target Proteins During Biosynthesis R-HSA-390471	0.00159074646797644	CCT3	FBXW4	NOP56	SPHK1	FBXW2	CCT6A	CCNE2	CCNE1	TCP1	XRN2	LONP2	FBXO6	FBXL3	FKBP9	KIFC3	CCT7	TP53	CCT4	WRAP53
HSP90 Chaperone Cycle For Steroid Hormone Receptors (SHR) In Presence Of Ligand R-HSA-3371497	0.00159074646797644	DYNC1I2	DYNC1H1	HSPA8	HSP90AA1	HSP90AB1	DCTN2	HSPA1L	DCTN4	PTGES3	HSPA2	DYNLL1	DNAJB1	STIP1	CAPZA2	DNAJA2	FKBP4	HSPA1B	FKBP5	HSPA1A
Wnt signaling pathway	0.00159713575296117	INVS	GSK3B	FZD10	FRAT1	CCND2	FRAT2	CCND1	SOX17	MYC	RAC3	RAC1	PRKACA	TLE4	TLE2	TLE1	CSNK2A1	CSNK2A2	DKK1	TLE6	SFRP1	PLCB3	TBL1XR1	ROR2	TP53	CAMK2B	CAMK2D	CTBP2	ROCK2	LEF1	WNT8A	PSEN1	CXXC4	LRP6	WNT6	MAPK9	PORCN	WNT11	DVL2	GPC4	TBL1X	WNT1	WNT3	WNT4	FZD1	JUN	FZD2	SMAD3	FZD5
Listeria Monocytogenes Entry Into Host Cells R-HSA-8876384	0.00160639828201523	FZR1	UBB	RNMT	SRC	UBC	CTNNB1	CBL	CBLL1	EPS15	UBA52	SH3GL2	SH3GL1
Phospholipid metabolism	0.00162188730053092	ARF1	SLC44A3	LPGAT1	SLC44A4	SLC44A1	SLC44A2	PITPNB	HEXB	MTMR14	LPCAT1	INPPL1	PTEN	PIK3CB	SMPD3	GM2A	PIP4K2A	PIP4K2B	CERS4	CERS5	DGAT1	SPHK2	SACM1L	SPHK1	GPCPD1	SUMF2	GNPAT	HADHA	PHOSPHO1	PPAP2B	PLBD1	MGLL	CSNK1G2	CERS1	CERS2	AGPAT5	VAC14	PPM1L	PLA2G1B	PPAP2C	PIK3R1	MTMR4	PLA2G6	AGPAT2	PLD3	PLD2	AGPAT4	PGS1	SGPL1
TGF-beta Receptor Signaling Activates SMADs R-HSA-2173789	0.00164021398181642	ITGB1	SMAD2	USP15	TGFB2	SMAD3	TGFB1	NEDD8	CBL	MTMR4	UCHL5	PPP1CA	SMAD7	PPP1CB	FKBP1A	PPP1CC	XPO1	UBB	UBC	ITGA8	PMEPA1	UBA52
PIK3C1/AKT pathway	0.00165632552147971	GSK3B	CDKN1A	HSP90AA1	CDKN1B	SRC	YWHAB	BAD	FOXO3	YWHAZ	CASP9	YWHAQ	RICTOR	SFN	PRKACA	RAF1	YWHAG	KPNA1	YWHAH
Transport of mature mRNAs derived from intronless transcripts	0.00173585268824997	RANBP2	SLBP	NUP107	SEH1L	NUP188	CPSF1	NUP133	NCBP2	ALYREF	CPSF3	NUP160	NXF1	XPO1	NUP50	NUP62	TPR	NUP43	NUP88	RAN
G0 And Early G1 R-HSA-1538133	0.00176939647666817	PCNA	MAX	CCNA2	RBBP4	CCNE2	TFDP2	CCNE1	MYC	CDK2	E2F1	CDK1	MYBL2	E2F4	E2F5	LIN52
Glucose Metabolism R-HSA-70326	0.00177713287446987	SLC25A1	PFKFB2	NUP107	SEH1L	NUP188	ENO1	ENO3	NUP160	PPP2CA	PPP2CB	PPP2R1A	NUP62	TPR	NUP43	NUP88	PCK2	NDC1	RANBP2	MAP4K2	SEC13	NUP133	MDH2	PGAM2	GOT2	HOOK3	PGM2L1	PKM	G6PC3	GNPDA1	HOOK2	NUP50	SLC25A10	SLC25A11	PFKP	SLC25A13
Gastric cancer	0.00186745082991218	RB1	GSK3B	CDKN1A	CDKN1B	FZD10	PIK3CB	FGF3	FRAT1	SHH	FGF8	FRAT2	CCND1	MYC	CCNE2	CCNE1	RAF1	SOS1	TP53	SHC3	SHC1	LEF1	WNT8A	PIK3R1	LRP6	WNT6	NRAS	RXRA	WNT11	TERT	ERBB2	DVL2	CTNNA1	E2F1	BAK1	WNT1	WNT3	WNT4	FZD1	SMAD2	TGFB2	FZD2	SMAD3	TGFB1	FZD5	JUP	CSNK1A1	WNT7B	GADD45G
Signaling By MET R-HSA-6806834	0.00186891593853157	ITGB1	LAMA1	RNMT	SHC1	SRC	LAMC2	PTPRJ	SPINT2	PIK3R1	CBL	CRKL	RAP1B	NRAS	GGA3	UBB	UBC	EPS15	SH3GL2	SH3GL1	USP8	ITGA3	ITGA2	LAMB1	SPINT1	RAPGEF1	SOS1	UBA52
MyD88 Cascade Initiated On Plasma Membrane R-HSA-975871	0.00186891593853157	NLRX1	HOXC13	NOD2	AGER	TANK	PPP2CA	RPS6KA3	MAPK9	PPP2CB	RPS6KA5	MAPK7	UBB	PPP2R1A	IRAK2	RPS6KA2	RPS6KA1	UBC	MAP2K7	IKBIP	MAP2K3	MEF2A	JUN	MAP3K1	KCNH8	FOS	DUSP6	DUSP7	NFKBIA	MAPKAPK3	GDNF	TNIP2	TRAF6	UBE2N	TAB3	UBE2V1	TP53	UBA52
InlA-mediated Entry Of Listeria Monocytogenes Into Host Cells R-HSA-8876493	0.0019191793635943	FZR1	UBB	SRC	UBC	CTNNB1	CBLL1	UBA52
ncRNAs involved in Wnt signaling in hepatocellular carcinoma WP4336	0.00194558603170077	GSK3B	CTBP2	LEF1	FZD10	CXXC4	MTDH	LRP6	WNT6	FRAT1	PORCN	FRAT2	CCND2	WNT11	CCND1	SOX17	MYC	DVL2	WNT1	WNT3	WNT4	FZD1	JUN	FZD2	CSNK2A1	FZD5	CSNK1A1	WNT7B	CSNK2A2	KLF4	DKK1	FOSL1	SFRP1	CTNNB1	ROR2
Autophagy WP4923	0.00194558603170077	UVRAG	PRKAA1	PRKAB2	PRKAG1	AMBRA1	ATG14	PRKAB1	ATG13	RPTOR	MAP1LC3B	ATG101	RB1CC1	AKT1S1	ULK1	ATG7	ATG5
PI3K-AKT-mTOR signaling pathway and therapeutic opportunities WP3844	0.00194558603170077	GSK3B	CDKN1B	BAD	PTEN	PIK3R1	PIK3CB	FOXO3	ATG13	RPTOR	NRAS	RHEB	RB1CC1	RICTOR	ULK1	KRAS	PDK1
MAPK Targets/ Nuclear Events Mediated By MAP Kinases R-HSA-450282	0.00194910477949737	MEF2A	JUN	KCNH8	FOS	DUSP6	DUSP7	PPP2CA	MAPK9	PPP2CB	RPS6KA3	MAPK7	RPS6KA5	GDNF	PPP2R1A	RPS6KA2	RPS6KA1
p73 transcription factor network	0.00195486436474333	RB1	CDKN1A	FBXO45	FOXO3	CCNB1	TUBA1A	BCL2L11	MYC	CHEK1	HEY2	ABL1	SFN	BAK1	PLK3	WWOX	IL4R	GDF15	AEN	UBE4B	SIRT1	GNB2L1	PML	CCNA2	CCNE2	SP1	WT1	CDK2	CDK1	NDUFS2	HAGH	ADA	TP73
Retinoblastoma protein regulation	0.00195486436474333	RB1	ATF2	CEBPA	CDKN1A	CDKN1B	PPP2CA	MAPK9	CCND2	CCND1	RBBP4	GSC	ABL1	E2F1	E2F4	SKP2	JUN	TGFB2	TBP	CBX4	CDKN2A	PAX3	SIRT1	CCNA2	ELF1	CCNE1	CDK4	CDK2	RAF1
Pathogenic Escherichia coli infection	0.00199278215238752	ITGB1	CYFIP1	ARF1	WIPF2	TRADD	ARPC5L	ACTB	ACTG1	PYCARD	CASP9	TUBA1C	TUBA1B	BAIAP2L1	TUBA1A	TUBB3	NCK2	RAC1	NCK1	ACTR3	ACTR2	TUBB	FOS	TUBA4A	CLDN4	TUBB2B	CLDN3	TUBB2A	CLDN14	NCL	TRAF6	CLDN7	MYH9	TMBIM6	ARHGEF2	EZR	GAPDH	RAB1A	TMED10	ROCK1	ROCK2	SRC	CDC42	CYTH3	GNA13	SLC9A3R1	MAPK9	TUBA3C	ABL1
Transport Of Mature Transcript To Cytoplasm R-HSA-72202	0.00204440015211268	FYTTD1	SLBP	NUP107	NXT1	SEH1L	NUP188	POLDIP3	SRSF1	U2AF1	NUP160	GLE1	NXF1	NUP62	TPR	NUP43	NUP88	NDC1	RANBP2	SEC13	NUP133	CPSF1	NCBP2	ALYREF	CPSF3	THOC1	SRRM1	THOC6	DDX39A	NUP50	SARNP	SRSF3	SRSF5	SRSF7
Nephrin Family Interactions R-HSA-373753	0.00204440015211268	KIRREL2	ACTN3	ACTN1	ACTN4	IQGAP1	PIK3CB	PIK3R1	NPHS1	NCK2	FYN	SPTAN1	SPTBN1	NCK1
EGFR1 pathway	0.00207130174534208	CDKN1A	PPP1R10	PDCD5	ARHGAP1	HSPB1	CCND1	CA2	MYC	MYBL2	PHLDA2	ADSL	ACOT7	IL4R	ITGA3	ITGA2	TUBB	CAD	EMP1	DUSP6	CLDN4	PPAP2B	NINJ1	TXNIP	MAPT	FKBP4	RAF1	MGLL	GRN	SDC4	SLC20A1	DDX21	CRYBA4	ZFP36L2	ZFP36L1	CDC42	REPIN1	TCOF1	MAP2	E2F1	SPP1	HAS2	ADSS	NOP56	TGFB2	CLK1	EHD1	CDK5	ABI2
Hemostasis R-HSA-109582	0.00220833948873035	SERPINE2	DGKA	TTF2	PPP2R1A	KIF5C	MYB	KIF5A	HABP4	KIF21B	PRKCH	ACTN1	NANOS3	ATP1B3	ACTN4	GTPBP2	ATP1B1	DGKZ	TUBA4A	PRKAR1B	PRKAR1A	KIF16B	CD109	SPNS1	ORAI1	TAGLN2	KIF20A	PFN1	TLN1	TP53	ZFPM1	PPIA	SDC4	STXBP3	SHC1	TEX264	PDE1A	SDC3	STXBP2	GATA6	PDGFA	GATA4	ITPR3	GATA3	PIK3R1	GATA2	KLC1	RASGRP2	RASGRP1
TBC/RABGAPs R-HSA-8854214	0.00227446227863077	GABARAPL2	RAB5B	RAB5C	GABARAP	GGA2	RAB43	MAP1LC3B	GGA3	RAB35	TBC1D7	TBC1D10C	TBC1D13	TBC1D24	ULK1	TBC1D17	RAB5A	RAB8A	TBC1D15	OPTN	RAB8B	TBC1D10B
Potential Therapeutics For SARS R-HSA-9679191	0.0022757967456519	ITGB1	HSP90AB1	ROCK1	ROCK2	CUL3	AP2A1	COMT	TBK1	RBBP4	AP2S1	SAP18	RIPK1	JAK2	MTA2	JAK3	AP2M1	NCK1	IFNAR2	HSP90AA1	CRBN	TUBB	PTGES3	STAT2	SIGMAR1	ATP1B3	AP2B1	ATP1B1	GATAD2A	FKBP1A	REST	FXYD4	IMPDH2	FXYD1	FXYD7	FKBP4	SOS1	NFE2L2
Notch Signaling WP268	0.00228848677516721	NOTCH2	NOTCH3	NOTCH1	CTBP2	NOTCH4	PSEN2	PSEN1	RFNG	RBPJ	DTX4	DLL1	APH1A	LFNG	DLL4	NCOR2	KAT2B	ADAM17	KAT2A	DVL2	INPP5K	HES1
Nephrin interactions	0.00231009131528441	KIRREL2	ACTN3	ACTN1	ACTN4	IQGAP1	PIK3CB	PIK3R1	NPHS1	NCK2	FYN	SPTAN1	SPTBN1	NCK1
MicroRNA regulation of DNA damage response	0.00240398442811285	RB1	CDKN1A	CDKN1B	CASP9	PIDD1	CCNB1	CCND2	CCND1	MYC	CHEK1	ABL1	E2F1	PMAIP1	SFN	ATRIP	APAF1	RFC1	H2AFX	PML	GADD45G	CCNE2	RRM2B	CDK5	CCNE1	CDK4	CDK2	CDK1	TP53	RAD9A
Notch signaling pathway	0.00240564547676358	NOTCH2	NOTCH3	GSK3B	CDKN1A	NOTCH1	MYCBP	CTBP2	SRC	NOTCH4	PSEN2	ENO1	GATA3	PIK3R1	PSEN1	RFNG	RBPJ	DTX4	CBL	DLL1	APH1A	EFNB2	LFNG	DLL4	CCND1	MYC	DNER	HEY2	DVL2	RBBP8	INPP5K	HES1	SKP2	JAK2	EPS15	MARK2	TLE1	DLK1	NCOR2	KAT2B	ADAM17	KAT2A	NCOR1	NEURL1	MAPT
PI3K/PLC/TRK pathway	0.00240564547676358	GSK3B	EGR1	SHC1	SRC	YWHAB	BAD	PIK3R1	FOXO3	YWHAZ	NRAS	CCND1	YWHAQ	EPB41L1	SFN	KRAS	SOS1	YWHAG	YWHAH
HES/HEY pathway	0.00240564547676358	RB1	CAMK2D	CDKN1B	NOTCH1	TLE1	PARP1	GATA6	ARNT	GATA4	ASCL1	RBPJ	NCOR2	RCAN1	NCOR1	HEY2	MYB	E2F1	RBBP8	HES1	TCF3	JAK2	PTF1A
E-cadherin nascent AJ-like junctions pathway	0.00240564547676358	CSNK2A1	JUP	SRC	CSNK2A2	IQGAP1	PIK3R1	KLHL20	CDC42	RAP1B	TIAM1	CCND1	ABI1	CTNNA1	RAPGEF1	CTNNB1	PIP5K1C	RAC1	WASF2	AP1M1
Hemostasis pathway	0.00240564547676358	DGKA	PPP2R1A	KIF5C	MYB	CFL1	KIF5A	HABP4	PRKACA	PRKCH	ACTN1	ATP1B3	ACTN4	ATP1B1	DGKZ	TUBA4A	PRKAR1B	PRKAR1A	ORAI1	KIF20A	PFN1	TLN1	RAF1	TP53	ZFPM1	PPIA	STXBP3	SHC1	PDE1A	GATA6	PDGFA	GATA4	ITPR3	GATA3	PIK3R1	GATA2	KLC1	RASGRP2	RASGRP1	RAP1B	KLC4	HIST1H3A	RACGAP1	KIF3B	PSAP	ABL1	TGFB2	YES1	CBX5
Deposition of new CENP-A-containing nucleosomes at the centromere	0.00240564547676358	HIST1H2BN	HIST1H2BM	CENPU	NPM1	HIST1H2BJ	HIST1H2BL	H2AFX	HIST1H2AJ	CENPA	HIST1H4A	RBBP4	CENPH	MIS18BP1	HIST1H2AD	OIP5	CENPP	HIST1H2BB	CENPQ	HIST1H2AC	ITGB3BP	HIST1H2AB
Integrin-linked kinase signaling	0.00240564547676358	GSK3B	GIT2	PPP1R14A	HSP90AA1	JUN	PPP1R14B	PPP1R12A	PARP1	ACTN1	PXN	RHOG	IQGAP1	CDC42	XPO1	CCND1	NCK2	SNAI1	TACC3	CTNNB1	RICTOR	RAC1
Telomerase regulation	0.00240564547676358	CDKN1B	MAX	PINX1	CCND1	SIN3B	RBBP4	TERT	MYC	ABL1	E2F1	SAP18	IFNAR2	HSP90AA1	JUN	SMAD3	TGFB1	PARP2	PTGES3	FOS	NR2F2	TERF1	SP1	WT1	IRF1	NCL	SP3	HNRNPC	RAD9A
NOTCH3 Activation And Transmission Of Signal To Nucleus R-HSA-9013507	0.00244524014516163	NOTCH3	PSEN2	MIB2	PSEN1	YBX1	DLL1	APH1A	DLL4	NEURL1B	UBB	UBC	NEURL1	TACC3	UBA52
LncRNA involvement in canonical Wnt signaling and colorectal cancer WP4258	0.0024985937546083	GSK3B	CTBP2	LEF1	HNRNPU	FZD10	CXXC4	LRP6	WNT6	FRAT1	PORCN	CCND2	FRAT2	WNT11	CCND1	SOX17	MYC	DVL2	WNT1	WNT3	WNT4	FZD1	TFAP2A	JUN	FZD2	CSNK2A1	FZD5	CSNK1A1	WNT7B	CSNK2A2	DKK1	FOSL1	SFRP1	CTNNB1	ROR2	TCF3	ATF3
Signaling By NOTCH1 R-HSA-1980143	0.00252617615028954	HDAC5	NOTCH1	HDAC10	PSEN2	PSEN1	RBPJ	DTX4	DLL1	APH1A	DLL4	NEURL1B	UBB	MYC	DNER	HEY2	UBC	TBL1X	TLE4	TLE2	TLE1	MIB2	DLK1	NCOR2	KAT2B	ADAM17	KAT2A	NCOR1	TBL1XR1	NEURL1	UBA52
Transport Of Mature mRNA Derived From An Intron-Containing Transcript R-HSA-159236	0.00252617615028954	FYTTD1	NUP107	NXT1	SEH1L	NUP188	POLDIP3	SRSF1	U2AF1	NUP160	GLE1	NXF1	NUP62	TPR	NUP43	NUP88	NDC1	RANBP2	SEC13	NUP133	NCBP2	ALYREF	THOC1	SRRM1	THOC6	DDX39A	NUP50	SARNP	SRSF3	SRSF5	SRSF7
Regulation Of PTEN Gene Transcription R-HSA-8943724	0.00252617615028954	HDAC5	ATN1	PTEN	NR2E1	RNF2	RPTOR	RBBP4	SALL4	SLC38A9	MTA2	CBX8	SUZ12	EGR1	JUN	PHC1	CBX4	CBX2	GATAD2A	RRAGA	REST	GDNF	RHEB	SNAI1	LAMTOR2	LAMTOR1	TP53
G1/S Transition R-HSA-69206	0.00253434144367473	RB1	CDKN1A	CDKN1B	PCNA	PSMD14	MAX	GMNN	MCM10	CKS1B	ORC5	PPP2CA	PPP2CB	CCNB1	ORC6	CCND1	UBB	RBBP4	PPP2R1A	MYC	PSMD2	UBC	E2F1	FBXO5	TK1	E2F4	SKP2	E2F5	POLE	LIN52	CDT1	CDC7	CCNA2	POLA2	PSMC5	WEE1	DBF4	CCNE2	TFDP2	CCNE1	CDK4	POLR1A	RPA3	CDK2	CDK1	MNAT1	UBA52
Cellular Senescence R-HSA-2559583	0.00253434144367473	RB1	CDKN1A	CDKN1B	UBE2D1	ETS2	CABIN1	LMNB1	RPS6KA3	RPS6KA2	CDC27	RPS6KA1	MAP2K3	KDM6B	ANAPC7	FOS	TERF1	CCNA2	CCNE2	MAPKAPK3	TFDP2	CCNE1	ANAPC5	ETF1	TP53	UBA52	ANAPC2	RNF2	ANAPC11	HIRA	MAPK9	FZR1	MAPK7	UBB	RBBP4	UBC	E2F1	MAP2K7	MAP4K4	CBX8	SUZ12	JUN	PHC1	CDKN2C	CBX4	UBE2C	CDKN2A	CBX2	HMGA1
Mitophagy R-HSA-5205647	0.00268113631197404	TOMM40	MTERF3	SRC	CSNK2A2	TOMM20	TOMM22	MAP1LC3B	UBB	UBC	TOMM7	MFN2	ULK1	UBA52	ATG5	TOMM6
Prefoldin Mediated Transfer Of Substrate To CCT/TriC R-HSA-389957	0.00268113631197404	CCT3	TUBB	TUBB4B	TUBA4A	CCT6A	TUBA1C	TUBB2B	TUBA1A	TUBA3C	TUBB2A	TUBB3	TCP1	PFDN2	CCT7	CCT4
miRNA regulation of DNA damage response WP1530	0.00274587507805798	RB1	CDKN1A	CDKN1B	CASP9	PIDD1	CCNB1	CCND2	CCND1	MYC	CHEK1	E2F1	ABL1	PMAIP1	SFN	ATRIP	RFC1	APAF1	H2AFX	PML	GADD45G	RRM2B	CCNE2	CDK5	CCNE1	CDK4	CDK2	CDK1	TP53	RAD9A
Small cell lung cancer	0.00274620126738276	ITGB1	RB1	CDKN1B	LAMA1	MAX	PTEN	LAMC2	PIK3CB	PIK3R1	CKS1B	CASP9	RXRA	CCND1	MYC	E2F1	SKP2	APAF1	ITGA3	LAMB2	ITGA2	FN1	LAMB1	NFKBIA	CCNE2	COL4A2	TRAF4	CCNE1	COL4A1	CDK4	TRAF6	CDK2	COL4A6	TP53
Cell-cell communication	0.00274620126738276	ITGB1	CD151	SRC	PXN	LAMC2	IQGAP1	PIK3R1	PIK3CB	NTN1	CDH8	CDH5	PARD6B	CDH3	PARD6A	NCK2	CTNNA1	PTK2B	FYN	RAC1	SPTAN1	SPTBN1	NCK1	VASP	PRKCI	KIRREL2	ACTN3	JUP	DST	ACTN1	ACTN4	CLDN4	CLDN3	NPHS1	CLDN14	PARD3	CLDN7	CDH11	CTNNB1	PTPN6	CD47	PVRL3	PVRL2	PVRL1	SKAP2	PLEC	CRB3
Constitutive Signaling By NOTCH1 HD Domain Mutants R-HSA-2691232	0.00274960187391436	DLL4	NEURL1B	ADAM17	NOTCH1	UBB	NEURL1	UBC	MIB2	DLL1	UBA52
Membrane Binding And Targetting Of GAG Proteins R-HSA-174490	0.00274960187391436	TSG101	UBB	UBC	VPS37C	MVB12A	NMT2	UBAP1	VPS37A	VPS37B	UBA52
Imatinib and Chronic Myeloid Leukemia WP3640	0.00281459856997697	BCR	PDGFRA	SPRED2	CDKN1B	FLT1	MYC	NOP2	KIT	ABL1	PIM1	FOXO3	SKP2
Activated NOTCH1 Transmits Signal To Nucleus R-HSA-2122948	0.00288099184689744	NOTCH1	PSEN2	MIB2	PSEN1	DTX4	DLL1	DLK1	APH1A	DLL4	NEURL1B	ADAM17	UBB	DNER	UBC	NEURL1	UBA52
EPH-ephrin Mediated Repulsion Of Cells R-HSA-3928665	0.00295274687138455	EPHA4	YES1	SRC	CLTC	CLTB	PSEN2	AP2A1	PSEN1	AP2B1	EFNA5	APH1A	EFNB2	EFNA1	TIAM1	EFNA3	EFNB3	AP2S1	FYN	AP2M1	EPHB4	EPHB3	EPHA2
Wnt signaling pathway and pluripotency	0.00299670510787382	GSK3B	CTBP2	LEF1	PPM1J	FZD10	LRP6	SOX2	PPP2CA	WNT6	MAPK9	PPP2CB	FRAT1	CCND2	WNT11	CCND1	RACGAP1	PPP2R1A	MYC	DVL2	WNT1	LDLR	WNT3	WNT4	FZD1	FOXD3	PRKCI	JUN	PRKCH	FZD2	FZD5	WNT7B	FBXW2	POU5F1	FOSL1	CTNNB1	NANOG	TP53
Adipogenesis WP236	0.00301754266646505	RB1	FOXC2	CEBPA	CDKN1A	CELF1	GATA4	GATA3	GATA2	AGPAT2	SOCS3	RXRA	E2F1	NDN	STAT6	E2F4	WNT1	MEF2D	PCK2	MEF2A	FZD1	SREBF1	TGFB1	SMAD3	STAT2	EBF1	HMGA1	NR2F1	MIF	PRLR	KLF15	DLK1	BMP4	NCOR2	CYP26A1	BMP2	KLF6	NCOR1	KLF5	SP1	SCD	PNPLA3	ID3	CTNNB1	TRIB3	IL6ST	PPARA
Mu-calpain pathway	0.00301817161656484	ITGB1	ACTN3	CAPNS1	ACTN1	PXN	CAPN1	RAC1	EZR	TLN1	SPTAN1
Signaling By VEGF R-HSA-194138	0.00302128202846464	CYFIP1	NRP2	AHCYL1	FLT1	ROCK1	ROCK2	SRC	HSPB1	ITPR3	PIK3R1	HOXC13	PIK3CB	CDC42	CDH5	NRAS	NCK2	CTNNA1	PTK2B	FYN	RICTOR	WASF2	NCK1	HSP90AA1	JUP	NANOS3	SPHK1	VEGFC	BAIAP2	MAPKAPK3	ABI2	ABI1	ELMO1	CTNNB1	TRIB3	PKN2	CALM1	DOCK1	BCAR1
Aryl Hydrocarbon Receptor Netpath WP2586	0.00304058023460168	RET	RB1	NQO1	CDKN1A	HSP90AA1	CDKN1B	SRC	AIP	ARNT	NCOR2	NRAS	KLF6	GCLC	MYC	CDK2	E2F1	CYP1B1	AHRR	KRAS	RAF1	NFE2L2
Interactions Of Rev With Host Cellular Proteins R-HSA-177243	0.00306119433310327	NDC1	RANBP2	NPM1	SEC13	NUP107	SEH1L	NUP188	NUP133	RANGAP1	NUP160	XPO1	NUP50	NUP62	TPR	RCC1	NUP43	NUP88	RAN
MAPK Family Signaling Cascades R-HSA-5683057	0.00306119433310327	RET	YWHAB	PEBP1	HSPB1	WDR83	PIK3CB	FGF3	PPP1CB	PPP1CC	SPRED2	SPRED1	XPO1	FGF8	DUSP10	PPP2R1A	MYC	PSMD2	NEFL	PRKG2	NRTN	JAK2	JAK3	SPTAN1	ZNF367	PDGFRA	NCOA3	PPP2R5B	GFRA1	GFRA2	DUSP6	DUSP7	GFRA4	CDC42EP5	PSME4	CDC42EP3	KIT	RASA2	CDC42EP2	SPNS1	TLN1	IL6ST	SOS1	UBA52	LLGL1	CAMK2B	CAMK2D	SHC3	PSMD14
Apoptotic execution phase	0.00312219962501374	BCAP31	DBNL	ROCK1	HMGB2	ADD1	LMNB1	OCLN	STK24	CASP6	HIST1H1D	PKP1	ACIN1	CTNNB1	DSG2	MAPT	VIM	HIST1H1A	SPTAN1	HIST1H1B	HIST1H1C	KPNA1	PLEC	TJP2
Activated NOTCH1 signaling in the nucleus	0.00312956758683942	NOTCH1	PSEN2	MIB2	PSEN1	DTX4	DLL1	DLK1	APH1A	DLL4	NEURL1B	ADAM17	UBB	DNER	UBC	NEURL1	UBA52
RNA polymerase I, RNA polymerase III, and mitochondrial transcription	0.00321080226259154	HIST1H2BN	HIST1H2BM	GTF3C4	RRN3	GTF3C5	HIST1H2BJ	HIST1H2BL	HIST1H3A	SNAPC2	SNAPC3	POLR2E	HIST1H2AD	HIST1H2AC	HIST1H2AB	ZNF143	TBP	POU2F1	SSB	CBX3	H2AFX	HIST1H2AJ	GTF2H1	TFB2M	KAT2B	HIST1H4A	NFIA	POLR3B	POLR1A	NFIB	POLR3D	POLR1D	POLR3F	POLR3G	POLR3H	HIST1H2BB	MNAT1
Signaling by ERBB2	0.00326963325468975	GSK3B	CDKN1A	CDKN1B	SHC1	YWHAB	SRC	PDE1A	PTEN	ADCY4	ADCY3	ITPR3	PIK3R1	FOXO3	ADCY7	CASP9	NRAS	UBB	UBC	ERBB2	FYN	RICTOR	PRKACA	USP8	HSP90AA1	YES1	BAD	ERBB2IP	NR4A1	PRKAR1B	PRKAR1A	AKT1S1	CDK1	TRIB3	KRAS	RAF1	CALM1	SOS1	UBA52
TGF-beta regulation of skeletal system development	0.0033282312060873	ROCK1	ROCK2	THBS2	THBS1	THBS3	PPP2CA	PPP2CB	PPP2R1A	MYC	E2F4	AMH	PITX2	E2F5	LEFTY2	SMAD2	LEFTY1	TGFB2	SMAD3	TGFB1	BMP8A	BMP8B	INHBB	ACVR2B	BMP7	SMAD7	BMP4	BMP2	ZFYVE16	SP1	ID2	ID3	NODAL	BMPR1A
Notch signaling pathway	0.003334446006205	NOTCH2	NOTCH3	NOTCH1	CTBP2	NOTCH4	PSEN2	PSEN1	RFNG	RBPJ	DTX4	DLL1	LFNG	APH1A	DLL4	HEY2	DVL2	HES1	TLE4	TLE2	TLE1	TLE6	NCOR2	KAT2B	ADAM17	KAT2A
Cyclins and cell cycle regulation	0.00356694790656231	RB1	CDKN1A	CDKN1B	CDKN2C	CDKN2A	CCNB1	CCND2	CCND1	CCNE1	CDK4	CDK2	CDK1	E2F1
Signaling events mediated by PRL	0.00356694790656231	ITGB1	EGR1	CDKN1A	ROCK1	SRC	RABGGTB	CCNA2	PTP4A1	TUBA1B	CCNE1	CDK2	RAC1	BCAR1
Colorectal cancer	0.00358551568644352	GSK3B	CDKN1A	RALB	LEF1	PIK3CB	PIK3R1	CASP9	MAPK9	NRAS	BCL2L11	CCND1	MYC	RAC3	PMAIP1	RAC1	BAK1	RALGDS	SMAD2	JUN	TGFB2	SMAD3	TGFB1	BAD	FOS	GADD45G	MSH6	MSH2	BIRC5	CTNNB1	KRAS	RAF1	SOS1	TP53
Chronic myeloid leukemia	0.00358551568644352	RB1	CDKN1A	CDKN1B	SHC3	CTBP2	SHC1	PIK3CB	PIK3R1	CBL	CRKL	NRAS	CCND1	MYC	ABL1	E2F1	BAK1	TGFB2	SMAD3	TGFB1	BAD	CDKN2A	RUNX1	GADD45G	BCR	NFKBIA	CDK4	KRAS	RAF1	SOS1	TP53
Pathways of neurodegeneration	0.00358551568644352	FZD10	PARK7	ZFYVE1	FRAT1	TBK1	FRAT2	TUBB3	KIF5C	PSMD2	KIF5A	CAPN2	CAPN1	MAP2K3	GABARAPL2	CSNK2A1	CSNK2A2	SDHC	ATG14	ATG13	DKK1	SDHB	TUBA4A	ATXN2L	VDAC3	PPIF	ULK2	ULK1	RAF1	UBA52	OPTN	ATF4	PSMD14	PSEN2	ITPR3	PSEN1	KLC1	AGER	COX7A1	GABARAP	UQCRH	KLC4	WNT6	GRIN2A	ATXN2	UBB	ATG101	UBC	DVL2
Chk1/Chk2(Cds1) Mediated Inactivation Of Cyclin B:Cdk1 Complex R-HSA-75035	0.00361259251725596	CCNB1	WEE1	YWHAQ	YWHAB	CHEK1	CDK1	YWHAZ	YWHAG	YWHAH
Transcriptional Regulation Of Testis Differentiation R-HSA-9690406	0.00361259251725596	NR5A1	DMRT1	DHH	WT1	FOXL2	GATA4	SOX9	AMH	WNT4
Ciliary landscape WP4352	0.00372468821471128	RB1	GDI1	TRAF3IP1	MCM10	HSPB11	RPGR	ARHGDIA	NEFL	BBS9	NEFM	RAC1	IFT57	NINL	SNAP29	RAB8A	ZYG11B	EIF5B	RBM14	NUP133	IFT140	DYNLL1	WDR34	MSH2	TIPRL	CD2BP2	IFT46	ARL8B	MCM2	DYNC1I2	DDX5	ECHS1	RALB	CTBP2	SSNA1	VPS4A	COPS7B	IQGAP1	IQGAP3	AGPAT2	SPATA7	EXOSC7	RMND5B	RMND5A	DNPEP	NUP88	CDR2	TFAP2A	NEK8
Attenuation Phase R-HSA-3371568	0.00376602391155541	HSPA8	HSP90AA1	HSP90AB1	HSPA1L	MRPL18	PTGES3	CRYBA4	HSPA2	DNAJB1	UBB	COL4A6	FKBP4	HSPA1B	HSPA1A
FGFR2 Alternative Splicing R-HSA-6803529	0.00376602391155541	RBFOX2	NCBP2	GTF2F1	GTF2F2	PTBP1	POLR2A	ESRP2	HNRNPH1	ESRP1	HNRNPF	POLR2D	POLR2E	HNRNPA1	POLR2I
Assembly Of HIV Virion R-HSA-175474	0.00377099316931708	TSG101	UBB	UBC	VPS37C	MVB12A	NMT2	UBAP1	VPS37A	VPS37B	PPIA	UBA52
Ephrin Signaling R-HSA-3928664	0.00377099316931708	EFNB2	SDCBP	EFNB3	SRC	NCK2	FYN	PKN2	MYL12A	EPHB4	GIT1	EPHB3
p53 signaling pathway	0.0037982597048798	CDKN1A	STEAP3	CD82	PTEN	THBS1	CASP9	PIDD1	CCNB1	CCND2	CCND1	SESN3	CHEK1	PMAIP1	SFN	RPRM	APAF1	SIVA1	CDKN2A	SIAH1	SERPINB5	GADD45G	CCNE2	RRM2B	CCNE1	CDK4	CDK2	CDK1	TP53	TP73
Bladder cancer	0.0037982597048798	RB1	CDKN1A	SRC	CDKN2A	DAPK2	THBS1	TYMP	NRAS	RASSF1	RPS6KA5	CCND1	CDK4	MYC	ERBB2	E2F1	KRAS	RAF1	FGFR3	TP53
Cardiac Progenitor Differentiation WP2406	0.00382291482355321	GSK3B	PDGFRA	NOTCH1	TGFB1	IGF2	CXCR4	PAX6	GATA4	DKK1	POU5F1	SOX2	BMP4	SOX1	LIN28A	SOX17	ZFP42	KIT	TBX20	NCAM1	NANOG	ROR2	NKX2-5	NODAL
Prolactin Signaling Pathway WP2037	0.00386598132302245	ITGB1	GSK3B	SRC	SHC1	PXN	PIK3CB	PIK3R1	CBL	SOCS2	SOCS3	MAPK9	RPS6KA2	MYC	ERBB2	FYN	RAC1	JAK2	YWHAG	JUN	CISH	FOS	PRLR	YWHAZ	NFKBIA	IRF1	PTPN6	SOS1	PPIB	RAF1	PPIA
Photodynamic therapy-induced AP-1 survival signaling. WP3611	0.00386598132302245	RB1	MAP2K3	ATF2	PDGFRA	CDKN1A	HSP90AA1	JUN	CDKN2A	FOS	CCNA2	BCL2L11	CCND1	CCNE1	TRAF6	BCL3	BMF	BAK1	MAP2K7	JUNB	TP53	MCL1	NFE2L2
Gastrin signaling pathway WP4659	0.00386598132302245	ITGB1	ATF2	GSK3B	CDKN1A	CDKN1B	ROCK1	SHC1	SRC	HDC	PXN	PIK3R1	FOXO3	CDC42	MAPK9	CCND1	MYC	FYN	RAC1	PRKACA	JAK2	MEF2D	EGR1	JUN	PRKCH	YES1	ANXA2	CDKN2A	BAD	FOS	KLF4	NFKBIA	BMP2	SP1	KIT	BIRC5	CTNNB1	TCF4	KRAS	RAF1	SOS1	BCAR1
Oocyte meiosis	0.00390133252759066	CAMK2B	ANAPC13	CAMK2D	YWHAB	ADCY4	ADCY3	ITPR3	ADCY7	IGF1R	ANAPC11	CDC20	PPP1CB	PPP2CA	PPP1CC	RPS6KA3	PPP2CB	CCNB1	SLK	YWHAQ	PPP2R1A	RPS6KA2	CDC27	RPS6KA1	FBXO5	PRKACA	YWHAG	YWHAH	ANAPC7	PPP2R5B	YWHAZ	PPP1CA	MAD2L2	MOS	CPEB1	CCNE2	CCNE1	CDC16	CDK2	CDK1	ANAPC5	CALM3	CALM1	CPEB2	MAD1L1	ANAPC2
VEGFA-VEGFR2 Pathway R-HSA-4420097	0.00391579852033549	CYFIP1	AHCYL1	ROCK1	ROCK2	SRC	HSPB1	ITPR3	HOXC13	PIK3CB	PIK3R1	CDC42	CDH5	NRAS	NCK2	CTNNA1	PTK2B	FYN	RICTOR	WASF2	NCK1	HSP90AA1	JUP	NANOS3	SPHK1	BAIAP2	MAPKAPK3	ABI2	ABI1	ELMO1	CTNNB1	TRIB3	PKN2	CALM1	DOCK1	BCAR1
Formation Of Ternary Complex, And Subsequently, 43S Complex R-HSA-72695	0.00391684722503867	RPS9	EIF1AX	RPS8	RPS5	RPS3A	RPSA	EIF2S2	EIF2S1	RPS15	RPS14	RPS25	RPS28	RPS15A	RPS19	RPS29	EIF3I	EIF3J	EIF3E	RPS20	RPS2	RPS11	RPS23
Ubiquitin mediated proteolysis	0.00392182619881989	ANAPC13	CUL7	AIRE	MGRN1	CUL3	UBE2D3	CBLC	UBE2D1	UBE3B	RNF7	UBE2Z	CBL	ANAPC11	CDC20	HERC4	SOCS3	FZR1	UBB	CDC27	UBC	SKP2	MAP3K1	ANAPC7	FBXW8	UBE2B	UBE2C	FBXO2	SIAH1	HUWE1	SYVN1	UBE4A	UBE4B	UBE2G1	UBE2G2	PML	DDB1	CDC34	UBE2R2	TRAF6	CDC16	UBE2N	UBE2O	ANAPC5	BIRC6	TRIP12	SAE1	UBA52	ANAPC2
TGF-beta signaling pathway	0.0039412301853002	ROCK1	ACVR1B	THBS1	PPP2CA	PPP2CB	PPP2R1A	MYC	E2F4	AMH	PITX2	E2F5	LEFTY2	TGIF1	SMAD2	LEFTY1	TGFB2	TGIF2	SMAD3	TGFB1	BMP8A	BMP8B	INHBB	ACVR2B	BMP7	RGMA	SMAD7	BMP4	BMP2	ZFYVE16	SP1	ID2	ID3	NBL1	NODAL	BMPR1A
Bacterial invasion of epithelial cells	0.0039412301853002	ITGB1	SHC3	SHC1	SRC	CLTC	PXN	ARPC5L	CLTB	PIK3CB	PIK3R1	CBL	ACTB	ACTG1	CRKL	CDC42	CTNNA1	RAC1	WASF2	ACTR3	ACTR2	RHOG	FN1	ARPC4	MAD2L2	ELMO1	CTNNB1	ELMO3	ITGA5	DOCK1	BCAR1
Insulin signaling pathway	0.00395538398604341	GSK3B	ARF1	PRKAG1	INPPL1	PTEN	CBLC	PYGL	PIK3CB	CRKL	IGF1R	RPTOR	PPP1CB	RPS6KA3	PPP1CC	RPS6KA5	RPS6KA2	RPS6KA1	NCK2	RAC1	PRKACA	MAP3K6	MAP3K4	NCK1	MAP2K3	MAP4K2	SREBF1	PRKAB2	PRKCI	PRKCH	CSNK2A1	CISH	RHOG	FOS	RHOF	PRKAB1	PRKAR1B	PRKAR1A	RAPGEF1	TRIB3	SGK1	RAF1	EIF4E2	SOS1	PRKAA1	SHC3	STXBP3	ROCK1	SHC1
Budding And Maturation Of HIV Virion R-HSA-162588	0.00398849908280243	TSG101	VPS4B	VPS4A	VPS37C	VPS37A	VPS37B	UBB	UBC	MVB12A	CHMP2A	UBAP1	CHMP7	PPIA	UBA52	CHMP5
HSF1 Activation R-HSA-3371511	0.00398849908280243	HSP90AA1	HSP90AB1	HSPA1L	MRPL18	PTGES3	CRYBA4	EEF1A1	DNAJB1	UBB	POLR1A	RPA3	COL4A6	FKBP4	HSPA1B	HSPA1A
SUMOylation Of RNA Binding Proteins R-HSA-4570464	0.00402622024370296	CBX8	NDC1	RANBP2	NOP58	SEC13	NUP107	SEH1L	PHC1	NUP188	CBX4	NUP133	CBX2	NUP160	RNF2	NUP50	NUP62	SUMO2	TPR	NUP43	NUP88	HNRNPC
Progesterone-mediated oocyte maturation	0.00414589253285645	ANAPC13	HSP90AB1	ADCY4	GNAI3	ADCY3	PRKX	PIK3CB	PIK3R1	ADCY7	IGF1R	ANAPC11	RPS6KA3	MAPK9	CCNB1	FZR1	RPS6KA2	CDC27	RPS6KA1	PRKACA	HSP90AA1	ANAPC7	CCNA2	MAD2L2	MOS	CPEB1	CDC16	CDK2	CDK1	ANAPC5	KRAS	RAF1	MAD1L1	ANAPC2
MTOR Signaling R-HSA-165159	0.00420730543978775	PRKAA1	PRKAB2	CAB39	YWHAB	STRADA	STRADB	PRKAG1	PRKAB1	RPTOR	FKBP1A	PPM1A	RRAGA	EEF2K	RHEB	AKT1S1	SLC38A9	LAMTOR2	LAMTOR1	EIF4B
Plasma Lipoprotein Clearance R-HSA-8964043	0.00420730543978775	CLTC	HDLBP	APOA1	APOBR	AP2A1	LSR	AP2B1	UBB	NPC2	UBC	APOC1	AP2S1	APOE	LDLRAP1	LDLR	UBA52	AP2M1
Rev-mediated Nuclear Export Of HIV RNA R-HSA-165054	0.00420730543978775	NDC1	RANBP2	SEC13	NUP107	SEH1L	NUP188	NUP133	RANGAP1	NUP160	XPO1	NUP50	NUP62	TPR	RCC1	NUP43	NUP88	RAN
Apoptotic Cleavage Of Cellular Proteins R-HSA-111465	0.00420730543978775	BCAP31	DBNL	ROCK1	ADD1	LMNB1	FZR1	OCLN	STK24	CASP6	ACIN1	CTNNB1	PKP1	DSG2	MAPT	VIM	SPTAN1	PLEC	TJP2
Interactions Of Vpr With Host Cellular Proteins R-HSA-176033	0.00420730543978775	NDC1	RANBP2	SEC13	NUP107	SEH1L	NUP188	NUP133	HMGA1	PSIP1	NUP160	NUP50	NUP62	TPR	NUP43	NUP88	SLC25A5	SLC25A4	KPNA1
mRNA surveillance pathway	0.00421889392018453	DAZAP1	SMG1	NXT1	RNMT	CSTF3	MSI1	MSI2	SMG7	GLE1	PPP1CB	PPP2CA	PPP1CC	NXF1	PPP2CB	PABPN1	PPP2R1A	PCF11	PPP2R3C	SAP18	UPF1	CPSF6	CPSF1	FUS	NCBP2	ALYREF	CPSF3	PABPC4	PPP2R5B	SRRM1	PPP1CA	NUDT21	DDX19B	ACIN1	ETF1	CPSF4L	PABPC1
Mitotic G2-G2/M Phases R-HSA-453274	0.0043978173341151	CDKN1A	HSP90AB1	CCP110	FOXM1	PPP1CB	TUBA1A	XPO1	PPP2R1A	PSMD2	NEK2	MYBL2	NINL	RAB8A	YWHAG	CDK5RAP2	LIN52	OFD1	HSP90AA1	BORA	PPP1R12A	TUBB	DYNLL1	TUBA4A	HAUS2	HAUS1	CCNA2	MZT2A	PSME4	CEP63	AJUBA	TP53	UBA52	OPTN	SDCCAG8	DYNC1I2	PSMD14	DCTN2	TUBGCP2	SSNA1	PPP2CA	PPP2CB	CCNB1	UBB	HAUS8	RBBP4	UBC	E2F1	CEP78
Association of TriC/CCT with target proteins during biosynthesis	0.00442877486550674	CCT3	FBXW4	NOP56	SPHK1	FBXW2	CCT6A	TCP1	XRN2	LONP2	FBXO6	FBXL3	FKBP9	KIFC3	CCT7	CCT4
PTF1A related regulatory pathway WP4147	0.00443930518852805	KAT2B	NOTCH1	CTNNB1	HES1	PROX1	RBPJ	PTF1A	NKX6-1
NOTCH2 Activation And Transmission Of Signal To Nucleus R-HSA-2979096	0.00448002710937806	NOTCH2	APH1A	DLL4	NEURL1B	UBB	NEURL1	UBC	MIB2	PSEN2	PSEN1	DLL1	UBA52
Fcgamma Receptor (FCGR) Dependent Phagocytosis R-HSA-2029480	0.00448234977196381	CYFIP1	AHCYL1	HSP90AB1	PRKCSH	SRC	WIPF2	ITPR3	PIK3CB	PIK3R1	PLA2G6	PLD3	ACTG1	PLD2	CDC42	ABL1	FYN	FCGR1A	WASF2	NCK1	ACTR3	ACTR2	HSP90AA1	YES1	LIMK1	MYO5A	MYO9B	BAIAP2	HCK	ABI2	ABI1	ELMO1	MYH9	DOCK1
Cytoprotection By HMOX1 R-HSA-9707564	0.00448234977196381	COX19	COX7B	SURF1	CHD9	TACO1	COX5A	LRPPRC	NCOR2	BRIP1	NCOR1	RXRA	SIN3B	SCO1	TBL1XR1	CARM1	BLVRB	TXNIP	NLRP3	COX14	MAFK	TBL1X	PPARA	COX20	NFE2L2
TRAF6 Mediated Induction Of NFkB And MAP Kinases Upon TLR7/8 Or 9 Activation R-HSA-975138	0.00460173483150343	NLRX1	HOXC13	NOD2	AGER	TANK	PPP2CA	RPS6KA3	MAPK9	PPP2CB	RPS6KA5	MAPK7	UBB	PPP2R1A	IRAK2	RPS6KA2	RPS6KA1	UBC	MAP2K7	MAP2K3	MEF2A	IKBIP	JUN	MAP3K1	KCNH8	FOS	DUSP6	DUSP7	NFKBIA	MAPKAPK3	GDNF	TNIP2	TRAF6	UBE2N	TAB3	UBE2V1	TP53	UBA52
Chronic myeloid leukemia	0.00462794887713801	RB1	CDKN1A	CDKN1B	SHC3	CTBP2	SHC1	CBLC	PIK3CB	PIK3R1	CBL	CRKL	NRAS	CCND1	MYC	ABL1	E2F1	TGFB2	SMAD3	TGFB1	BAD	CDKN2A	RUNX1	BCR	NFKBIA	CDK4	KRAS	RAF1	SOS1	TP53
Defective LFNG Causes SCDO3 R-HSA-5083630	0.00469579417941628	LFNG	NOTCH2	NOTCH3	NOTCH1	NOTCH4
TFAP2 (AP-2) Family Regulates Transcription Of Cell Cycle Factors R-HSA-8866911	0.00469579417941628	TFAP2A	KDM5B	CDKN1A	TFAP2C	MYC
TFAP2A Acts As A Transcriptional Repressor During Retinoic Acid Induced Cell Differentiation R-HSA-8869496	0.00469579417941628	TFAP2A	NPM1	NOP2	MYBL2	HSPD1
Prolactin regulation of apoptosis	0.00470085095887348	SDCCAG3	HSP90AB1	TNFRSF11A	UQCRH	SOCS2	LDHB	SOCS3	SPRED1	TBK1	MRPL40	CCND1	FTH1	PSMD2	MYB	UBTD1	SLC16A9	PHLDA2	HNRNPA1	CA13	GET4	PCMTD1	EGR1	HSP90AA1	CISH	F12	MID1IP1	IGF2	BHLHA15	SHISA2	DUSP6	EEF1A1	EFNA1	KLF6	PQLC1	WT1	IRF1	BCL3	KLF9	NABP1	TMBIM6	SSBP1	ALDH7A1
Signal transduction by L1	0.00470096815601129	ITGB1	CSNK2A1	CLTC	CSNK2A2	AP2A1	AP2B1	L1CAM	RPS6KA3	RPS6KA5	RPS6KA2	RPS6KA1	AP2S1	NCAM1	RAC1	ITGA5	AP2M1	SH3GL2
SARS-CoV-2-host Interactions R-HSA-9705683	0.00473858342942213	NUP107	HSP90AB1	NUP188	YWHAB	HOXC13	RPS15	RPS14	GJA1	MAP1LC3B	TBK1	RPS19	YWHAQ	NUP62	TRIM25	SNRPD3	RPS11	YWHAG	YWHAH	NDC1	IFNAR2	SEC13	RPS9	HSP90AA1	NUP133	RPS8	RPS5	RPSA	RPS3A	ATG14	HLA-G	IL17RC	YWHAZ	IRF3	NUP50	TRAF6	MASP2	UBE2V1	SEH1L	NOD2	NUP160	RPS15A	TKFC	IRAK2	G3BP1	TPR	VPS11	NLRP3	NUP88
Telomerase protein component gene hTERT transcriptional regulation	0.00483868888743871	TERT	MAX	SP1	WT1	MYC	SP3	MZF1	TP53
Hedgehog signaling pathway	0.00483868888743871	GSK3B	DHH	WNT8A	PRKX	GLI1	GLI3	ARNTL	WNT6	SHH	WNT11	ZIC2	RAB23	SAP18	SOX9	PRKACA	WNT1	WNT3	WNT4	CSNK1A1	WNT7B	PTCH2	BMP8A	BMP8B	BMP7	BMP4	BMP2	CSNK1G2	CSNK1G1
NCAM signaling for neurite out-growth	0.00483868888743871	YWHAB	SRC	CACNA1H	NRAS	RPS6KA5	NRTN	FYN	NCAM1	SPTAN1	SPTBN1	GFRA1	GFRA2	GFRA4	CACNB1	COL2A1	COL4A2	COL5A1	GDNF	COL4A1	ARTN	PTPRA	COL6A2	COL6A1	CDK1	COL4A5	KRAS	RAF1	SOS1
Signaling events mediated by VEGFR1 and VEGFR2	0.00483868888743871	ARF1	PRKAA1	FLT1	HSP90AB1	ROCK1	SRC	PXN	PRKAG1	PTPRJ	IQGAP1	PIK3R1	CBL	AKAP1	CDC42	CDH5	NCK2	CTNNA1	PTK2B	FYN	PRKACA	NCK1	MAP2K3	HSP90AA1	PRKAB1	CTNNB1	CALM3	PTPN6	RAF1
Translesion Synthesis By REV1 R-HSA-110312	0.00490273860960987	MAD2L2	PCNA	RFC4	UBB	POLR1A	RPA3	UBC	REV1	REV3L	UBA52
Mitotic G2-G2/M phases	0.00494345644799691	DYNC1I2	DCTN2	TUBGCP2	SSNA1	CCP110	CCNB1	TUBA1A	XPO1	PPP2R1A	E2F1	NEK2	PRKACA	NINL	YWHAG	CDK5RAP2	CEP78	OFD1	DYNC1H1	HSP90AA1	TUBB	NDE1	DYNLL1	TUBB4B	CDK11B	HAUS2	TUBA4A	CCNA2	WEE1	CDK2	CDK1	CEP63	MNAT1	SDCCAG8
Fas signaling pathway	0.00498950659386308	RB1	NFAT5	ROCK1	DIABLO	SRC	PDCD6	FAF1	CLTC	HSPB1	ADRB2	PIK3R1	PIK3CB	ACTB	ACTG1	MAPK9	MAPK7	RIPK1	BAK1	MAP2K7	MAPK6	AGFG1	CASP8AP2	MAP3K1	PARP1	RFC1	CSNK1A1	CAD	NFATC3	NFATC2	PAWR	NFATC1	HIPK3	NFATC4	SLTM	PTPN6	CD47	EZR	TP53	CSNK1G2	CSNK1G1	PLEC
Adipogenesis	0.00505548228454583	RB1	CEBPA	FOXC2	CDKN1A	CELF1	GATA4	GATA3	GATA2	AGPAT2	SOCS3	RXRA	E2F1	NDN	STAT6	E2F4	WNT1	MEF2D	PCK2	MEF2A	FZD1	SREBF1	SMAD3	TGFB1	STAT2	EBF1	HMGA1	NR2F1	MIF	PRLR	KLF15	DLK1	BMP4	NCOR2	CYP26A1	BMP2	KLF6	NCOR1	KLF5	SP1	SCD	PNPLA3	ID3	CTNNB1	TRIB3	IL6ST	PPARA
POU5F1 (OCT4), SOX2, NANOG Repress Genes Related To Differentiation R-HSA-2892245	0.00518055682615533	EOMES	SOX2	TSC22D1	GSC	GATA6	NANOG	DKK1
Meiotic recombination	0.00519629030519545	HIST1H2BN	HIST1H2BM	HIST1H2BJ	HIST1H2BL	H2AFX	HIST1H2AJ	TOP3A	RPA1	MND1	HIST1H4A	RAD51C	HIST1H3A	CDK4	MSH4	RPA3	DMC1	MSH5	CDK2	RBBP8	HIST1H2AD	HIST1H2BB	HIST1H2AC	HIST1H2AB
G2/M Transition R-HSA-69275	0.00542819954069709	CDKN1A	HSP90AB1	CCP110	FOXM1	PPP1CB	TUBA1A	XPO1	PPP2R1A	PSMD2	NEK2	MYBL2	NINL	RAB8A	YWHAG	CDK5RAP2	LIN52	OFD1	HSP90AA1	BORA	PPP1R12A	TUBB	DYNLL1	TUBA4A	HAUS2	HAUS1	CCNA2	MZT2A	PSME4	CEP63	AJUBA	TP53	UBA52	OPTN	SDCCAG8	DYNC1I2	PSMD14	DCTN2	TUBGCP2	SSNA1	PPP2CA	PPP2CB	CCNB1	UBB	HAUS8	RBBP4	UBC	CEP78	DYNC1H1
Rb tumor suppressor/checkpoint signaling in response to DNA damage	0.00544766393923925	RB1	CDKN1A	WEE1	CDK4	CDK2	CHEK1	CDK1	E2F1	TP53	YWHAH
MyD88 Dependent Cascade Initiated On Endosome R-HSA-975155	0.0054775537537052	NLRX1	HOXC13	NOD2	AGER	TANK	PPP2CA	RPS6KA3	MAPK9	PPP2CB	RPS6KA5	MAPK7	UBB	PPP2R1A	IRAK2	RPS6KA2	RPS6KA1	UBC	MAP2K7	MAP2K3	MEF2A	IKBIP	JUN	MAP3K1	KCNH8	FOS	DUSP6	DUSP7	NFKBIA	MAPKAPK3	GDNF	TNIP2	TRAF6	UBE2N	TAB3	UBE2V1	TP53	UBA52
Tumor suppressor Arf inhibits ribosomal biogenesis	0.00548417953647606	RB1	HSP90AA1	CDKN2A	PIK3R1	TBX2	POLR1A	MYC	ABL1	E2F1	POLR1D	RAC1	TP53	HSPA1A
RANKL regulation of apoptosis and immune response	0.00548417953647606	CD80	TNFRSF11A	TXN	GABPB1	THBS2	ICAM1	PYCARD	CDC42	CDH5	CCND2	CDC27	ADORA1	ACP5	BAK1	RPL17	EGR1	JUN	ITGA3	NFATC1	ILF3	BMP2	CDK4	FUBP1	LHX1	CDK1	TXNIP	RPS20	CALM1	CDK16
Activation Of Gene Expression By SREBF (SREBP) R-HSA-2426168	0.00560221749087371	IDI1	FDPS	SREBF1	CHD9	NFYB	NFYC	ELOVL6	SQLE	LMBR1	RXRA	SCD	TBL1XR1	CARM1	PMVK	SC5D	MVD	TBL1X	PPARA	FDFT1
Inactivation of Cdc42 and Rac	0.00561378974197511	CDC42	GPC1	ARHGAP39	RAC1	SLIT2	SRGAP2	SRGAP1
Post-translational regulation of adherens junction stability and disassembly	0.00561378974197511	RET	JUP	SRC	BDNF	IGF2	GFRA1	IQGAP1	IGF1R	CDC42	GNA13	TIAM1	SNX1	GDNF	ABL1	CTNNA1	CTNNB1	FYN	PTPN6	RAC1	CBLL1	RAB5A
Presenilin action in Notch and Wnt signaling	0.00561378974197511	FZD1	GSK3B	JUN	NOTCH1	TLE1	CSNK2A1	CSNK1A1	PSEN1	FOS	RBPJ	DLL1	DKK1	LRP6	AES	APH1A	FRAT1	ADAM17	CCND1	MYC	CTNNB1	WNT1
MAP kinase signaling pathway	0.00564704122342121	ATF2	CEBPA	MAX	SHC1	TRADD	RPS6KA3	MAPK9	RPS6KA5	MAPK7	MYC	RPS6KA2	RPS6KA1	RIPK1	RAC1	MAP3K6	MAP2K7	MAPK6	MAP3K4	MAP4K3	MAP4K4	MAP2K3	MAP4K2	JUN	TGFB2	MAP3K1	TGFB1	FOS	NFKBIA	MAPKAPK3	SP1	RAF1
Endosomal Sorting Complex Required For Transport (ESCRT) R-HSA-917729	0.00566751779053791	TSG101	VPS4B	VPS4A	VPS37C	VPS37A	SNF8	VPS37B	UBB	UBC	MVB12A	CHMP2A	UBAP1	CHMP7	UBA52	CHMP5
Notch Signaling Pathway Netpath WP61	0.00568654739285144	NOTCH2	GSK3B	NOTCH3	CDKN1A	NOTCH1	SRC	NOTCH4	PSEN2	PSEN1	GATA3	PIK3R1	RBPJ	DLL1	DLL4	APH1A	CCND1	MYC	HEY2	HES1	JAK2	TLE1	NCOR2	ADAM17	NCOR1	MAPT
Constitutive Signaling By NOTCH1 HD+PEST Domain Mutants R-HSA-2894862	0.0056961863871474	HDAC5	NOTCH1	HDAC10	PSEN2	MIB2	PSEN1	RBPJ	DLL1	NCOR2	APH1A	DLL4	KAT2B	NEURL1B	ADAM17	KAT2A	NCOR1	UBB	TBL1XR1	MYC	HEY2	UBC	NEURL1	TBL1X	UBA52
Cooperation Of Prefoldin And TriC/CCT In Actin And Tubulin Folding R-HSA-389958	0.00573387885266537	CCT3	TUBB	TUBB4B	TUBA4A	CCT6A	TUBA1C	TUBA1B	TUBB2B	TUBA1A	TUBA3C	TUBB2A	TUBB3	TCP1	PFDN2	CCT7	CCT4
Transport Of SLBP Dependant Mature mRNA R-HSA-159230	0.00573387885266537	NDC1	RANBP2	SLBP	SEC13	NUP107	SEH1L	NUP188	NUP133	NCBP2	ALYREF	NUP160	NXF1	NUP50	NUP62	TPR	NUP43	NUP88
Wnt signaling pathway and pluripotency WP399	0.00573606374944248	GSK3B	CTBP2	LEF1	PPM1J	FZD10	LRP6	SOX2	PPP2CA	WNT6	MAPK9	PPP2CB	FRAT1	CCND2	WNT11	CCND1	RACGAP1	PPP2R1A	MYC	DVL2	WNT1	LDLR	WNT3	WNT4	FZD1	FOXD3	PRKCI	JUN	PRKCH	FZD2	FZD5	WNT7B	FBXW2	POU5F1	FOSL1	CTNNB1	NANOG	TP53
DNA Replication WP466	0.00579139530982934	CDT1	PCNA	RFC4	RFC1	GMNN	RPA1	MCM10	CDC7	ORC5	POLA2	ORC6	DBF4	POLD1	RPA3	UBC	CDK2	POLE	UBA52	MCM2
Pre-implantation embryo WP3527	0.00579139530982934	ESRRA	TFAP2B	EGR1	IRX5	HMGA1	GATA3	GATA2	KLF4	BARX2	POU5F1	ZFP36L2	TBX3	FOXQ1	SOX2	MOS	DNMT3L	ZFP36	DPPA3	SIX3	ZFP42	NKX2-1	NANOG	E2F5	MYBL1
G13 Signaling Pathway WP524	0.00579139530982934	CYFIP1	ROCK1	ROCK2	LIMK1	ARHGDIG	MYBPH	IQGAP1	PIK3CB	CIT	CDC42	GNA13	PPP1CB	CFL1	PIP4K2A	RAC1	PFN1	CALM1	MAP3K4
Host-pathogen interaction of human coronaviruses - MAPK signaling WP4877	0.00579139530982934	IFITM3	MAP2K3	ATF2	IFITM1	JUN	IFITM2	MAP3K1	FOS	BST2	RPS6KA3	MAPK9	RPS6KA2	RPS6KA1	MAP2K7	RAF1	JUNB	MAP3K4
Bacterial invasion of epithelial cells	0.00582279222550779	ITGB1	SHC3	SHC1	SRC	CLTC	PXN	ARPC5L	CLTB	CBLC	PIK3CB	PIK3R1	CBL	ACTB	ACTG1	CRKL	CDC42	CTNNA1	RAC1	WASF2	RHOG	FN1	ARPC4	MAD2L2	ELMO1	CTNNB1	ITGA5	DOCK1	BCAR1
Toll Like Receptor 9 (TLR9) Cascade R-HSA-168138	0.00583743697555624	NLRX1	HOXC13	NOD2	AGER	TANK	EEA1	PPP2CA	RPS6KA3	MAPK9	PPP2CB	RPS6KA5	MAPK7	UBB	PPP2R1A	IRAK2	RPS6KA2	RPS6KA1	UBC	MAP2K7	MAP2K3	MEF2A	IKBIP	JUN	MAP3K1	KCNH8	FOS	DUSP6	DUSP7	NFKBIA	MAPKAPK3	GDNF	TNIP2	TRAF6	UBE2N	TAB3	UBE2V1	TP53	UBA52
Clathrin-mediated Endocytosis R-HSA-8856828	0.00583743697555624	RAB5B	RAB5C	TFRC	GPS1	ITSN1	CLTC	CLTB	AP2A1	NEDD8	ADRB2	FNBP1L	CBL	UBB	FCHO1	UBC	FCHO2	DVL2	AP2S1	UBQLN1	NLRP3	PIP5K1C	LDLRAP1	EPS15	LDLR	AP2M1	SH3GL2	AGFG1	SH3GL1	SLC18A3	ACTR3	HSPA8	ACTR2	SYT1	FNBP1	SYNJ2	EPS15L1	AP2B1	EPN1	GAK	COPS6	COPS5	DNAJC6	COPS8	VAMP4	UBA52	RAB5A	PICALM	VAMP3
Thyroid hormone signaling pathway	0.00585017495795153	NOTCH2	PFKFB2	NOTCH3	GSK3B	NOTCH1	THRA	SRC	NOTCH4	ATP2A3	GATA4	PIK3R1	PIK3CB	ACTB	ACTG1	CASP9	NRAS	RXRA	CCND1	MYC	PRKACA	WNT4	MED1	BAD	NCOA3	DIO3	ATP1B3	ATP1B1	MED4	BMP4	RCAN1	KAT2B	KAT2A	PLCB3	NCOR1	RHEB	CTNNB1	KRAS	RAF1	PLCD3	TP53	PFKP	PLCD1
mTOR signaling pathway	0.00585017495795153	GSK3B	PTEN	FZD10	PIK3CB	IGF1R	RPTOR	RPS6KA3	RPS6KA2	RPS6KA1	SKP2	SEC13	STRADA	STRADB	SLC7A5	RRAGA	AKT1S1	TBC1D7	ATP6V1B2	ULK2	ULK1	RAF1	EIF4E2	SGK1	SOS1	PRKAA1	SEH1L	CAB39	NPRL2	WNT8A	SLC3A2	PIK3R1	LRP6	WNT6	NRAS	WNT11	DVL2	SLC38A9	RICTOR	WNT1	WNT3	EIF4B	WNT4	FZD1	FZD2	FZD5	INSR	WNT7B	RHEB
Spliceosome	0.00592687419036937	DDX5	SF3B3	SF3B6	SRSF1	DDX42	HNRNPU	U2AF1	SNRNP70	PCBP1	TRA2B	TRA2A	SNRPD3	TXNL4A	HNRNPA1	SF3B1	SMNDC1	SRSF10	HSPA8	PPIL1	SF3A1	SF3A2	HSPA1L	NCBP2	ALYREF	BUD31	THOC1	HSPA2	LSM4	LSM3	U2SURP	LSM2	PRPF4	PHF5A	PRPF3	SRSF3	ACIN1	PPIH	SRSF5	HNRNPC	SRSF7	RBMX	HSPA1B	RBM22	HSPA1A
Bladder cancer	0.00594868200871786	RB1	CDKN1A	CDKN2A	DAPK2	VEGFC	THBS1	TYMP	NRAS	RASSF1	RPS6KA5	CCND1	CDK4	MYC	ERBB2	E2F1	KRAS	RAF1	FGFR3	TP53
Gene expression regulation in late stage pancreatic bud precursor cells	0.00594868200871786	NOTCH1	ONECUT3	ONECUT1	HES1	HNF1B	RBPJ
Nectin adhesion pathway	0.00594868200871786	FARP2	SRC	IQGAP1	PIK3R1	CDC42	RAP1B	CTNNA1	RAPGEF1	CTNNB1	PIP5K1C	RAC1	PVRL3	TLN1	PVRL2	PVRL1
Nuclear events mediated by MAP kinases	0.00594868200871786	MEF2A	ATF2	JUN	FOS	DUSP6	DUSP7	PPP2CA	MAPK9	PPP2CB	RPS6KA3	MAPK7	RPS6KA5	PPP2R1A	RPS6KA2	RPS6KA1
Angiotensin II-mediated activation of JNK pathway via Pyk2-dependent signaling	0.00594868200871786	CAMK2B	MAP2K3	MEF2A	ATF2	JUN	MAP3K1	SHC1	SRC	FOS	CRKL	PTK2B	CALM3	RAC1	CALM1	RAF1	SOS1	MEF2D	BCAR1
G13 signaling pathway	0.00594868200871786	ROCK1	ROCK2	LIMK1	ARHGDIG	MYBPH	IQGAP1	PIK3CB	CIT	CDC42	GNA13	PPP1CB	CFL1	PIP4K2A	CALM3	RAC1	CALM1	PFN1	MAP3K4
Metabolism Of Cofactors R-HSA-8978934	0.00604847262361911	COQ3	HSP90AA1	IDH1	NANOS3	PDSS2	PRKG2	PDSS1	COQ9	CALM1	COQ7	COQ5
C-Myb transcription factor network	0.00610957118024706	CEBPA	CDKN1A	CDKN1B	LEF1	YEATS4	GATA3	IQGAP1	ETS2	CCNB1	NRAS	CCND1	TRIM28	CASP6	MYC	MYB	PIM1	HES1	WNT1	HSPA8	GSTM1	CBX4	CDKN2A	SND1	HIPK2	SKI	NCOR1	SP1	KIT	KRAS	ZFPM1	MAD1L1	ADA
Cell Differentiation - Index expanded WP2023	0.00611199418095865	MEF2A	SOX2	HDAC5	LEFTY1	TLX3	PAX7	TLX2	ID2	KLF4	LEFTY2	MEF2D
Mitochondrial Protein Import R-HSA-1268020	0.00621255288008096	COX19	TOMM40	CCNI	TIMM9	COX17	TIMM13	TOMM20	TOMM22	HSPD1	CHCHD4	CHCHD2	SAMM50	CHCHD7	GRPEL2	DNAJC19	HSPA9	MTX1	CHCHD10	TIMM21	BCS1L	GFER	TOMM7	ACO2	SLC25A4	SLC25A13	TOMM6
Pathways affected in adenoid cystic carcinoma WP3651	0.00621719746374093	CEBPA	NOTCH1	MYCBP	UHRF1	MAX	PTEN	FOXO3	DTX4	MYC	MYB	CHEK1	ERBB2	MYBL1	MAGI1	KDM6B	BRD1	MGA	ARID1A	MORF4L1	MYCN	NCOR1	NFIB	KAT6A	RAF1	FGFR4	TP53
p75 neurotrophin receptor-mediated signaling	0.00626602019324865	RTN4R	ZNF274	PRDM4	DIABLO	SHC1	ITSN1	PSEN2	PIK3R1	PSEN1	RTN4	APH1A	CASP9	MAPK9	BCL2L11	UBB	CASP6	ARHGDIA	UBC	NTF3	E2F1	NDN	RAC1	ECT2	NGFR	PRKCI	PLEKHG2	APAF1	BDNF	BAD	SORT1	ARHGEF17	PLEKHG5	ARHGEF18	NFKBIA	TIAM1	ADAM17	TRAF6	ARHGEF4	ARHGEF2	SOS1	TP53	UBA52	ITGB3BP
Transport of mature transcript to cytoplasm	0.00626602019324865	RANBP2	SLBP	NUP107	SEH1L	NUP188	NUP133	CPSF1	NCBP2	ALYREF	CPSF3	SRSF1	U2AF1	NUP160	SRRM1	NXF1	NUP50	NUP62	TPR	SRSF3	NUP43	NUP88	SRSF5	SRSF7
Signaling by NODAL	0.00626602019324865	SMAD2	LEFTY1	SMAD3	FOXH1	ACVR1B	FOXO3	ACVR2B	LEFTY2	TDGF1	CFC1	NODAL
Telomeres, telomerase, cellular aging, and immortality	0.00626602019324865	RB1	PPP2CA	HSP90AA1	POLR2A	TERT	TEP1	MYC	KRAS	TERF1	TP53	IGF1R
Hepatitis B	0.00628286843330285	RB1	ATF2	CDKN1A	YWHAB	PIK3CB	CASP9	TBK1	YWHAQ	MYC	JAK2	JAK3	MAP2K3	APAF1	DDX58	FOS	YWHAZ	CCNA2	DDB1	CREB3	CCNE2	IRF3	CCNE1	TRAF6	VDAC3	BIRC5	RAF1	SOS1	TP53	ATF4	PCNA	SRC	PIK3R1	MAPK9	NRAS	E2F1	PTK2B	STAT6	MAP2K7	JUN	TGFB2	EGR3	SMAD3	TGFB1	MAP3K1	BAD	STAT2	NFATC3	NFATC2
Prolactin activation of MAPK signaling	0.00628588617380092	ITGB1	GSK3B	SHC1	SRC	PXN	PIK3CB	PIK3R1	CBL	SOCS2	MAPK9	SOCS3	MYC	RPS6KA2	ERBB2	FYN	RAC1	JAK2	YWHAG	JUN	CISH	FOS	PRLR	YWHAZ	NFKBIA	IRF1	PPIB	RAF1	SOS1	PPIA
MAPK signaling pathway	0.00628588617380092	ATF2	TRADD	HSPB1	FGF3	CRKL	CASP9	RPS6KA3	RPS6KA5	FGF8	DUSP10	EEF2K	CASP6	MYC	RPS6KA2	RPS6KA1	STMN1	RAC3	CHP1	RAC1	PRKACA	MAP3K6	MAP3K4	MEF2A	MAP2K3	MAP4K2	PDGFRA	PRKCH	CACNA2D3	FOS	DUSP6	DUSP7	CACNB1	TMEM37	PPM1A	PLCB3	PPM1B	MAPKAPK3	TRAF6	RASA2	MAPT	RAF1	SOS1	TP53	ATF4	RALB	MAX	SHC1	PLA2G1B
S Phase R-HSA-69242	0.00635058205646917	RB1	GSK3B	CDKN1A	CDKN1B	GMNN	UBE2D1	CKS1B	CCND1	MYC	PSMD2	CDC27	PMEPA1	SKP2	POLE	LIN52	RFC4	ANAPC7	ESCO2	CCNA2	CCNE2	TFDP2	CCNE1	POLR1A	PSME4	ANAPC5	UBA52	ANAPC2	PCNA	PSMD14	MAX	CDCA5	ANAPC11	ORC5	FZR1	ORC6	UBB	RBBP4	POLD1	UBC	E2F1	E2F4	E2F5	CDT1	UBE2C	GINS3	POLA2	PSMC5	WEE1
Toll Like Receptor 7/8 (TLR7/8) Cascade R-HSA-168181	0.00639846047659909	NLRX1	HOXC13	NOD2	AGER	TANK	PPP2CA	RPS6KA3	MAPK9	PPP2CB	RPS6KA5	MAPK7	UBB	PPP2R1A	IRAK2	RPS6KA2	RPS6KA1	UBC	MAP2K7	MAP2K3	MEF2A	IKBIP	JUN	MAP3K1	KCNH8	FOS	DUSP6	DUSP7	NFKBIA	MAPKAPK3	GDNF	TNIP2	TRAF6	UBE2N	TAB3	UBE2V1	TP53	UBA52
Shigellosis	0.00649129506346139	ITGB1	GSK3B	ARF1	TRADD	UBE2D3	ARPC5L	UBE2D1	PIK3CB	FNBP1L	ACTB	CRKL	ACTG1	RPTOR	PYCARD	RPS6KA5	TBK1	CAPNS1	CAPN2	RAC1	CAPN1	CAST	ACTR3	GABARAPL2	ACTR2	FNBP1	ACTN1	ACTN4	ATG14	RRAGA	PLCB3	MYL7	IRF3	TRAF6	AKT1S1	ELMO1	ARHGEF2	UBE2V1	ITGA5	PFN1	TLN1	TP53	UBA52	DOCK1	ROCK1	ROCK2	SRC	PXN	FOXO6
Somatic sex determination WP4814	0.00652845140929427	NR5A1	DMRT1	DHH	WT1	FOXL2	GATA4	SOX9	AMH	WNT4
MECP2 and Associated Rett Syndrome WP3584	0.00652845140929427	CNP	DLX5	FOXG1	PTEN	PSIP1	CTCF	YBX1	NREP	FGF3	IGF1R	CSRP1	E2F1	GRIA3	GAMT	FUS	BDNF	GAD1	IGF2	POU3F2	POU4F1	REST	NCOR1	HNRNPH1	SP1	HNRNPF	SP3	SGK1	FKBP5
Mitochondrial protein import	0.00654455850018308	DNAJC19	HSPA9	TOMM40	MTX1	TIMM9	COX17	TIMM13	TIMM21	BCS1L	TOMM20	GFER	TOMM22	HSPD1	CHCHD4	SAMM50	TOMM70A	GRPEL2	TOMM7	ACO2	SLC25A4	SLC25A13	TOMM6
Chromosome maintenance	0.00656438756001562	HIST1H2BN	DIDO1	HIST1H2BM	PCNA	HIST1H2BJ	HIST1H2BL	CENPA	LMNB1	TERT	RBBP4	MIS18BP1	POLD1	HIST1H2AD	OIP5	POLE	HIST1H2AC	HIST1H2AB	CENPU	NPM1	RFC4	LIG1	RFC1	HIST1H2AJ	H2AFX	RPA1	HSPA2	TERF1	HIST1H4A	POLA2	STAG1	CENPH	RPA3	HIST1H2BB	CENPP	CENPQ	ITGB3BP	WRAP53
IL-18 signaling pathway WP4754	0.00659155391765793	GSK3B	SPON1	BTG2	CD83	HSPB8	PTEN	PLOD3	HSPB1	ENO1	RND2	ICAM1	PTMS	CXCL16	RPTOR	NPPB	TMSB4X	STMN1	ZC3H12A	LONP2	LRRFIP1	RPS11	ACADS	MEF2A	KCNH2	CPT1A	PARP1	ECH1	FOS	BAZ1B	RANGAP1	IL17RC	CCNA2	LARS2	ARL4D	CLDN4	MMP14	CLDN3	ALS2	IRF1	TRAF6	KIFC3	IRF6	TP53	ATF3	STK40	GRN	PRKAA1	TOMM40
DCC-mediated attractive signaling	0.00671710860661615	CDC42	ABLIM2	ABLIM3	SRC	FYN	RAC1	NTN1	DOCK1	NCK1
Circadian rhythm	0.00677078741751742	ATF2	CHD9	BHLHE41	NPAS2	ARNTL	RXRA	UBB	UBC	TBL1X	MEF2D	CCRN4L	MED1	SREBF1	CPT1A	NCOA3	PER2	NCOR1	TBL1XR1	CARM1	CRY2	BHLHE40	FBXL3	AVP	PPARA	UBA52
Colorectal cancer	0.00677078741751742	GSK3B	LEF1	PIK3CB	PIK3R1	CASP9	MAPK9	CCND1	MYC	RAC3	RAC1	RALGDS	SMAD2	JUN	TGFB2	SMAD3	TGFB1	BAD	FOS	MSH6	MSH2	BIRC5	CTNNB1	KRAS	RAF1	TP53
ERK/MAPK Targets R-HSA-198753	0.00692144259420773	MEF2A	PPP2CA	PPP2CB	RPS6KA3	MAPK7	RPS6KA5	PPP2R1A	KCNH8	RPS6KA2	RPS6KA1	DUSP6	DUSP7
PINK1-PRKN Mediated Mitophagy R-HSA-5205685	0.00692144259420773	MAP1LC3B	TOMM40	MTERF3	UBB	UBC	TOMM7	MFN2	TOMM20	UBA52	TOMM22	ATG5	TOMM6
Signaling By NODAL R-HSA-1181150	0.00692144259420773	SMAD2	LEFTY1	SMAD3	FOXH1	ACVR1B	FOXO3	ACVR2B	LEFTY2	TDGF1	CFC1	CERS1	NODAL
Circadian Clock R-HSA-400253	0.00714724875962067	CHD9	CRTC1	BHLHE41	NPAS2	PPP1CB	PPP1CC	RXRA	UBB	UBC	NLRP3	TBL1X	MEF2D	SREBF1	CPT1A	KLF15	SIRT1	PPP1CA	PER2	NCOR1	GDNF	TBL1XR1	CARM1	CRY2	BHLHE40	FBXL3	PPARA	UBA52
Glycolysis R-HSA-70171	0.00714724875962067	PFKFB2	NUP107	SEH1L	NUP188	ENO1	ENO3	NUP160	PPP2CA	PPP2CB	PPP2R1A	NUP62	TPR	NUP43	NUP88	NDC1	RANBP2	MAP4K2	SEC13	NUP133	PGAM2	HOOK3	PGM2L1	PKM	GNPDA1	HOOK2	NUP50	PFKP
Basal cell carcinoma	0.00716273728224977	GSK3B	CDKN1A	LEF1	WNT8A	FZD10	GLI1	GLI3	WNT6	SHH	WNT11	DVL2	BAK1	WNT1	WNT3	WNT4	FZD1	FZD2	FZD5	WNT7B	PTCH2	GADD45G	BMP4	BMP2	CTNNB1	TP53
Ubiquitin-mediated proteolysis	0.00721922790375157	ANAPC13	CUL7	AIRE	MGRN1	CUL3	UBE2D3	CBLC	UBE2D1	UBE3B	RNF7	UBE2Z	CBL	ANAPC11	CDC20	HERC4	SOCS3	FZR1	CDC27	TCEB2	SKP2	MAP3K1	ANAPC7	FBXW8	UBE2B	UBE2C	FBXO2	SIAH1	HUWE1	SYVN1	UBE4A	UBE4B	UBE2G1	UBE2G2	PML	DDB1	CDC34	UBE2R2	TRAF6	CDC16	UBE2N	UBE2O	ANAPC5	BIRC6	TRIP12	SAE1	ANAPC2
RNA transport	0.00735492917738208	EIF4A2	CYFIP1	EIF4A1	NUP107	POP7	NXT1	NUP188	PHAX	GLE1	XPO1	NUP62	SUMO2	XPO5	RPP38	NDC1	EIF5B	UPF1	SEC13	NUP133	EIF1AX	NCBP2	PABPC4	ELAC1	THOC1	RANGAP1	SRRM1	THOC6	EEF1A1	DDX19B	CLNS1A	NUP50	STRAP	PABPC1	RPP25	EIF4E2	SEH1L	NUP160	FXR1	NXF1	TPR	SAP18	NUP88	NUP43	EIF4B	EIF2B5	RANBP2	FUS	ALYREF
Mammalian disorder of sexual development WP4842	0.00735869577476264	EMX2	RBFOX2	DMRT1	DHH	CBX2	GATA4	FOXL2	NR5A1	WT1	CTNNB1	SOX9	AMH	WNT4
PI3K-Akt signaling pathway WP4172	0.00735869577476264	ATF2	FGF3	IGF1R	TCL1A	FGF8	CCND2	CCND1	PPP2R1A	MYC	MYB	IFNAR2	PDGFRA	IL4R	PRLR	COL4A2	CCNE2	COL4A1	CCNE1	COL4A6	COL4A5	RAF1	TP53	EPHA2	ATF4	PDGFA	PIK3R1	FOXO3	EFNA5	BCL2L11	PDGFC	PCK2	MCL1	NGFR	BDNF	INSR	FN1	IGF2	GNG12	EFNA1	EFNA3	G6PC3	LPAR6	RHEB	CDK4	GNB2	CDK2	FGF18	FGFR4
Transport Of Mature mRNAs Derived From Intronless Transcripts R-HSA-159234	0.00737457156359252	NDC1	RANBP2	SLBP	SEC13	NUP107	SEH1L	NUP188	CPSF1	NUP133	NCBP2	ALYREF	CPSF3	NUP160	NXF1	NUP50	NUP62	TPR	NUP43	NUP88
ATM Signaling Pathway WP2516	0.00737901043704041	ATF2	CDKN1A	JUN	H2AFX	AP3B2	NFKBIA	PIDD1	MAPK9	CCNB1	CCNE1	CHEK1	CDK2	ABL1	CDK1	RIPK1	TP53	RAD9A	TP73
Apoptosis	0.00763150836286197	HRK	YWHAB	TRADD	HMGB2	PIK3CB	IGF1R	LMNB1	CASP9	AIFM1	CASP6	MYC	PSMD2	CAPN2	HIST1H1D	CHP1	CAPN1	PRKACA	SPTAN1	HIST1H1A	HIST1H1B	KPNA1	HIST1H1C	HELLS	DBNL	UNC5A	APAF1	DAPK2	IRAK3	DYNLL1	PRKAR1B	IRF3	PRKAR1A	IRF1	PSME4	PKP1	BIRC5	DSG2	IRF5	MAPT	IRF6	TP53	UBA52	PLEC	PSMD14	ROCK1	DIABLO	PRKX	PIK3R1
C-Myc pathway	0.00763150836286197	GSK3B	MAX	TRRAP	CDKN2A	TAF10	PML	SUPT3H	SUPT7L	PPP2CA	KAT2A	MYC	HBP1	SKP2
G0 and early G1 pathway	0.00763150836286197	PCNA	CCNA2	RBBP4	CCNE2	TFDP2	CCNE1	CDK2	E2F1	CDK1	MYBL2	E2F4	E2F5	LIN52
RNA Polymerase III Abortive And Retractive Initiation R-HSA-749476	0.00767182308284773	ZNF143	GTF3C4	POU2F1	SSB	TBP	GTF3C5	GTF3C6	NFIA	POLR3B	SNAPC2	NFIB	SNAPC3	POLR3D	POLR2E	POLR1D	POLR3F	POLR3G	POLR3H
Gap junction pathway	0.00783881719410665	SRC	ADCY4	GNAI3	ADCY3	PDGFA	ADRB1	ITPR3	PRKX	ADCY7	TUBA1C	GJA1	TUBA1B	NRAS	TUBA1A	MAPK7	TUBA3C	TUBB3	GNA11	PDGFC	PRKG2	PRKACA	PRKG1	PDGFRA	TUBB	TUBB4B	TUBA4A	PLCB3	TUBB2B	TUBB2A	CDK1	KRAS	RAF1	SOS1
Beta-1 integrin cell surface interactions	0.00783881719410665	ITGB1	COL18A1	IGSF8	LAMA1	LAMC2	NID1	THBS2	THBS1	MDK	SPP1	JAM2	ITGA3	LAMB2	ITGA2	FN1	LAMB1	COL2A1	COL5A1	COL4A1	COL6A2	COL6A1	COL4A6	ITGA8	COL4A5	CSPG4	ITGA5
Head and Neck Squamous Cell Carcinoma WP4674	0.00785177748313342	RB1	NOTCH2	CDKN1A	PRKAA1	NOTCH1	CUL3	PTEN	PIK3CB	PIK3R1	IGF1R	RPTOR	NRAS	CCND1	TERT	ERBB2	E2F1	RICTOR	CDKN2A	FKBP1A	CDK4	RHEB	CTNNB1	KRAS	IRF6	AJUBA	TP53	FGFR3	NFE2L2
Endosomal sorting complex required for transport (ESCRT) pathway	0.00787256780594314	TSG101	VPS4B	VPS4A	VPS37C	VPS37A	SNF8	VPS37B	UBB	UBC	CHMP2A	CHMP3	CHMP7	UBA52	CHMP5
Multi-step regulation of transcription by PITX2	0.00787256780594314	FZD1	GSK3B	MED1	LDB1	CSNK2A1	TRRAP	LEF1	DKK1	LRP6	FRAT1	CCND2	CTNNB1	PITX2	WNT1
FLT3 Signaling R-HSA-9607240	0.00789275454305245	CDKN1B	PTPRJ	PIK3R1	CBL	FOXO3	SOCS2	HCK	NRAS	BCL2L11	UBB	UBC	ABL2	CSK	FYN	SOS1	SH2B3	UBA52
Nuclear Import Of Rev Protein R-HSA-180746	0.00790206239496063	NDC1	RANBP2	NPM1	SEC13	NUP107	SEH1L	NUP188	NUP133	NUP160	NUP50	NUP62	TPR	RCC1	NUP43	NUP88	RAN
Transcriptional Regulation By E2F6 R-HSA-8953750	0.00790206239496063	SUZ12	CBX5	PHC1	APAF1	MAX	CBX3	MGA	CDC7	RNF2	UXT	RYBP	RBBP4	TFDP2	CHEK1	E2F1	RBBP8
Downregulation Of SMAD2/3:SMAD4 Transcriptional Activity R-HSA-2173795	0.00790206239496063	SMAD2	TGIF1	SMAD3	TGIF2	PARP1	UBE2D3	UBE2D1	SMAD7	NCOR2	SKI	PPM1A	NCOR1	UBB	UBC	UBA52
Sealing Of Nuclear Envelope (NE) By ESCRT-III R-HSA-9668328	0.00790206239496063	TUBB	VPS4A	TUBB4B	LEMD2	TUBA4A	TUBA1C	TUBA1B	TUBB2B	TUBA1A	TUBA3C	TUBB2A	TUBB3	CHMP2A	CHMP7	CC2D1B
DNA IR-damage and cellular response via ATR WP4016	0.00794831498307147	DCLRE1A	PCNA	UBE2D3	FOXM1	POLB	BRIP1	TRIM28	CHEK1	RBBP8	E2F1	USP1	ATRIP	FANCI	BARD1	UPF1	PARP1	RMI1	H2AFX	TOP3A	RPA1	PALB2	PML	MSH2	SP1	CDK2	CDK1	TP53	MCM2	MCPH1	RAD9A
MAP3K1 role in promoting and blocking gonadal determination WP4872	0.00794831498307147	GSK3B	FRAT1	MAP3K1	ROCK1	CTNNB1	FOXL2	SOX9	MAP3K4	GADD45G	WNT4
Carbohydrate metabolism	0.0080825380540056	SLC25A1	B4GALT3	NUP107	NUP188	HEXB	STAB2	GXYLT1	SLC2A3	ENO1	PYGL	ENO3	HS6ST1	PPP2R1A	HYAL1	HYAL2	DSE	NUP62	PGM2	PGLS	PRKACA	PGM1	HS3ST3B1	NUP133	ABCC5	PGAM2	B3GNT7	NUP50	B3GNT4	B3GNT2	SLC25A10	ALDOA	TKT	B4GALT7	GAPDH	SLC25A11	CHST3	B4GALT5	SLC25A13	PFKFB2	HS3ST3A1	SEH1L	SDC4	SDC3	SLC5A1	NUP160	PPP2CA	PPP2CB	CHST11
Myc repressed pathway	0.00813546423793168	ITGB1	CEBPA	CDKN1A	CDKN1B	MAX	FOXO3	NDRG2	NDRG1	ZFP36L1	CCND1	FTH1	MYC	ERBB2	SMAD2	TBP	SMAD3	NFYB	NFYC	DNMT3A	DKK1	SFRP1	TMEFF2	SP1	CSDE1	ID2	SFXN3	MXD4	TJP2
Gastrulation R-HSA-9758941	0.00823710528518393	EOMES	SMAD2	BMP4	SOX2	SMAD3	GSC	FOXH1	LEF1	CTNNB1	NANOG
Regulation Of RUNX1 Expression And Activity R-HSA-8934593	0.00823710528518393	MOV10	CCND2	CBFB	AGO3	CCND1	SRC	AGO1	AGO2	PML	RUNX1
Translesion Synthesis By POLI R-HSA-5656121	0.00823710528518393	MAD2L2	PCNA	RFC4	UBB	POLR1A	RPA3	UBC	REV1	REV3L	UBA52
Translesion Synthesis By POLK R-HSA-5655862	0.00823710528518393	MAD2L2	PCNA	RFC4	UBB	POLR1A	RPA3	UBC	REV1	REV3L	UBA52
Energy-dependent regulation of mTOR by LKB1-AMPK	0.00835956483658139	RPTOR	PPM1A	PRKAA1	PRKAB2	CAB39	STRADA	RHEB	STRADB	PRKAG1	PRKAB1
Post-chaperonin tubulin folding pathway	0.00835956483658139	TUBA1C	TUBA1B	TUBB2B	TUBA1A	TUBA3C	TUBB2A	TUBB3	TBCD	TUBB4B	TUBA4A
ERBB signaling pathway	0.00836148441529729	CAMK2B	GSK3B	CDKN1A	CAMK2D	CDKN1B	SHC3	SHC1	SRC	CBLC	PIK3CB	PIK3R1	CBL	CRKL	MAPK9	NRAS	BCL2L11	CCND1	MYC	ERBB2	NCK2	ABL1	ABL2	PAK6	MAP2K7	NCK1	PDK1	PAK4	HSP90AA1	JUN	BAD	KRAS	RAF1	SOS1	TP53
Hepatitis C	0.00848587225888731	RB1	GSK3B	CDKN1A	YWHAB	TRADD	PIK3CB	CASP9	TBK1	CCND1	YWHAQ	PPP2R1A	MYC	YWHAG	YWHAH	IFNAR2	APAF1	DDX58	YWHAZ	CLDN4	CLDN3	IRF3	CLDN14	OAS2	TRAF6	CLDN7	RAF1	PPARA	SOS1	TP53	IRF9	PIK3R1	PPP2CA	SOCS3	PPP2CB	NRAS	RXRA	E2F1	RIPK1	BAK1	LDLR	BAD	STAT2	EIF2AK2	EIF2S1	NFKBIA	OCLN	CDK4	CDK2
Gap junction	0.00848587225888731	SRC	ADCY4	GNAI3	ADCY3	PDGFA	ADRB1	ITPR3	ADCY7	TUBA1C	GJA1	TUBA1B	NRAS	TUBA1A	MAPK7	TUBA3C	TUBB3	GNA11	PDGFC	PRKG2	PRKACA	PRKG1	PDGFRA	TUBB	TUBB4B	TUBA4A	PLCB3	TUBB2B	TUBB2A	CDK1	KRAS	RAF1	SOS1
ALK Mutants Bind TKIs R-HSA-9700645	0.00861048906814359	NPM1	PPM1B	BCL11A	PRKAR1A	CLTC	FN1	BIRC6	STRN
POU5F1 (OCT4), SOX2, NANOG Activate Genes Related To Proliferation R-HSA-2892247	0.00861048906814359	SOX2	FOXD3	SALL1	DPPA4	ZIC3	SALL4	NANOG	TDGF1
Translation factors	0.00864305420849802	EIF4A2	EIF5A	EIF2B5	EIF4A1	EIF5B	EIF1AX	EIF2AK2	EIF2S2	EIF2S1	EIF1	EEF1B2	EEF1A1	EEF2K	EIF5	EIF3I	EIF3J	EIF4H	ETF1	EIF3E	PABPC1	EIF4B
Assembly of HIV virion	0.0086731650717592	TSG101	UBB	UBC	VPS37C	NMT2	VPS37A	VPS37B	UBA52
Pathways Regulating Hippo Signaling WP4540	0.0087053251442133	PRKAA1	FLT1	LEF1	PRKAG1	GNAI3	CDH8	IGF1R	CDC42	CDH5	CDH3	GNA11	RAC1	PRKACA	TEAD2	SMAD2	PDGFRA	NGFR	PRKAB2	PRKCI	PRKCH	SMAD3	INSR	PRKAB1	PLCB3	GNAL	LATS2	PRKAR1B	PRKD3	PRKAR1A	KIT	CDH11	CTNNB1	FGFR4	FGFR3	EPHA2
Ephrin receptor B forward pathway	0.0089218818711922	YES1	ROCK1	SHC1	SRC	ITSN1	PXN	CXCR4	PIK3R1	EFNA5	CDC42	EFNB2	RAP1B	HCK	TIAM1	NRAS	EFNB3	NCK2	FYN	KRAS	RAC1	EPHB4	EPHB3	NCK1	MAP4K4
Adherens junction	0.00902479995383877	SRC	LEF1	PTPRJ	IQGAP1	ACTB	ACTG1	IGF1R	CDC42	ERBB2	CTNNA1	RAC3	FYN	RAC1	WASF2	FARP2	SMAD3	YES1	CSNK2A1	ACTN1	INSR	CSNK2A2	ACTN4	BAIAP2	PARD3	SNAI1	CTNNB1	PTPN6
Histone Modifications WP2369	0.00905076537262532	SETD5	SET	KMT2A	SMYD5	SETD6	PRDM2	HIST1H3A	SMYD2	HIST1H3G	SMYD4	HIST1H3H	HIST1H3I	HIST1H3B	HIST1H3C	HIST1H3D	HIST1H3E	HIST1H4K	HIST1H4A	AEBP2	HIST4H4	HIST1H4H	HIST1H4I	HIST1H4J	HIST1H4D	EZH1	HIST1H4F
BMP Signaling Pathway in Eyelid Development WP3927	0.00905076537262532	BMP4	FOXC2	MAPK9	FOXC1	JUN	SFRP1	SHH	NOTCH1	MAP3K1	INHBB	PITX2
Integrated Cancer Pathway WP1971	0.00905076537262532	RB1	SMAD2	BARD1	CDKN1A	CDKN1B	POU2F1	SMAD3	BAD	PTEN	CASP9	MSH6	MSH2	CDK4	MYC	CHEK1	CDK2	E2F1	CDK1	TP53
Thyroid hormones production and their peripheral downstream signaling effects WP4746	0.00927511493421405	PFKFB2	ATF2	GSK3B	NOTCH1	THRA	SRC	ADCY3	TRH	TTF2	SLC5A5	CASP9	RPTOR	NPPB	SHH	RXRA	NPY	PRDM16	PRKG2	PRKACA	DUOX2	WNT4	BAD	DIO3	CREB3	MAPKAPK3	RHEB	AKT1S1	CTNNB1	AGRP	SOS1	RAF1	TP53	MGLL	PNPLA2
Protein Localization R-HSA-9609507	0.00928352564642005	CCNI	ZFAND6	UBE2D3	UBE2D1	TOMM20	TOMM22	CHCHD4	CHCHD2	SERP1	CHCHD7	LONP2	ABCD1	GET4	ACOT8	PHYH	ECH1	PIPOX	TIMM21	BCS1L	ALDH3A2	GNPAT	PEX3	PEX5	UBA52	SLC25A4	SLC25A13	COX19	TOMM40	TIMM9	COX17	TIMM13	HSPD1	HMGCL	SAMM50	UBB	GRPEL2	UBC	DNAJC19	HSPA9	CYB5A	MTX1	ZNF260	EPHX2	IDH1	CHCHD10	PEX12	GFER	PEX13
SIDS susceptibility pathways	0.00956792861744391	RET	CTCF	YBX1	GATA3	FOXM1	ASCL1	GATA2	HSPD1	DEAF1	HES1	ACADM	NKX2-2	KCNH2	CHRNB4	EN1	POU3F2	PHOX2B	HADHA	REST	TLX3	SP1	KCNQ1	FEV	AVP	LMX1B	CC2D1A
Cell differentiation pathway	0.00963260262787014	MEF2A	SOX2	HDAC5	LEFTY1	TLX3	PAX7	TLX2	ID2	KLF4	LEFTY2	MEF2D
ERBB2/ERBB3 signaling events	0.00963260262787014	USP8	JUN	SHC1	SRC	BAD	PIK3CB	PIK3R1	FOS	NFATC4	CDC42	MAPK9	NRAS	ERBB2	KRAS	RAC1	JAK2	PRKACA	RAF1	SOS1
Aberrant Regulation Of Mitotic Exit In Cancer Due To RB1 Defects R-HSA-9687136	0.00965958205857366	RB1	FZR1	ANAPC7	UBE2C	CDC16	CDC27	UBE2D1	ANAPC5	SKP2	ANAPC11	ANAPC2
Nanoparticle triggered autophagic cell death WP2509	0.00976366567800433	SH3GLB1	VMP1	UVRAG	CHAF1A	ATG9B	INSR	ULK2	ULK1	AMBRA1	ATG14	ATG7	ATG5
RHOG GTPase Cycle R-HSA-9013408	0.00989849806136688	ITGB1	CYFIP1	TFRC	PRKCSH	ITSN1	ARHGAP1	ARHGDIG	ARHGAP39	PIK3R1	ARHGAP35	CDC42	LMAN1	ARHGDIA	YKT6	TMPO	PAK4	PLEKHG3	RHOG	HSPE1	DEPDC1B	DIAPH3	DSG2	PKN2	ESYT1	LAMTOR1	DOCK1	EPHA2	VAMP3
Library-specific enrichment analyses
Library: Reactome 2022
Term	Adjusted P-value	Genes
Signal Transduction R-HSA-162582	4.097227083405413E-14	CYFIP1	NUP107	TFRC	TRRAP	WIPF2	ITSN1	STMN2	WDR83	SPINT2	FZD10	RBPJ	FNBP1L	GJA1	SOX17	PSMD2	MYC	WDR91	MYB	STMN1	ANKFY1	PIP4K2A	PIP4K2B	MEF2A	PRKAB2	PRKCI	PRKCH	RBFOX2	FNBP1	CSNK2A2	SOX13	SCRIB	PRKAB1	DKK1	DEPDC1B	ZFYVE16	SPINT1	PRKAR1B	PRKAR1A	PARD3	PSME4	UBA52	SEH1L	CTBP2	DHH	CRABP1	PDGFA	VPS26A	GATA3
Metabolism Of RNA R-HSA-8953854	8.518081619935676E-14	RPL4	EIF4A2	RPL5	EIF4A1	NUP107	POP7	RPL3	RPL31	HNRNPU	PHAX	THUMPD1	RPL8	TSEN54	RPL7	GLE1	RPS15	RPS14	RPL18A	RPS19	PPP2R1A	MYC	PSMD2	RPL38	RPL37	SNRPD3	RPS11	RPL21	TYW5	METTL1	RPL23	RPL22	METTL3	IMP4	GTPBP3	WDR77	SRRM1	DDX39A	XRN1	CLNS1A	SARNP	PSME4	XRN2	CD2BP2	RPL27	UBA52	SF1	SLBP	SEH1L
Disease R-HSA-1643685	4.088061627946737E-13	RB1	RPL4	CYFIP1	RPL5	NUP107	RPL3	RPL31	WIPF2	ENO1	RBPJ	RPL8	RPL7	GJA1	TBK1	CAPNS1	PSMD2	MYC	CYP1B1	LRAT	RPL38	RPL37	RPL21	RPL23	RPL22	ATG14	DKK1	SND1	PRKAR1B	PRKAR1A	PSME4	TXNIP	RPL27	UBA52	SEH1L	CTBP2	DHH	RPN1	PDGFA	ZC3HAV1	IQGAP1	SLC5A1	MRPL13	ANAPC11	SLC5A5	PRDX2	ADAMTS18	PRDX1	VPS11
Cellular Responses To Stress R-HSA-2262752	9.910943796091163E-13	RB1	RPL4	RPL5	NUP107	RPL3	RPL31	RPL8	RPL7	RPS15	RPS14	RPS6KA3	RPL18A	RPS19	MYC	PSMD2	RPS6KA2	CDC27	RPS6KA1	RPL38	RPL37	RPS11	SKP2	RPL21	DDX11	RPL23	CSNK2A2	RPL22	RRAGA	SCO1	PSME4	TXNIP	RPL27	TRIB3	KDELR3	ATP6V0D1	TLN1	UBA52	TP53	ATF3	ATF4	SEH1L	MRPL18	NPRL2	HSPA4L	MRPL13	ANAPC11	PRDX3	PRDX2
Signaling By Rho GTPases R-HSA-194315	2.0919256846296848E-12	CYFIP1	NUP107	TFRC	WIPF2	ITSN1	STMN2	CCP110	FNBP1L	CDC20	GJA1	BAIAP2L1	PPP2R1A	WDR91	ANKFY1	TMPO	FNBP1	ACTN1	SCRIB	SRRM1	TIAM1	DEPDC1B	PFN1	LLGL1	EPHA2	SEH1L	IQGAP1	PIK3R1	IQGAP3	SKA2	DSN1	SCFD1	RACGAP1	SPTBN1	JUP	RCC2	ZWINT	CCT6A	ANLN	CCDC88A	HNRNPC	CALM1	CDC42SE2	AHCTF1	CDKN1B	CLTC	FAF2	ARHGAP1	LRRC1
Cellular Responses To Stimuli R-HSA-8953897	3.954955955865766E-12	RB1	RPL4	RPL5	NUP107	RPL3	RPL31	RPL8	RPL7	RPS15	RPS14	RPS6KA3	RPL18A	RPS19	MYC	PSMD2	RPS6KA2	CDC27	RPS6KA1	RPL38	RPL37	RPS11	SKP2	RPL21	DDX11	RPL23	CSNK2A2	RPL22	RRAGA	SCO1	PSME4	TXNIP	RPL27	TRIB3	KDELR3	ATP6V0D1	TLN1	UBA52	TP53	ATF3	ATF4	SEH1L	MRPL18	NPRL2	HSPA4L	MRPL13	ANAPC11	PRDX3	PRDX2
Signaling By Rho GTPases, Miro GTPases And RHOBTB3 R-HSA-9716542	3.954955955865766E-12	CYFIP1	NUP107	TFRC	WIPF2	ITSN1	STMN2	CCP110	FNBP1L	CDC20	GJA1	BAIAP2L1	PPP2R1A	WDR91	ANKFY1	TMPO	FNBP1	ACTN1	SCRIB	SRRM1	TIAM1	DEPDC1B	PFN1	LLGL1	EPHA2	SEH1L	IQGAP1	PIK3R1	IQGAP3	SKA2	DSN1	SCFD1	RACGAP1	SPTBN1	JUP	RCC2	ZWINT	CCT6A	ANLN	CCDC88A	HNRNPC	CALM1	CDC42SE2	AHCTF1	CDKN1B	CLTC	FAF2	ARHGAP1	LRRC1
Transcriptional Regulation By TP53 R-HSA-3700989	2.816526316038651E-11	STEAP3	TACO1	PRDM1	SESN3	PPP2R1A	MPZ	CHEK1	PIP4K2A	PIP4K2B	PRKAB2	CSNK2A2	USP2	GTF2F1	PRKAB1	GTF2F2	RRAGA	SCO1	CCNE2	MSH2	CCNE1	KAT6A	TP53	UBA52	COX19	MEAF6	NDRG1	PRDX2	BRIP1	NUAK1	PRDX5	CCNB1	UBB	PRDX1	UBC	SMYD2	PMAIP1	COX14	SLC38A9	ATRIP	BANP	BARD1	FANCI	PLK3	JUN	SURF1	BRPF3	CNOT10	MOV10
Cell Cycle R-HSA-1640170	5.367214313352036E-11	RB1	NUP107	CCP110	CDC20	GOLGA2	PPP2R1A	MYC	PSMD2	CDC27	CHEK1	RCC1	FBXO5	SKP2	CDK5RAP2	TMPO	CSNK2A2	ESCO2	PSME4	KIF20A	UBA52	TP53	OPTN	PIF1	RTEL1	SEH1L	SET	CDCA5	NCAPH	ANAPC11	SKA2	BRIP1	DSN1	CHTF8	TERT	GAR1	NUP88	ATRIP	CEP78	BARD1	CDT1	NCAPH2	RCC2	CDC7	ZWINT	POLA2	ARTN	CDC16	CC2D1B
Influenza Infection R-HSA-168255	2.703783043167033E-10	RPL4	RPL5	NUP107	RPL3	NUP188	RPL31	CLTC	RPL8	RPL7	RPS15	RPS14	RPL7A	XPO1	RPL18A	RPS19	NUP62	RPLP2	RPL38	RPL37	RPS11	KPNA1	NDC1	RPS9	HSP90AA1	SEC13	RPL21	NUP133	PARP1	RPS8	RPL23	RPS5	RPL22	RPL13A	RPSA	RPS3A	GTF2F1	GTF2F2	NUP50	CANX	RPL27	UBA52	SEH1L	RPL12	RPL36A	MRPL13	NUP160	RPS15A	PABPN1
Axon Guidance R-HSA-422475	2.703783043167033E-10	RPL4	RPL5	RPL3	RPL31	ITSN1	CLSTN1	MSI1	ARHGAP39	RPL8	ARHGAP35	RPL7	ACTG1	RPS15	RPS14	RPS6KA3	RPS6KA5	DPYSL4	RPL18A	RPS19	DPYSL5	DPYSL2	PSMD2	RPS6KA2	RPS6KA1	HOXA2	RPL38	NRTN	RPL37	RPS11	AP2M1	EPHB4	SH3GL2	EPHB3	EPHA4	RPS9	SEMA6A	RPL21	UNC5A	RPS8	RPL23	RPS5	CSNK2A2	RPL22	RPSA	UNC5D	CACNB1	TIAM1	COL4A2
Nervous System Development R-HSA-9675108	2.8959440919195567E-10	RPL4	RPL5	RPL3	RPL31	ITSN1	CLSTN1	NAB2	MSI1	ARHGAP39	RPL8	ARHGAP35	RPL7	ACTG1	RPS15	RPS14	RPS6KA3	RPS6KA5	DPYSL4	RPL18A	RPS19	DPYSL5	DPYSL2	PSMD2	RPS6KA2	MPZ	RPS6KA1	HOXA2	RPL38	NRTN	RPL37	RPS11	AP2M1	EPHB4	SH3GL2	EPHB3	EPHA4	RPS9	SEMA6A	RPL21	UNC5A	RPS8	RPL23	RPS5	CSNK2A2	RPL22	RPSA	UNC5D	POU3F2
Cell Cycle, Mitotic R-HSA-69278	4.90313773224703E-10	RB1	ERCC6L	NUP107	NUP188	ZWILCH	GMNN	UBE2D1	CCP110	PPP1CB	CDC20	GOLGA2	PPP1CC	CCND2	CCND1	TUBB3	PPP2R1A	MYC	PSMD2	CDC27	RCC1	NEK2	KNTC1	FBXO5	SKP2	CDK5RAP2	TMPO	BORA	ANAPC7	CSNK2A2	ESCO2	LEMD2	TUBA4A	MAU2	CCNE2	CCNE1	PSME4	ANAPC5	KIF20A	UBA52	AJUBA	TP53	OPTN	MAD1L1	ANAPC2	SEH1L	SET	PSMD14	MAX
Signaling By Receptor Tyrosine Kinases R-HSA-9006934	1.2594408344258232E-9	CYFIP1	AHCYL1	NAB2	SPINT2	PRDM1	FGF3	CRKL	IGF1R	CDH5	RPS6KA3	FGF8	RPS6KA5	PPP2R1A	MYC	RPS6KA2	STMN1	CHEK1	RPS6KA1	AP2M1	SH3GL2	SH3GL1	MEF2A	USP8	PDGFRA	RBFOX2	KCNH8	NANOS3	GTF2F1	GTF2F2	TIAM1	ADAM17	MYCN	SPINT1	MAPKAPK3	COL4A2	COL4A1	ELMO1	COL4A5	TRIB3	ATP6V0D1	UBA52	LLGL1	RNASEH2A	SHC3	SHC1	PSEN2	PDGFA	ITPR3
Response Of EIF2AK4 (GCN2) To Amino Acid Deficiency R-HSA-9633012	5.745080646270781E-9	RPL4	RPL5	RPL3	RPL31	RPL8	RPL7	RPS15	RPS14	RPL7A	RPL18A	RPS19	RPLP2	RPL38	RPL37	RPS11	RPS9	RPL21	RPS8	RPL23	RPS5	RPL22	RPL13A	RPSA	RPS3A	IMPACT	RPL27	TRIB3	UBA52	ATF3	ATF4	RPL12	CEBPG	RPL36A	MRPL13	RPS15A	RPL15	RPS2	RPL18	RPL19	RPL41	ASNS	EIF2S2	EIF2S1	RPS25	RPS28	GDNF	RPS29	RPL27A
Autophagy R-HSA-9612973	8.389195516765976E-9	HSP90AB1	MTMR14	PRKAG1	PARK7	TOMM20	TOMM22	RPTOR	MAP1LC3B	RB1CC1	USP30	GABARAPL2	PRKAB2	HSP90AA1	ATG9B	CSNK2A2	VPS37C	VPS37A	VPS37B	ATG14	DYNLL1	ATG13	PRKAB1	EEF1A1	RRAGA	PEX5	ATG4C	ATG4B	PLIN3	ULK1	UBE2V1	UBA52	CHMP7	ATG4D	DYNC1I2	PRKAA1	TSG101	TOMM40	SRC	AMBRA1	GABARAP	UBB	ATG101	UBC	MVB12A	MFN2	SLC38A9	ATG7	ATG5
Influenza Viral RNA Transcription And Replication R-HSA-168273	8.389195516765976E-9	RPL4	RPL5	NUP107	RPL3	NUP188	RPL31	RPL8	RPL7	RPS15	RPS14	RPL7A	RPL18A	RPS19	NUP62	RPLP2	RPL38	RPL37	RPS11	NDC1	RPS9	HSP90AA1	SEC13	RPL21	NUP133	PARP1	RPS8	RPL23	RPS5	RPL22	RPL13A	RPSA	RPS3A	GTF2F1	GTF2F2	NUP50	RPL27	UBA52	SEH1L	RPL12	RPL36A	MRPL13	NUP160	RPS15A	POLR2A	TPR	POLR2D	POLR2E	NUP88
Developmental Biology R-HSA-1266738	1.1317680469987015E-8	RPL4	RPL5	RPL3	RPL31	ITSN1	RBPJ	RPL8	RPL7	RPS15	SOX2	RPS14	RPS6KA3	RPS6KA5	CAPNS1	DPYSL4	RPL18A	RPS19	DPYSL5	DPYSL2	PSMD2	MYC	RPS6KA2	MYB	RPS6KA1	HOXA2	HOXA1	RPL38	RPL37	SOX9	RPS11	EPHB4	EPHB3	HOXA4	MEF2A	EPHA4	UNC5A	RPL21	RPL23	CSNK2A2	FOXH1	RPL22	EBF1	KRT8	MED9	HNF1B	UNC5D	MED4	DKK1
RHO GTPase Cycle R-HSA-9012999	1.151512528311544E-8	CYFIP1	STEAP3	TFRC	FAM13B	WIPF2	ITSN1	STMN2	ARHGDIG	CCP110	ARHGAP39	MSI2	FNBP1L	ARHGAP35	ACTG1	GJA1	SLK	BAIAP2L1	ARHGDIA	MPZ	WDR91	ANKFY1	TMPO	TPM4	FNBP1	ACTN1	TMOD3	SCRIB	FAM91A1	SRRM1	ALDH3A2	TIAM1	DEPDC1B	EPHA2	CUL3	IQGAP1	PIK3R1	SLC1A5	IQGAP3	ARHGAP12	PLD2	ARHGAP22	STIP1	SCFD1	RACGAP1	STK38	ABL2	SRGAP2	ECT2
Infectious Disease R-HSA-5663205	1.2030361890900789E-8	RB1	RPL4	CYFIP1	RPL5	NUP107	AHCYL1	RPL3	RPL31	WIPF2	ZDHHC5	ENO1	RPL8	ZDHHC3	RPL7	RPS15	RPS14	GJA1	TBK1	TRIM28	RPL18A	RPS19	PSMD2	RCC1	TRIM25	RPL38	SNRPD3	TRIM27	RPL37	RPS11	ST6GAL1	RPL21	RPL23	RPL22	ATG14	HLA-G	PRKAR1B	PRKAR1A	PSME4	TXNIP	RPL27	UBA52	CBLL1	SEH1L	SDC4	SDC3	RPN1	LHB	MRPL13
GTP Hydrolysis And Joining Of 60S Ribosomal Subunit R-HSA-72706	1.2856195023454081E-8	EIF4A2	RPL4	EIF4A1	RPL5	RPL3	RPL31	RPL8	RPL7	RPS15	RPS14	RPL7A	RPL18A	RPS19	RPLP2	RPL38	RPL37	RPS11	EIF5B	RPS9	RPL21	EIF1AX	RPS8	RPL23	RPS5	RPL22	RPL13A	RPSA	RPS3A	RPL27	UBA52	RPL12	RPL36A	MRPL13	RPS15A	EIF4H	RPL15	RPS2	RPL18	EIF4B	RPL19	RPL41	EIF2S2	EIF2S1	RPS25	RPS28	EIF5	RPS29	RPL27A
Mitotic Spindle Checkpoint R-HSA-69618	1.9011146539394536E-8	ERCC6L	AHCTF1	NUP107	ZWILCH	UBE2D1	CDC20	PPP1CC	XPO1	PPP2R1A	CDC27	NUF2	KNTC1	NDEL1	SEC13	ANAPC7	NUP133	PPP2R5B	DYNLL1	RANGAP1	KIF2A	INCENP	BIRC5	ANAPC5	KIF2C	MAD1L1	ITGB3BP	ANAPC2	DYNC1I2	SEH1L	MIS12	CENPA	NUP160	AURKB	ANAPC11	SKA2	PPP2CA	PPP2CB	DSN1	NUP43	CENPT	RANBP2	CENPU	DYNC1H1	UBE2C	RCC2	NDE1	ZWINT	CENPF
Cap-dependent Translation Initiation R-HSA-72737	1.9304999711654877E-8	EIF4A2	RPL4	EIF4A1	RPL5	RPL3	RPL31	RPL8	RPL7	RPS15	RPS14	RPL7A	RPL18A	RPS19	RPLP2	RPL38	RPL37	RPS11	EIF5B	RPS9	RPL21	EIF1AX	RPS8	RPL23	RPS5	RPL22	RPL13A	RPSA	RPS3A	RPL27	PABPC1	UBA52	RPL12	RPL36A	MRPL13	RPS15A	EIF4H	RPL15	RPS2	RPL18	EIF4B	RPL19	EIF2B5	RPL41	EIF2S2	EIF2S1	RPS25	RPS28	EIF5
L13a-mediated Translational Silencing Of Ceruloplasmin Expression R-HSA-156827	2.58935239125288E-8	EIF4A2	RPL4	EIF4A1	RPL5	RPL3	RPL31	RPL8	RPL7	RPS15	RPS14	RPL7A	RPL18A	RPS19	RPLP2	RPL38	RPL37	RPS11	RPS9	RPL21	EIF1AX	RPS8	RPL23	RPS5	RPL22	RPL13A	RPSA	RPS3A	RPL27	PABPC1	UBA52	RPL12	RPL36A	MRPL13	RPS15A	EIF4H	RPL15	RPS2	RPL18	EIF4B	RPL19	RPL41	EIF2S2	EIF2S1	RPS25	RPS28	RPS29	RPL27A	EIF3I
rRNA Processing In Nucleus And Cytosol R-HSA-8868773	3.314556061317399E-8	RPL4	RPL5	RPL3	RPL31	NAT10	THUMPD1	RPL8	RPL7	RPS15	RPS14	RPL7A	TRMT112	RPL18A	RPS19	RPLP2	RPL38	RIOK2	RPL37	RIOK1	RPS11	RPP38	PELP1	UTP14C	UTP15	RPS9	WDR36	RPL21	DIMT1	RPS8	RPL23	RPS5	TEX10	RPL22	RPL13A	IMP4	RPSA	RPS3A	SENP3	UTP18	FTSJ3	EBNA1BP2	XRN2	RPL27	RPP25	UBA52	NIP7	RPL12	NOP2
Processing Of Capped Intron-Containing Pre-mRNA R-HSA-72203	8.302398950571175E-8	NUP107	NXT1	NUP188	DDX42	HNRNPU	YBX1	ELAVL2	GLE1	PTBP1	PCF11	SNRNP70	NUP62	SNRPD3	TXNL4A	NDC1	SEC13	SNRPN	NUP133	NCBP2	BUD31	METTL3	THOC1	ZCRB1	GTF2F1	GTF2F2	SRRM1	THOC6	PRPF4	DDX39A	HNRNPUL1	HNRNPH1	SARNP	PRPF3	NUP50	CD2BP2	SRSF3	PPIH	SRSF5	SRSF7	SF1	RBM22	FYTTD1	SLBP	DDX5	SEH1L	SF3B3	POLDIP3	CSTF3
Gene Expression (Transcription) R-HSA-74160	1.4160199131551873E-7	RB1	ZNF175	NUP107	PHAX	RBPJ	PSMD2	MYC	MYB	PIP4K2A	PIP4K2B	GAMT	PRKAB2	CSNK2A2	ZNF12	MED4	PRKAB1	DDX39A	SCO1	SARNP	PSME4	TXNIP	UBA52	SLBP	ZNF274	SEH1L	MEAF6	GATA4	GATA3	GATA2	ANAPC11	PRDX2	GRIN2A	PRDX5	PRDX1	NUP88	NRBF2	NKX2-5	ATRIP	NR2C2AP	BARD1	PLK3	ZNF143	JUN	ZNF263	PHC1	NR2F1	NFATC2	CDC7
Nonsense Mediated Decay (NMD) Independent Of Exon Junction Complex (EJC) R-HSA-975956	1.4729881871967157E-7	RPL4	RPL5	RPL3	RPL31	RPL12	RPL36A	RPL8	MRPL13	RPL7	RPS15	RPL7A	RPS14	RPS15A	RPL18A	RPS19	RPLP2	RPL38	RPL37	RPL15	RPS2	RPS11	RPL18	RPL19	UPF1	RPS9	RPL41	RPL21	NCBP2	RPS8	RPL23	RPS5	RPL22	RPL13A	RPS3A	RPSA	RPS25	RPS28	RPS29	RPL27A	ETF1	RPL27	RPL22L1	RPS20	PABPC1	UBA52	RPS23
Metabolism Of Proteins R-HSA-392499	1.5742428426085927E-7	RPL4	RPL5	NUP107	RPL3	RPL31	TRRAP	DCAF8	RPL8	RPL7	TPGS2	PCMT1	EVA1A	PSMD2	MYC	RPL38	RPL37	NFRKB	EARS2	WSB1	RPL21	WSB2	RPL23	CSNK2A2	RPL22	HCFC1	LARS2	PSME4	RPL27	UBA52	SEH1L	MRPL18	RPN1	GATA6	MRPL16	MRPL17	GATA4	GATA3	BCL10	MRPL15	MRPL12	MRPL13	MRPL10	ADAMTS18	CHST10	SSR1	NUP88	BARD1	B3GALNT2
RHO GTPases Activate Formins R-HSA-5663220	1.6062240896588908E-7	ITGB1	ERCC6L	AHCTF1	NUP107	ZWILCH	ACTG1	CDC20	PPP1CC	XPO1	PPP2R1A	NUF2	KNTC1	NDEL1	SEC13	NUP133	PPP2R5B	DYNLL1	RANGAP1	KIF2A	INCENP	BIRC5	KIF2C	PFN1	MAD1L1	ITGB3BP	DYNC1I2	SEH1L	SRC	MIS12	CENPA	NUP160	AURKB	SKA2	CDC42	PPP2CA	PPP2CB	DSN1	DVL2	NUP43	SRGAP2	CENPT	RANBP2	CENPU	DYNC1H1	RCC2	NDE1	ZWINT	CENPF
Mitotic Prometaphase R-HSA-68877	1.9289687550175887E-7	ERCC6L	AHCTF1	NUP107	ZWILCH	CCP110	CDC20	PPP1CC	TUBA1A	XPO1	PPP2R1A	NUF2	PMEPA1	KNTC1	NEK2	NINL	YWHAG	CDK5RAP2	NDEL1	OFD1	HSP90AA1	SEC13	NUP133	TUBB	CSNK2A2	PPP2R5B	DYNLL1	RANGAP1	TUBA4A	HAUS2	HAUS1	MZT2A	KIF2A	INCENP	BIRC5	KIF2C	CEP63	MAD1L1	ITGB3BP	SDCCAG8	DYNC1I2	SEH1L	DCTN2	TUBGCP2	CDCA5	SSNA1	MIS12	CENPA	NCAPH
Unattached Kinetochores Signal Amplification Via A MAD2 Inhibitory Signal R-HSA-141444	2.012955184275201E-7	DYNC1I2	AHCTF1	ERCC6L	NUP107	SEH1L	ZWILCH	MIS12	CENPA	AURKB	NUP160	SKA2	CDC20	PPP2CA	PPP1CC	PPP2CB	DSN1	XPO1	PPP2R1A	NUF2	KNTC1	NUP43	NDEL1	CENPT	RANBP2	CENPU	DYNC1H1	SEC13	NUP133	NDE1	RCC2	PPP2R5B	DYNLL1	RANGAP1	ZWINT	CENPF	KIF2A	CENPH	INCENP	CENPL	BIRC5	KIF2C	CENPP	CENPQ	ITGB3BP	MAD1L1	SPC25
Macroautophagy R-HSA-1632852	2.1215077622987512E-7	MTMR14	PRKAG1	PARK7	TOMM20	TOMM22	RPTOR	MAP1LC3B	RB1CC1	USP30	GABARAPL2	PRKAB2	HSP90AA1	ATG9B	CSNK2A2	ATG14	DYNLL1	ATG13	PRKAB1	RRAGA	PEX5	ATG4C	ATG4B	PLIN3	ULK1	UBE2V1	UBA52	CHMP7	ATG4D	DYNC1I2	PRKAA1	TOMM40	SRC	AMBRA1	GABARAP	UBB	ATG101	UBC	MFN2	SLC38A9	ATG7	ATG5	HSPA8	UVRAG	DYNC1H1	MTERF3	RHEB	NBR1	CHMP2A
SRP-dependent Cotranslational Protein Targeting To Membrane R-HSA-1799339	2.1215077622987512E-7	RPL4	RPL5	SRP19	RPL3	RPL31	SRP54	RPL8	RPL7	RPS15	RPS14	RPL7A	SEC61A1	RPL18A	RPS19	RPLP2	RPL38	RPL37	RPS11	RPS9	RPL21	RPS8	RPL23	RPS5	SSR2	RPL22	RPL13A	RPSA	RPS3A	DDOST	RPL27	UBA52	RPL12	RPN1	RPL36A	MRPL13	RPS15A	SSR1	RPL15	RPS2	RPL18	SEC11A	RPL19	RPL41	RPS25	RPS28	SPCS2	RPS29	RPL27A
EML4 And NUDC In Mitotic Spindle Formation R-HSA-9648025	2.9299832249757647E-7	DYNC1I2	ERCC6L	AHCTF1	NUP107	SEH1L	ZWILCH	MIS12	CENPA	NUP160	AURKB	SKA2	CDC20	PPP2CA	PPP1CC	PPP2CB	DSN1	XPO1	PPP2R1A	NUF2	KNTC1	NUP43	NDEL1	CENPT	RANBP2	CENPU	DYNC1H1	SEC13	NUP133	RCC2	NDE1	NEK7	PPP2R5B	DYNLL1	RANGAP1	ZWINT	CENPF	KIF2A	CENPH	INCENP	CENPL	BIRC5	KIF2C	CENPP	CENPQ	MAD1L1	ITGB3BP	SPC25
Resolution Of Sister Chromatid Cohesion R-HSA-2500257	2.969821066718933E-7	ERCC6L	AHCTF1	NUP107	ZWILCH	CDC20	PPP1CC	XPO1	PPP2R1A	NUF2	PMEPA1	KNTC1	NDEL1	SEC13	NUP133	PPP2R5B	DYNLL1	RANGAP1	KIF2A	INCENP	BIRC5	KIF2C	MAD1L1	ITGB3BP	DYNC1I2	SEH1L	CDCA5	MIS12	CENPA	NUP160	AURKB	SKA2	PPP2CA	PPP2CB	CCNB1	DSN1	NUP43	CENPT	RANBP2	CENPU	DYNC1H1	RCC2	NDE1	ZWINT	CENPF	CENPH	CDK1	CENPL	CENPP
Major Pathway Of rRNA Processing In Nucleolus And Cytosol R-HSA-6791226	3.5737906607295425E-7	RPL4	RPL5	RPL3	RPL31	RPL8	RPL7	RPS15	RPS14	RPL7A	RPL18A	RPS19	RPLP2	RPL38	RIOK2	RPL37	RIOK1	RPS11	RPP38	PELP1	UTP14C	UTP15	RPS9	WDR36	RPL21	RPS8	RPL23	RPS5	TEX10	RPL22	RPL13A	IMP4	RPSA	RPS3A	SENP3	UTP18	FTSJ3	EBNA1BP2	XRN2	RPL27	RPP25	UBA52	NIP7	RPL12	RPL36A	NOL9	MRPL13	EXOSC7	EXOSC5
Peptide Chain Elongation R-HSA-156902	3.5737906607295425E-7	RPL4	RPL5	RPL3	RPL31	RPL12	RPL36A	RPL8	MRPL13	RPL7	RPS15	RPL7A	RPS14	RPS15A	RPL18A	RPS19	RPLP2	RPL38	RPL37	RPL15	RPS2	RPS11	RPL18	RPL19	RPS9	RPL41	RPL21	RPS8	RPL23	RPS5	RPL22	RPL13A	RPS3A	RPSA	EEF1A1	RPS25	RPS28	RPS29	RPL27A	RPL27	RPL22L1	RPS20	UBA52	RPS23
rRNA Processing R-HSA-72312	3.6053239494343886E-7	RPL4	RPL5	RPL3	RPL31	NAT10	THUMPD1	RPL8	RPL7	RPS15	RPS14	TRMT112	RPL7A	RPL18A	RPS19	RPLP2	RPL38	RIOK2	RPL37	RIOK1	RPS11	RPP38	UTP14C	PELP1	UTP15	WDR36	RPS9	RPL21	DIMT1	RPS8	RPL23	TEX10	RPS5	RPL22	RPL13A	IMP4	RPSA	RPS3A	SENP3	UTP18	FTSJ3	EBNA1BP2	XRN2	RPL27	RPP25	UBA52	NIP7	RPL12	NOP2
Eukaryotic Translation Elongation R-HSA-156842	5.241806609526597E-7	RPL4	RPL5	RPL3	RPL31	RPL12	RPL36A	RPL8	MRPL13	RPL7	EEF1B2	RPS15	RPL7A	RPS14	RPS15A	RPL18A	RPS19	RPLP2	RPL38	RPL37	RPL15	RPS2	RPS11	RPL18	RPL19	RPS9	RPL41	RPL21	RPS8	RPL23	RPS5	RPL22	RPL13A	RPS3A	RPSA	EEF1A1	RPS25	RPS28	RPS29	RPL27A	RPL27	RPL22L1	RPS20	UBA52	RPS23
Eukaryotic Translation Termination R-HSA-72764	5.241806609526597E-7	RPL4	RPL5	RPL3	RPL31	RPL12	RPL36A	RPL8	MRPL13	RPL7	RPS15	RPL7A	RPS14	TRMT112	RPS15A	RPL18A	RPS19	RPLP2	RPL38	RPL37	RPL15	RPS2	RPS11	RPL18	RPL19	RPS9	RPL41	RPL21	RPS8	RPL23	RPS5	RPL22	RPL13A	RPS3A	RPSA	RPS25	RPS28	RPS29	RPL27A	ETF1	RPL27	RPL22L1	RPS20	UBA52	RPS23
Selenocysteine Synthesis R-HSA-2408557	5.241806609526597E-7	RPL4	RPL5	RPL3	RPL31	RPL12	RPL36A	RPL8	MRPL13	RPL7	RPS15	RPL7A	RPS14	RPS15A	RPL18A	RPS19	RPLP2	RPL38	RPL37	RPL15	RPS2	RPS11	RPL18	PSTK	RPL19	EEFSEC	RPS9	RPL41	RPL21	RPS8	RPL23	RPS5	RPL22	RPL13A	RPS3A	RPSA	RPS25	RPS28	RPS29	RPL27A	RPL27	RPL22L1	RPS20	UBA52	RPS23
Diseases Of Signal Transduction By Growth Factor Receptors And Second Messengers R-HSA-5663202	5.972055334638052E-7	HDAC10	CD80	CLSTN1	PEBP1	GCC2	RBPJ	FGF3	PPP1CB	PPP1CC	FGF8	PPP2R1A	MYC	PSMD2	TRIM24	PDGFRA	TPM4	GTF2F1	DKK1	GTF2F2	SND1	ADAM17	PRKAR1A	TBL1XR1	PSME4	TLN1	UBA52	NOTCH1	RNASEH2A	CTBP2	PSMD14	DHH	SHC1	PSEN2	PDGFA	FOXO6	IQGAP1	ZC3HAV1	PIK3R1	PSEN1	FOXO3	KLC1	RAP1B	APH1A	FXR1	BAG4	PORCN	BCL2L11	UBB
Translation R-HSA-72766	6.921810701794141E-7	EIF4A2	RPL4	EIF4A1	RPL5	SRP19	RPL3	RPL31	RPL8	RPL7	RPS15	EEF1B2	RPS14	RPL18A	RPS19	RPL38	RPL37	RPS11	EARS2	RPS9	RPL21	EIF1AX	RPS8	RPL23	RPS5	RPL22	MRPS18B	RPSA	EEF1A1	LARS2	RPL27	UBA52	MRPL18	RPN1	MRPL16	MRPL17	MRPL15	MRPL12	MRPL13	MRPL10	SSR1	EIF2B5	RPL41	EIF2S2	EIF2S1	AIMP2	RPS25	RPS28	EIF5
Nonsense Mediated Decay (NMD) Enhanced By Exon Junction Complex (EJC) R-HSA-975957	7.395624652889488E-7	RPL4	RPL5	SMG1	RPL3	RPL31	RPL8	SMG7	RPL7	RPS15	RPS14	RPL7A	RPL18A	RPS19	PPP2R1A	RPLP2	RPL38	RPL37	RPS11	UPF1	RPS9	RPL21	RPS8	NCBP2	RPL23	RPS5	RPL22	RPL13A	RPSA	RPS3A	RPL27	ETF1	PABPC1	UBA52	RPL12	RPL36A	MRPL13	PPP2CA	RPS15A	RPL15	RPS2	RPL18	RPL19	RPL41	PNRC2	RPS25	RPS28	RPS29	RPL27A
Mitotic Metaphase And Anaphase R-HSA-2555396	7.500125168791549E-7	AHCTF1	ERCC6L	NUP107	NUP188	ZWILCH	UBE2D1	LMNB1	CDC20	TUBA1C	PPP1CC	TUBA1B	TUBA1A	XPO1	PPP2R1A	TUBB3	PSMD2	CDC27	NUF2	NUP62	RCC1	PMEPA1	KNTC1	FBXO5	TMPO	NDEL1	NDC1	SEC13	ANAPC7	NUP133	TUBB	PPP2R5B	DYNLL1	RANGAP1	LEMD2	TUBA4A	TUBB2B	TUBB2A	KIF2A	INCENP	PSME4	BIRC5	KIF2C	ANAPC5	UBA52	CHMP7	MAD1L1	ITGB3BP	ANAPC2
Membrane Trafficking R-HSA-199991	8.057767222755223E-7	TFRC	ITSN1	GOLIM4	GCC2	FNBP1L	UBE2Z	RAB43	GOLGA2	GJA1	KIF5C	FTH1	MPZ	KIF5A	TBC1D10C	KIF21B	SBF1	AP2M1	SH3GL2	AGFG1	TBC1D10B	SH3GL1	TPD52	GABARAPL2	PRKAB2	COG8	TRAPPC2L	FNBP1	COG1	PRKAB1	RAB31	KIF16B	RAB35	TBC1D24	ULK1	KDELR3	KIF20A	UBA52	OPTN	FTL	RAB5B	RAB5C	TSG101	LMAN2L	STXBP3	ADRB2	PLA2G6	KLC1	GABARAP
Cyclin D Associated Events In G1 R-HSA-69231	8.388632928450668E-7	CDKN1C	RB1	CDKN1A	CDKN1B	SRC	CKS1B	PPP2CA	PPP2CB	CCND2	CCND1	UBB	PPP2R1A	UBC	ABL1	E2F1	E2F4	E2F5	JAK2	SKP2	CDKN2C	CDKN2A	CCNE2	TFDP2	CCNE1	CDK4	CDK2	MNAT1	UBA52
SARS-CoV Infections R-HSA-9679506	9.56842358179328E-7	RB1	NUP107	NUP188	ZDHHC5	COMT	ZDHHC3	RPS15	RPS14	GJA1	TBK1	RPS19	TRIM25	SNRPD3	RPS11	AP2M1	IFNAR2	ST6GAL1	RPS9	RPS8	RPS5	ATP1B3	RPSA	ZCRB1	ATG14	ATP1B1	HLA-G	MASP2	UBE2V1	FKBP4	UBA52	ISCU	DDX5	SEH1L	SDC4	CUL3	RPN1	SDC3	NUP160	TKFC	UBB	IRAK2	G3BP1	TPR	UBC	VPS11	NLRP3	NUP88	RIPK1
Formation Of A Pool Of Free 40S Subunits R-HSA-72689	1.0319359021776012E-6	RPL4	RPL5	RPL3	RPL31	RPL12	RPL36A	RPL8	MRPL13	RPL7	RPS15	RPS14	RPL7A	RPS15A	RPL18A	RPS19	RPLP2	RPL38	RPL37	RPL15	RPS2	RPS11	RPL18	RPL19	RPS9	RPL41	RPL21	EIF1AX	RPS8	RPL23	RPS5	RPL22	RPL13A	RPSA	RPS3A	RPS25	RPS28	RPS29	RPL27A	EIF3I	EIF3J	RPL27	RPS20	EIF3E	RPL22L1	UBA52	RPS23
Mitotic Anaphase R-HSA-68882	1.191552042475778E-6	AHCTF1	ERCC6L	NUP107	NUP188	ZWILCH	UBE2D1	LMNB1	CDC20	TUBA1C	PPP1CC	TUBA1B	TUBA1A	XPO1	PPP2R1A	TUBB3	PSMD2	CDC27	NUF2	NUP62	RCC1	PMEPA1	KNTC1	TMPO	NDEL1	NDC1	SEC13	ANAPC7	NUP133	TUBB	PPP2R5B	DYNLL1	RANGAP1	LEMD2	TUBA4A	TUBB2B	TUBB2A	KIF2A	INCENP	PSME4	BIRC5	KIF2C	ANAPC5	UBA52	CHMP7	MAD1L1	ITGB3BP	ANAPC2	DYNC1I2
Viral mRNA Translation R-HSA-192823	1.454923386484831E-6	RPL4	RPL5	RPL3	RPL31	RPL12	RPL36A	RPL8	MRPL13	RPL7	RPS15	RPL7A	RPS14	RPS15A	RPL18A	RPS19	RPLP2	RPL38	RPL37	RPL15	RPS2	RPS11	RPL18	RPL19	RPS9	RPL41	RPL21	RPS8	RPL23	RPS5	RPL22	RPL13A	RPS3A	RPSA	RPS25	RPS28	RPS29	RPL27A	RPL27	RPL22L1	RPS20	GRSF1	UBA52	RPS23
Metabolism R-HSA-1430728	1.5658751470883115E-6	RPL4	RPL5	NUP107	RPL3	RPL31	ENO1	RPL8	ENO3	RPL7	NSDHL	PSMD2	CYP1B1	PIP4K2A	LRAT	PIP4K2B	RPL38	RPL37	GAMT	ACOT9	PRKAB2	STARD4	ACOT8	ACOT7	MECR	STARD6	RPL21	RPL23	CSNK2A2	RPL22	MED9	HOGA1	MED4	UPB1	SLC5A6	MTHFD1	SCO1	PRKAR1B	PRKD3	PRKAR1A	ETHE1	PSME4	PLBD1	FAR1	RPL27	TMEM126B	ADPRM	UBA52	HACD1
Vesicle-mediated Transport R-HSA-5653656	1.8565403090196642E-6	TFRC	ITSN1	GCC2	FNBP1L	GOLGA2	GJA1	FTH1	TBC1D10C	KIF21B	AGFG1	TBC1D10B	GABARAPL2	PRKAB2	COG8	FNBP1	COG1	PRKAB1	ULK1	KDELR3	KIF20A	UBA52	OPTN	LMAN2L	STXBP3	PLA2G6	GABARAP	SCFD1	RACGAP1	BLOC1S1	PIP5K1C	APOE	SNX5	SPTBN1	MYO5A	LNPEP	SNF8	PUM1	GJB1	GJB4	GJB3	GJB5	HYOU1	CALR	CALM1	ARF4	C2CD5	GDI1	CLTC
Cellular Response To Starvation R-HSA-9711097	4.159976509157742E-6	RPL4	RPL5	RPL3	RPL31	RPL8	RPL7	RPS15	RPTOR	RPS14	RPL7A	RPL18A	RPS19	RPLP2	RPL38	RPL37	RPS11	RPS9	SEC13	RPL21	RPS8	RPL23	RPS5	RPL22	RPL13A	RPSA	RPS3A	RRAGA	IMPACT	ATP6V1B2	RPL27	TRIB3	ATP6V0D1	UBA52	ATF3	ATF4	SEH1L	NPRL2	RPL12	CEBPG	RPL36A	MRPL13	RPS15A	SLC38A9	RPL15	RPS2	RPL18	RPL19	RPL41
Cellular Response To Heat Stress R-HSA-3371556	4.252265251729805E-6	CAMK2B	GSK3B	CAMK2D	NUP107	SEH1L	HSP90AB1	NUP188	MRPL18	HSPB8	HSPA4L	CRYBA4	HSPA13	NUP160	RPTOR	DNAJB1	BAG4	UBB	BAG1	TPR	NUP62	NUP88	NUP43	HSPA9	NDC1	RANBP2	HSPA8	HSP90AA1	SEC13	NUP133	HSPA1L	HSPA4	ST13	PTGES3	HSPA2	HSPA12A	SIRT1	EEF1A1	POLR1A	NUP50	RPA3	AKT1S1	COL4A6	FKBP4	HSPA1B	HSPA1A
RNA Polymerase II Transcription R-HSA-73857	5.98438036049397E-6	RB1	ZNF175	HDAC10	PHAX	RBPJ	UXT	SOX2	LGALS3	TRIM28	PPP2R1A	PSMD2	MYC	CDC27	MYB	CHEK1	PIP4K2A	PIP4K2B	SNRPD3	SOX9	SKP2	GAMT	PRKAB2	SMARCC1	CSNK2A2	ZNF12	MED4	PRKAB1	RUNX1	SRRM1	RRAGA	DDX39A	SCO1	SARNP	PSME4	TXNIP	TP53	UBA52	ZFPM1	KCTD15	SLBP	ZNF274	MEAF6	FOXG1	CSTF3	CTR9	GATA4	GATA3	GATA2
Cell Cycle Checkpoints R-HSA-69620	1.0414729533979478E-5	AHCTF1	CDKN1A	ERCC6L	NUP107	CDKN1B	ZWILCH	YWHAB	UBE2D1	MCM10	CDC20	PPP1CC	XPO1	YWHAQ	PPP2R1A	PSMD2	CDC27	CHEK1	NUF2	KNTC1	YWHAG	NDEL1	YWHAH	SEC13	RFC4	ANAPC7	NUP133	RMI1	TOP3A	PPP2R5B	DYNLL1	RANGAP1	YWHAZ	CCNA2	DBF4	KIF2A	CCNE2	INCENP	CCNE1	POLR1A	PSME4	BIRC5	KIF2C	ANAPC5	TP53	UBA52	MAD1L1	ITGB3BP	ANAPC2
Aberrant Regulation Of Mitotic Cell Cycle Due To RB1 Defects R-HSA-9687139	1.1793999577542149E-5	CDKN1C	RB1	CDKN1A	CDKN1B	ANAPC7	UBE2C	UBE2D1	ANAPC11	FZR1	CCND2	CCND1	CCNE2	TFDP2	CCNE1	CDK4	CDC27	CDC16	CDK2	E2F1	ANAPC5	SKP2	ANAPC2
TP53 Regulates Metabolic Genes R-HSA-5628897	1.3580157340887019E-5	COX19	COX7B	PRKAA1	YWHAB	TACO1	PRKAG1	PTEN	COX5A	RPTOR	PRDX2	PRDX5	SESN3	YWHAQ	PRDX1	COX14	SLC38A9	YWHAG	YWHAH	PRKAB2	SURF1	TIGAR	TXNRD1	PRKAB1	YWHAZ	LRPPRC	MOV10	RRAGA	GNPDA1	RRM2B	SCO1	AGO3	RHEB	AGO1	AGO2	LAMTOR2	LAMTOR1	TP53	COX20
Signaling By ROBO Receptors R-HSA-376176	1.3580157340887019E-5	RPL4	ROBO2	RPL5	RPL3	RPL31	ARHGAP39	MSI1	RPL8	RPL7	RPS15	RPS14	RPL7A	RPL18A	RPS19	PSMD2	NCK2	HOXA2	RPLP2	RPL38	RPL37	RPS11	NCK1	RPS9	RPL21	RPS8	NCBP2	RPL23	RPS5	RPL22	RPL13A	RPSA	RPS3A	PSME4	COL4A5	RPL27	ETF1	PABPC1	PFN1	SOS1	UBA52	PSMD14	SRC	RPL12	RPL36A	CXCR4	MRPL13	NTN1	CDC42
M Phase R-HSA-68886	1.6178212285971316E-5	RB1	ERCC6L	NUP107	NUP188	ZWILCH	CCP110	UBE2D1	CDC20	GOLGA2	PPP1CC	PPP2R1A	TUBB3	PSMD2	CDC27	RCC1	KNTC1	NEK2	FBXO5	CDK5RAP2	TMPO	ANAPC7	CSNK2A2	LEMD2	TUBA4A	MAU2	PSME4	ANAPC5	KIF20A	UBA52	MAD1L1	ANAPC2	SEH1L	SET	PSMD14	TUBGCP2	CDCA5	NCAPH	NUP160	ANAPC11	SKA2	DSN1	CCNB1	UBB	TPR	UBC	NUP88	CEP78	UBE2C
CDC42 GTPase Cycle R-HSA-9013148	1.827567942631166E-5	STEAP3	FAM13B	TFRC	PRKCSH	WIPF2	DOCK8	ITSN1	ARHGDIG	ARHGAP1	ARHGAP39	FNBP1L	ARHGAP35	ARHGDIA	WDR91	GIT1	TMPO	PLEKHG3	ARHGEF10	PLEKHG4	PLEKHG2	FNBP1	SCRIB	ARAP1	TIAM1	DEPDC1B	CDC42EP5	CDC42EP3	CDC42EP2	ARHGEF4	VAMP3	IQGAP1	PIK3R1	IQGAP3	ARHGAP22	CDC42	GNA13	PARD6A	RACGAP1	ECT2	SRGAP2	SRGAP1	YKT6	PAK4	FARP1	GIT2	JUP	MYO9B	ARHGAP27
Selenoamino Acid Metabolism R-HSA-2408522	2.4147754924801035E-5	RPL4	RPL5	RPL3	AHCY	RPL31	RPL12	RPL36A	RPL8	MRPL13	RPL7	RPS15	RPS14	RPL7A	RPS15A	RPL18A	RPS19	RPLP2	RPL38	RPL37	RPL15	RPS2	RPS11	RPL18	PSTK	RPL19	EEFSEC	RPS9	RPL41	RPL21	RPS8	RPL23	RPS5	TXNRD1	RPL22	RPL13A	RPSA	RPS3A	GNMT	AIMP2	RPS25	RPS28	RPS29	RPL27A	RPL27	RPS20	RPL22L1	UBA52	RPS23
RHO GTPase Effectors R-HSA-195258	2.472429947297277E-5	ITGB1	CYFIP1	AHCTF1	ERCC6L	NUP107	CDKN1B	ZWILCH	YWHAB	WIPF2	ACTG1	CDC20	PPP1CB	PPP1CC	XPO1	YWHAQ	PPP2R1A	NUF2	KIF5A	KNTC1	YWHAG	NDEL1	NCK1	YWHAH	ACTR3	ACTR2	SEC13	PPP1R12A	NUP133	RHOG	PPP2R5B	DYNLL1	RANGAP1	YWHAZ	KIF2A	INCENP	BIRC5	MYH9	KIF2C	PFN1	LLGL1	MAD1L1	ITGB3BP	DYNC1I2	SEH1L	ROCK1	PKN3	ROCK2	SRC
mRNA Splicing - Major Pathway R-HSA-72163	2.540115600745154E-5	DDX42	HNRNPU	YBX1	ELAVL2	PTBP1	PCF11	SNRNP70	SNRPD3	TXNL4A	SNRPN	NCBP2	BUD31	GTF2F1	GTF2F2	SRRM1	PRPF4	HNRNPUL1	HNRNPH1	PRPF3	CD2BP2	SRSF3	PPIH	SRSF5	SRSF7	SF1	RBM22	DDX5	SF3B3	CSTF3	SF3B6	PRCC	SRRT	SRSF1	U2AF1	PABPN1	POLR2A	PCBP1	TRA2B	POLR2D	POLR2E	HNRNPA1	POLR2I	SF3B1	SMNDC1	SRSF10	HSPA8	PPIL1	SF3A1
RAC1 GTPase Cycle R-HSA-9013149	2.7691540383364073E-5	ITGB1	CYFIP1	FAM13B	TFRC	PRKCSH	WIPF2	DOCK8	ARHGAP1	ARHGAP39	ARHGAP35	BAIAP2L1	ARHGDIA	MPZ	GIT1	TMPO	PLEKHG3	ARHGEF10	PLEKHG4	PLEKHG2	ARHGEF18	ARAP1	TIAM1	DEPDC1B	ALS2	ARHGEF4	SOS1	DOCK1	EPHA2	VAMP3	AMIGO2	NOXO1	IQGAP1	PIK3R1	SLC1A5	IQGAP3	ARHGAP12	PLD2	ARHGAP22	CDC42	GNA13	PARD6A	RACGAP1	SH3BP1	ABL2	ECT2	SRGAP2	SRGAP1	WASF2
Transcriptional Regulation Of Pluripotent Stem Cells R-HSA-452723	2.9284253322810892E-5	EOMES	SMAD2	FOXD3	TSC22D1	GATA6	PRDM14	KLF4	DKK1	SOX2	NR5A1	SALL1	LIN28A	DPPA4	ZIC3	GSC	SALL4	ZSCAN10	NANOG	TDGF1
Diseases Of Mitotic Cell Cycle R-HSA-9675126	3.721793313844497E-5	CDKN1C	RB1	CDKN1A	CDKN1B	ANAPC7	UBE2C	UBE2D1	ANAPC11	FZR1	CCND2	CCND1	CCNE2	TFDP2	CCNE1	CDK4	CDC27	CDC16	CDK2	E2F1	ANAPC5	SKP2	ANAPC2
Selective Autophagy R-HSA-9663891	5.403080006319631E-5	DYNC1I2	TOMM40	SRC	PRKAG1	PARK7	TOMM20	TOMM22	MAP1LC3B	UBB	UBC	MFN2	USP30	ATG5	DYNC1H1	HSPA8	HSP90AA1	PRKAB2	MTERF3	CSNK2A2	DYNLL1	PRKAB1	PEX5	NBR1	TOMM7	UBE2N	PLIN3	ULK1	UBE2V1	UBA52	TOMM6
Signaling By NTRK1 (TRKA) R-HSA-187037	5.741853060854477E-5	RNASEH2A	SHC3	RALB	SHC1	YWHAB	SRC	NAB2	CLTC	AP2A1	PIK3R1	PIK3CB	ASCL1	CRKL	PPP2CA	RPS6KA3	PPP2CB	NRAS	RPS6KA5	MAPK7	PPP2R1A	RPS6KA2	RPS6KA1	AP2S1	RALGDS	MEF2D	AP2M1	SH3GL2	MEF2A	EGR1	EGR3	JUND	KCNH8	FOS	AP2B1	DUSP6	DUSP7	FOSL1	REST	MAPKAPK3	CDK5	GDNF	VGF	ID2	RAPGEF1	ID3	SGK1	SOS1
mRNA Splicing R-HSA-72172	6.419104470563639E-5	DDX42	HNRNPU	YBX1	ELAVL2	PTBP1	PCF11	SNRNP70	SNRPD3	TXNL4A	SNRPN	NCBP2	BUD31	ZCRB1	GTF2F1	GTF2F2	SRRM1	PRPF4	HNRNPUL1	HNRNPH1	PRPF3	CD2BP2	SRSF3	PPIH	SRSF5	SRSF7	SF1	RBM22	DDX5	SF3B3	CSTF3	SF3B6	PRCC	SRRT	SRSF1	U2AF1	PABPN1	POLR2A	PCBP1	TRA2B	POLR2D	POLR2E	HNRNPA1	POLR2I	SF3B1	SMNDC1	SRSF10	HSPA8	PPIL1
RHOQ GTPase Cycle R-HSA-9013406	7.73621261241038E-5	STEAP3	TFRC	ITSN1	ARHGAP1	IQGAP1	SLC1A5	IQGAP3	ARHGAP35	CDC42	GJA1	SRGAP2	GIT1	PAK4	PLEKHG3	GIT2	JUP	FNBP1	SCRIB	CDC42BPB	ARHGAP26	ARHGAP33	DEPDC1B	DIAPH3	GFOD1	CDC42EP3	CDC42EP2	PKN2	LAMTOR1	VAMP3
Signaling By NTRKs R-HSA-166520	8.338141109052979E-5	PTPRS	YWHAB	NAB2	CLTC	AP2A1	PIK3CB	CRKL	RPS6KA3	RPS6KA5	PPP2R1A	RPS6KA2	RPS6KA1	NELFB	AP2M1	SH3GL2	MEF2A	KCNH8	FOS	DUSP6	DUSP7	TIAM1	MAPKAPK3	VGF	RAPGEF1	SGK1	SOS1	RNASEH2A	SHC3	RALB	SHC1	SRC	PIK3R1	ASCL1	PPP2CA	PPP2CB	NRAS	MAPK7	NTF3	AP2S1	FYN	RALGDS	MEF2D	EGR1	EGR3	JUND	AP2B1	FOSL1	REST
HIV Life Cycle R-HSA-162587	8.505081964335164E-5	NUP107	NUP188	ELL	PSIP1	XPO1	NUP62	RCC1	NELFB	KPNA1	NDC1	SEC13	TBP	NUP133	NCBP2	VPS37C	VPS37A	VPS37B	GTF2F1	RANGAP1	GTF2F2	NUP50	PPIA	UBA52	CHMP7	CHMP5	GTF2A1	GTF2A2	SEH1L	TSG101	CTDP1	RNMT	VPS4B	VPS4A	CXCR4	NUP160	UBB	POLR2A	TPR	UBC	POLR2D	MVB12A	POLR2E	NUP88	NUP43	POLR2I	RANBP2	TAF10	HMGA1
Separation Of Sister Chromatids R-HSA-2467813	9.200981889018755E-5	ERCC6L	AHCTF1	NUP107	ZWILCH	UBE2D1	CDC20	PPP1CC	XPO1	PPP2R1A	PSMD2	CDC27	NUF2	PMEPA1	KNTC1	NDEL1	SEC13	ANAPC7	NUP133	PPP2R5B	DYNLL1	RANGAP1	KIF2A	INCENP	PSME4	BIRC5	ANAPC5	KIF2C	UBA52	MAD1L1	ITGB3BP	ANAPC2	DYNC1I2	SEH1L	PSMD14	CDCA5	MIS12	CENPA	NUP160	AURKB	ANAPC11	SKA2	PPP2CA	PPP2CB	DSN1	UBB	UBC	NUP43	CENPT
Late Phase Of HIV Life Cycle R-HSA-162599	9.46889241952943E-5	NUP107	NUP188	ELL	XPO1	NUP62	RCC1	NELFB	NDC1	SEC13	TBP	NUP133	NCBP2	VPS37C	VPS37A	VPS37B	GTF2F1	RANGAP1	GTF2F2	NUP50	PPIA	UBA52	CHMP7	CHMP5	GTF2A1	GTF2A2	SEH1L	TSG101	CTDP1	RNMT	VPS4B	VPS4A	NUP160	UBB	POLR2A	TPR	UBC	POLR2D	MVB12A	POLR2E	NUP88	NUP43	POLR2I	RANBP2	TAF10	GTF2H1	GTF2H5	CHMP2A	NMT2
Regulation Of HSF1-mediated Heat Shock Response R-HSA-3371453	1.00713933631609E-4	GSK3B	NUP107	SEH1L	NUP188	MRPL18	HSPA4L	CRYBA4	HSPA13	NUP160	DNAJB1	BAG4	UBB	NUP62	BAG1	TPR	NUP43	NUP88	NDC1	HSPA9	RANBP2	HSPA8	SEC13	NUP133	HSPA1L	HSPA4	ST13	HSPA2	HSPA12A	SIRT1	POLR1A	NUP50	RPA3	COL4A6	FKBP4	HSPA1B	HSPA1A
Nuclear Envelope (NE) Reassembly R-HSA-2995410	1.0623967457904383E-4	AHCTF1	NUP107	SEH1L	NUP188	VPS4A	NUP160	LMNB1	PPP2CA	TUBA1C	TUBA1B	CCNB1	TUBA1A	TUBA3C	PPP2R1A	TUBB3	NUP62	RCC1	NUP43	TMPO	NDC1	SEC13	NUP133	TUBB	RANGAP1	TUBB4B	LEMD2	TUBA4A	TUBB2B	TUBB2A	CDK1	CHMP2A	CHMP7	RAN	CC2D1B
Post-translational Protein Modification R-HSA-597592	1.1273618231179088E-4	SPON1	NUP107	TRRAP	CCNF	CCP110	DCAF8	TPGS2	CDC20	GOLGA2	TRIM28	EVA1A	PSMD2	MYC	TRIM25	FBXO6	TRIM26	TRIM27	SKP2	NFRKB	ALG8	ST6GAL1	COG8	ALG9	WSB1	ALG6	WSB2	FBXO2	NSMCE2	ALG3	COG1	YOD1	HCFC1	RRAGA	CDC34	CD109	PSME4	TRIM13	KDELR3	TP53	UBA52	SEH1L	LMAN2L	DCUN1D3	CTR9	RPN1	LHB	DCUN1D2	GATA3
Signaling By TGF-beta Receptor Complex R-HSA-170834	1.1693374090206659E-4	ITGB1	USP15	RNASEH2A	UBE2D3	UBE2D1	NEDD8	YBX1	CBL	MTMR4	PPP1CB	PPP1CC	XPO1	PARD6A	UBB	MYC	UBC	PMEPA1	E2F4	E2F5	TGIF1	SMAD2	TGFB2	TGIF2	SMAD3	TGFB1	PARP1	ARHGEF18	UCHL5	PPP1CA	SMAD7	NCOR2	FKBP1A	SKI	PPM1A	NCOR1	TFDP2	PARD3	ITGA8	UBA52
SARS-CoV-2 Infection R-HSA-9694516	1.1970756026635768E-4	RB1	GSK3B	NUP107	HSP90AB1	ST6GALNAC2	NUP188	PRKCSH	YWHAB	ZDHHC5	HOXC13	MAGT1	ZDHHC3	RPS15	RPS14	GJA1	MAP1LC3B	TBK1	RPS19	YWHAQ	NUP62	TRIM25	SNRPD3	RPS11	YWHAG	YWHAH	NDC1	IFNAR2	PARP6	ST6GAL1	SEC13	RPS9	HSP90AA1	NUP133	RPS8	RPS5	RPSA	RPS3A	ZCRB1	ATG14	HLA-G	IL17RC	YWHAZ	DDOST	IRF3	NUP50	TRAF6	CANX	MASP2
Generic Transcription Pathway R-HSA-212436	1.7424528557637243E-4	RB1	ZNF175	HDAC10	RBPJ	UXT	SOX2	LGALS3	TRIM28	PPP2R1A	PSMD2	MYC	CDC27	MYB	CHEK1	PIP4K2A	PIP4K2B	SOX9	SKP2	GAMT	PRKAB2	SMARCC1	CSNK2A2	ZNF12	MED4	PRKAB1	RUNX1	RRAGA	SCO1	PSME4	TXNIP	TP53	UBA52	ZFPM1	KCTD15	ZNF274	MEAF6	FOXG1	GATA4	GATA3	GATA2	ANAPC11	PRDX2	GRIN2A	BRIP1	PRDX5	NUAK1	ZNF707	ZNF704
Signaling By TGFB Family Members R-HSA-9006936	1.9502646315896398E-4	ITGB1	USP15	RNASEH2A	UBE2D3	UBE2D1	NEDD8	YBX1	MTMR4	ACVR1B	CBL	PPP1CB	PPP1CC	XPO1	PARD6A	UBB	MYC	UBC	PMEPA1	E2F4	AMH	E2F5	SMAD2	TGIF1	TGFB2	SMAD3	TGFB1	TGIF2	PARP1	FOXH1	ARHGEF18	INHBB	ACVR2B	UCHL5	SMAD7	PPP1CA	NCOR2	FKBP1A	SKI	PPM1A	BMP2	ZFYVE16	NCOR1	TFDP2	PARD3	ITGA8	UBA52	BMPR1A
TP53 Regulates Transcription Of Genes Involved In G1 Cell Cycle Arrest R-HSA-6804116	2.011464516949726E-4	CCNA2	CDKN1A	CDKN1B	CCNE2	CCNE1	CDK2	E2F1	ARID3A	TP53	E2F7	E2F8
Toll Like Receptor 3 (TLR3) Cascade R-HSA-168164	2.2147366991662274E-4	NLRX1	UBE2D3	UBE2D1	HOXC13	NOD2	AGER	TANK	PPP2CA	RPS6KA3	MAPK9	PPP2CB	RPS6KA5	TBK1	MAPK7	UBB	PPP2R1A	IRAK2	RPS6KA2	RPS6KA1	UBC	RIPK1	MAP2K7	MAP2K3	MEF2A	IKBIP	JUN	RIPK3	KCNH8	FOS	DUSP6	DUSP7	NFKBIA	MAPKAPK3	GDNF	IRF3	TNIP2	TRAF6	UBE2N	TAB3	UBE2V1	TP53	UBA52
MAP Kinase Activation R-HSA-450294	2.238554114616848E-4	NOD2	PPP2CA	RPS6KA3	MAPK9	PPP2CB	RPS6KA5	MAPK7	UBB	PPP2R1A	IRAK2	RPS6KA2	RPS6KA1	UBC	MAP2K7	MAP2K3	MEF2A	JUN	KCNH8	FOS	DUSP6	DUSP7	MAPKAPK3	GDNF	TNIP2	TRAF6	UBE2N	TAB3	UBE2V1	UBA52
RHOJ GTPase Cycle R-HSA-9013409	3.2317976694246623E-4	STEAP3	TFRC	DOCK8	WIPF2	ARHGAP1	PIK3R1	SLC1A5	FNBP1L	IQGAP3	ARHGAP35	CDC42	GJA1	GIT1	TMPO	PAK4	GIT2	JUP	FNBP1	SCRIB	CDC42BPB	ARHGAP26	DEPDC1B	DIAPH3	PKN2	LAMTOR1	VAMP3
Ribosomal Scanning And Start Codon Recognition R-HSA-72702	3.2317976694246623E-4	EIF4A2	EIF4A1	RPS15	RPS14	RPS15A	RPS19	EIF4H	RPS2	RPS11	EIF4B	RPS9	EIF1AX	RPS8	RPS5	RPS3A	RPSA	EIF2S2	EIF2S1	RPS25	RPS28	EIF5	RPS29	EIF3I	EIF3J	EIF3E	RPS20	RPS23
Translation Initiation Complex Formation R-HSA-72649	3.2317976694246623E-4	EIF4A2	EIF4A1	RPS15	RPS14	RPS15A	RPS19	EIF4H	RPS2	RPS11	EIF4B	RPS9	EIF1AX	RPS8	RPS5	RPS3A	RPSA	EIF2S2	EIF2S1	RPS25	RPS28	RPS29	EIF3I	EIF3J	EIF3E	RPS20	PABPC1	RPS23
RHOV GTPase Cycle R-HSA-9013424	3.4643014768589807E-4	GIT2	DST	TPM4	CLTC	CCP110	IQGAP1	PIK3R1	ARHGAP12	CDC42	PARD6B	DEPDC1B	PARD6A	NCK2	PKN2	SPTAN1	GIT1	SPTBN1	NCK1	PAK4	EPHA2
Factors Involved In Megakaryocyte Development And Platelet Production R-HSA-983231	4.1620102834573575E-4	DOCK8	KIF11	KIF15	AKAP10	KIF5C	KIF5A	MYB	KIF1C	KIF1B	KIF21B	JAK2	ITPK1	KIF9	RAD51C	PRKAR1B	KIF2A	KIF16B	PRKAR1A	KIFC1	IRF1	KIF2C	KIF20A	TP53	ZFPM1	DOCK1	GATA6	GATA4	GATA3	GATA2	KLC1	AKAP1	CDC42	KLC4	KIF3B	RACGAP1	MICAL1	ABL1	MFN2	SH2B3	SH2B2	SH2B1	CBX5	CABLES2	EHD1	WEE1	CDK5	KIF26B	CDK2
Signaling By FGFR R-HSA-190236	4.287740859803898E-4	SHC1	SRC	PIK3R1	CBL	FGF3	PPP2CA	PTBP1	SPRED2	PPP2CB	SPRED1	NRAS	FGF8	FLRT2	POLR2A	UBB	PPP2R1A	POLR2D	UBC	POLR2E	HNRNPA1	POLR2I	KL	RBFOX2	NCBP2	GTF2F1	GTF2F2	ESRP2	HNRNPH1	ESRP1	HNRNPF	FGF18	SPRY2	SOS1	FGFR4	UBA52	FGFR3
Aberrant Regulation Of Mitotic G1/S Transition In Cancer Due To RB1 Defects R-HSA-9659787	4.287740859803898E-4	CDKN1C	RB1	CDKN1A	CDKN1B	CCND2	CCND1	CCNE2	TFDP2	CCNE1	CDK4	CDK2	E2F1
TP53 Regulates Transcription Of Cell Cycle Genes R-HSA-6791312	4.4257553233137355E-4	PLK3	BTG2	CDKN1A	NPM1	CDKN1B	PCNA	ARID3A	CNOT10	CCNA2	CCNB1	CNOT7	CCNE2	TFDP2	CCNE1	CARM1	CNOT2	CDK2	E2F1	CDK1	E2F4	CNOT8	TP53	E2F7	E2F8
Nuclear Events (Kinase And Transcription Factor Activation) R-HSA-198725	4.4257553233137355E-4	RNASEH2A	NAB2	ASCL1	PPP2CA	RPS6KA3	PPP2CB	RPS6KA5	MAPK7	PPP2R1A	RPS6KA2	RPS6KA1	MEF2D	MEF2A	EGR1	EGR3	JUND	KCNH8	FOS	DUSP6	DUSP7	FOSL1	REST	VGF	CDK5	GDNF	ID2	ID3	SGK1
mRNA Activation Upon Binding Of Cap-Binding Complex And eIFs, Subsequent Binding To 43S R-HSA-72662	4.4495226929585556E-4	EIF4A2	EIF4A1	RPS15	RPS14	RPS15A	RPS19	EIF4H	RPS2	RPS11	EIF4B	RPS9	EIF1AX	RPS8	RPS5	RPS3A	RPSA	EIF2S2	EIF2S1	RPS25	RPS28	RPS29	EIF3I	EIF3J	EIF3E	RPS20	PABPC1	RPS23
Mitotic G1 Phase And G1/S Transition R-HSA-453279	4.4830251610798727E-4	RB1	CDKN1C	CDKN1A	CDKN1B	GMNN	MCM10	CKS1B	CCND2	CCND1	PPP2R1A	MYC	PSMD2	MYBL2	FBXO5	TK1	SKP2	JAK2	POLE	LIN52	CCNA2	DBF4	CCNE2	TFDP2	CCNE1	POLR1A	UBA52	PCNA	PSMD14	MAX	SRC	ORC5	PPP2CA	PPP2CB	CCNB1	ORC6	UBB	RBBP4	UBC	ABL1	E2F1	E2F4	E2F5	CDT1	CDKN2C	CDKN2A	CDC7	POLA2	PSMC5
RHOBTB GTPase Cycle R-HSA-9706574	4.75678825169915E-4	HSP90AA1	HSP90AB1	ROCK1	ROCK2	CUL3	GPS1	ACTN1	TMOD3	MSI2	ACTG1	SRRM1	CCT6A	TRA2B	STK38	PDE5A	HNRNPC	VIM	CCT7	RBMX
MyD88-independent TLR4 Cascade R-HSA-166166	5.677595075659466E-4	NLRX1	UBE2D3	UBE2D1	HOXC13	NOD2	AGER	TANK	PPP2CA	RPS6KA3	MAPK9	PPP2CB	RPS6KA5	TBK1	MAPK7	UBB	PPP2R1A	IRAK2	RPS6KA2	RPS6KA1	UBC	RIPK1	MAP2K7	MAP2K3	MEF2A	IKBIP	JUN	RIPK3	KCNH8	FOS	DUSP6	DUSP7	NFKBIA	MAPKAPK3	GDNF	IRF3	TNIP2	TRAF6	UBE2N	TAB3	UBE2V1	TP53	UBA52
SUMOylation R-HSA-2990846	6.950450290333575E-4	NUP107	NUP188	THRA	PARK7	SENP5	TRIM28	NUP62	SUMO2	DNMT3B	PMEPA1	TRIM27	NDC1	SEC13	NUP133	PARP1	NSMCE2	DNMT3A	FOXL2	RANGAP1	TOPORS	NCOR2	NR5A1	INCENP	POLR1A	NUP50	BIRC5	PPARA	TP53	DDX5	SEH1L	PCNA	UHRF2	SATB2	NUP160	AURKB	RNF2	RXRA	TPR	NUP88	NUP43	CBX8	TFAP2A	RANBP2	SUZ12	TFAP2B	CASP8AP2	TFAP2C	NOP58
HSF1-dependent Transactivation R-HSA-3371571	7.676729207145574E-4	CAMK2B	HSPA8	CAMK2D	HSP90AA1	HSP90AB1	HSPA1L	HSPB8	MRPL18	PTGES3	CRYBA4	HSPA2	RPTOR	DNAJB1	UBB	AKT1S1	COL4A6	FKBP4	HSPA1B	HSPA1A
Transcriptional Regulation By AP-2 (TFAP2) Family Of Transcription Factors R-HSA-8864260	7.676729207145574E-4	TFAP2A	KDM5B	TFAP2B	WWOX	CDKN1A	NPM1	TFAP2C	CITED2	NOP2	ATAD2	YEATS4	HSPD1	MYC	ERBB2	KIT	MYBL2	APOE	PITX2	KCTD15
Interleukin-17 Signaling R-HSA-448424	7.676729207145574E-4	NOD2	PPP2CA	RPS6KA3	MAPK9	PPP2CB	RPS6KA5	MAPK7	UBB	PPP2R1A	IRAK2	RPS6KA2	RPS6KA1	UBC	MAP2K7	MAP2K3	MEF2A	JUN	KCNH8	FOS	IL17RC	DUSP6	DUSP7	MAPKAPK3	GDNF	TNIP2	TRAF6	UBE2N	TAB3	UBE2V1	UBA52
Regulation Of TP53 Activity R-HSA-5633007	7.846427778800619E-4	PRKAG1	PRDM1	PPP2R1A	CHEK1	PIP4K2A	PIP4K2B	PRKAB2	BRD1	RFC4	TBP	RMI1	CSNK2A2	USP2	TOP3A	PRKAB1	CCNA2	POLR1A	KAT6A	SGK1	TP53	UBA52	PRKAA1	MEAF6	AURKB	PPP2CA	PPP2CB	BRIP1	NUAK1	UBB	RBBP4	UBC	SMYD2	RBBP8	RICTOR	MTA2	ATRIP	BANP	BARD1	PLK3	BRPF3	CDKN2A	TAF10	HIPK1	POU4F1	PML	POU4F2	GATAD2A	HIPK2
RHOU GTPase Cycle R-HSA-9013420	8.152814824559523E-4	GIT2	DST	SRC	CLTC	IQGAP1	PIK3R1	CDC42	DEPDC1B	PARD6A	ARHGAP30	NCK2	PTK2B	PKN2	SRGAP2	SPTAN1	GIT1	SPTBN1	NCK1	PAK4	EPHA2
SUMO E3 Ligases SUMOylate Target Proteins R-HSA-3108232	8.186254601680799E-4	NUP107	NUP188	THRA	PARK7	TRIM28	NUP62	SUMO2	DNMT3B	PMEPA1	TRIM27	NDC1	SEC13	NUP133	PARP1	NSMCE2	DNMT3A	FOXL2	RANGAP1	TOPORS	NCOR2	NR5A1	INCENP	POLR1A	NUP50	BIRC5	PPARA	TP53	DDX5	SEH1L	PCNA	UHRF2	SATB2	NUP160	AURKB	RNF2	RXRA	TPR	NUP88	NUP43	CBX8	TFAP2A	RANBP2	SUZ12	TFAP2B	CASP8AP2	TFAP2C	NOP58	NPM1
Recycling Pathway Of L1 R-HSA-437239	8.186254601680799E-4	SRC	CLTC	RDX	MSN	AP2A1	AP2B1	L1CAM	RPS6KA3	RPS6KA5	DPYSL2	RPS6KA2	RPS6KA1	AP2S1	EZR	AP2M1	SH3GL2
Transcriptional Regulation By MECP2 R-HSA-8986944	8.353141982853775E-4	CAMK2B	CAMK2D	NOTCH1	RNMT	FOXG1	PTEN	SLC2A3	DLL1	AURKB	SOX2	GRIN2A	MOBP	TBL1X	GAMT	GAD1	GAD2	HIPK2	NCOR2	MOV10	NCOR1	AGO3	TBL1XR1	AGO1	AGO2	SGK1	CALM1	FKBP5
RHOBTB2 GTPase Cycle R-HSA-9013418	9.186840085820574E-4	HSP90AA1	HSP90AB1	ACTN1	CUL3	TMOD3	MSI2	ACTG1	SRRM1	CCT6A	TRA2B	STK38	HNRNPC	CCT7	RBMX
Intracellular Signaling By Second Messengers R-HSA-9006925	9.201899617124814E-4	GSK3B	CDKN1A	AHCYL1	CDKN1B	CD80	CLSTN1	ATN1	PTEN	HOXC13	NR2E1	PIK3CB	FGF3	RPTOR	CASP9	FGF8	PPP2R1A	PSMD2	SALL4	PIP4K2A	PIP4K2B	TRIM27	PDGFRA	CSNK2A2	RHOG	PPP2R5B	RRAGA	PRKAR1B	PRKAR1A	TRAF6	PSME4	KIT	AKT1S1	TRIB3	SOS1	TP53	UBA52	CAMK2B	USP13	HDAC5	CAMK2D	PSMD14	RNMT	SRC	PDE1A	ADCY4	PDGFA	FOXO6	PRKX
Protein Folding R-HSA-391251	9.509258256583853E-4	ARL2	TUBA1C	TUBA1B	GNGT2	TUBA1A	TUBA3C	TUBB3	GNA11	LONP2	FBXO6	CCT7	CCT4	CCT3	FBXW4	NOP56	SPHK1	TUBB	CSNK2A2	TBCD	GNG12	TUBB4B	FBXW2	TUBA4A	CCT6A	TUBB2B	TUBB2A	CCNE2	CCNE1	GNB2	TCP1	XRN2	PFDN2	FBXL3	FKBP9	KIFC3	RGS11	TP53	WRAP53
RAC3 GTPase Cycle R-HSA-9013423	0.0010308518928456665	ITGB1	CYFIP1	TFRC	AMIGO2	ARHGAP1	NOXO1	ARHGAP39	PIK3R1	SLC1A5	ARHGAP35	CDC42	LMAN1	BAIAP2L1	RACGAP1	ABL2	SRGAP2	WASF2	YKT6	GIT1	TMPO	PAK4	GIT2	NCOA3	ARHGAP26	BAIAP2	TIAM1	DEPDC1B	DIAPH3	ABI2	ABI1	RAPGEF1	DSG2	PKN2	ESYT1	LAMTOR1	EPHA2	VAMP3
Chaperonin-mediated Protein Folding R-HSA-390466	0.0011158760626932757	TUBA1C	TUBA1B	GNGT2	TUBA1A	TUBA3C	TUBB3	GNA11	LONP2	FBXO6	CCT7	CCT4	CCT3	FBXW4	NOP56	SPHK1	TUBB	CSNK2A2	GNG12	TUBB4B	FBXW2	TUBA4A	CCT6A	TUBB2B	TUBB2A	CCNE2	CCNE1	GNB2	TCP1	XRN2	PFDN2	FBXL3	FKBP9	KIFC3	RGS11	TP53	WRAP53
Downregulation Of TGF-beta Receptor Signaling R-HSA-2173788	0.0011292141932004163	SMAD2	USP15	SMAD3	TGFB1	MTMR4	UCHL5	PPP1CA	SMAD7	PPP1CB	PPP1CC	XPO1	UBB	UBC	PMEPA1	UBA52
Formation Of Tubulin Folding Intermediates By CCT/TriC R-HSA-389960	0.0011292141932004163	CCT3	TUBB	TUBB4B	TUBA4A	CCT6A	TUBA1C	TUBA1B	TUBB2B	TUBA1A	TUBA3C	TUBB2A	TUBB3	TCP1	CCT7	CCT4
HIV Infection R-HSA-162906	0.001165432763526166	NUP107	ELL	NUP188	PSIP1	AP2A1	XPO1	AP1G1	PSMD2	NUP62	RCC1	NELFB	AP2M1	KPNA1	NDC1	SEC13	TBP	NUP133	NCBP2	VPS37C	VPS37A	VPS37B	GTF2F1	RANGAP1	GTF2F2	HCK	PACS1	NUP50	PSME4	ELMO1	SLC25A5	UBA52	PPIA	CHMP7	SLC25A4	CHMP5	GTF2A1	GTF2A2	SEH1L	CTDP1	TSG101	PSMD14	RNMT	VPS4B	VPS4A	CXCR4	NUP160	UBB	POLR2A
RAC2 GTPase Cycle R-HSA-9013404	0.001165432763526166	ITGB1	CYFIP1	TFRC	ARHGAP1	ARHGAP39	IQGAP1	PIK3R1	ARHGAP35	PLD2	CDC42	LMAN1	BAIAP2L1	SAMM50	RACGAP1	ARHGDIA	WASF2	GIT1	TMPO	PAK4	GIT2	MTX1	ARHGAP26	DEF6	TIAM1	DEPDC1B	DIAPH3	ABI2	ABI1	DSG2	PKN2	ESYT1	LAMTOR1	DOCK1	EPHA2	VAMP3
Regulation Of PLK1 Activity At G2/M Transition R-HSA-2565942	0.001165432763526166	DYNC1I2	DCTN2	SSNA1	CCP110	PPP1CB	CCNB1	TUBA1A	HAUS8	UBB	PPP2R1A	UBC	NEK2	NINL	RAB8A	YWHAG	CDK5RAP2	CEP78	OFD1	DYNC1H1	HSP90AA1	BORA	PPP1R12A	TUBB	NDE1	DYNLL1	TUBB4B	HAUS2	TUBA4A	HAUS1	CDK1	CEP63	AJUBA	UBA52	OPTN	SDCCAG8
Signaling By PDGF R-HSA-186797	0.001188905642660994	PDGFRA	SRC	CXXC1	PDGFA	PIK3CB	PIK3R1	PTPN12	THBS2	THBS1	CRKL	THBS3	NRAS	COL4A2	COL4A1	COL6A2	COL6A1	PDGFC	NCK2	RAPGEF1	COL4A5	STAT6	SOS1	BCAR1	NCK1
Regulation Of Expression Of SLITs And ROBOs R-HSA-9010553	0.0011929968530102037	RPL4	ROBO2	RPL5	RPL3	RPL31	MSI1	RPL8	RPL7	RPS15	RPS14	RPL7A	RPL18A	RPS19	PSMD2	HOXA2	RPLP2	RPL38	RPL37	RPS11	RPS9	RPL21	RPS8	NCBP2	RPL23	RPS5	RPL22	RPL13A	RPSA	RPS3A	PSME4	COL4A5	RPL27	ETF1	PABPC1	UBA52	PSMD14	RPL12	RPL36A	MRPL13	RPS15A	UBB	UBC	RPL15	RPS2	SLIT2	RPL18	RPL19	RPL41
Disassembly Of Destruction Complex And Recruitment Of AXIN To Membrane R-HSA-4641262	0.0012894879985695118	FZD1	GSK3B	FZD2	CSNK1A1	WNT8A	PPP2R5B	LRP6	PPP2CA	PPP2CB	FRAT1	FRAT2	PPP2R1A	DVL2	CTNNB1	WNT1	CSNK1G2
EPH-Ephrin Signaling R-HSA-2682334	0.0013550922603098139	ROCK1	ROCK2	SRC	CLTC	ITSN1	CLTB	PSEN2	AP2A1	PSEN1	EFNA5	MYL12A	ACTG1	APH1A	CDC42	EFNB2	SDCBP	EFNB3	NCK2	AP2S1	FYN	AP2M1	EPHB4	GIT1	EPHB3	ACTR3	ACTR2	EPHA4	YES1	LIMK1	AP2B1	EFNA1	TIAM1	EFNA3	MYH9	PKN2	EPHA2
PIP3 Activates AKT Signaling R-HSA-1257604	0.0013964139334586296	GSK3B	CDKN1A	CDKN1B	CD80	CLSTN1	ATN1	PTEN	HOXC13	NR2E1	PIK3CB	FGF3	RPTOR	CASP9	FGF8	PPP2R1A	PSMD2	SALL4	PIP4K2A	PIP4K2B	TRIM27	PDGFRA	CSNK2A2	RHOG	PPP2R5B	RRAGA	TRAF6	PSME4	KIT	AKT1S1	TRIB3	SOS1	TP53	UBA52	USP13	HDAC5	PSMD14	RNMT	SRC	PDGFA	FOXO6	PIK3R1	FOXO3	RNF2	PPP2CA	PPP2CB	UBB	RBBP4	UBC
Oncogenic MAPK Signaling R-HSA-6802957	0.0014204416296897835	CAMK2B	CAMK2D	YWHAB	SRC	PEBP1	IQGAP1	ZC3HAV1	PPP1CB	FXR1	RAP1B	PPP1CC	SPRED2	SPRED1	NRAS	DUSP10	BCL2L11	TRIM24	CSK	SHOC2	JAK2	ATG7	AGK	FN1	AGTRAP	DUSP6	SND1	DUSP7	CLCN6	ESRP1	TLN1	CALM1	KDM7A
APC/C:Cdc20 Mediated Degradation Of Cyclin B R-HSA-174048	0.0015260602099618603	ANAPC7	UBE2C	UBE2D1	ANAPC11	CDC20	CCNB1	UBB	CDC16	CDC27	UBC	CDK1	ANAPC5	UBA52	ANAPC2
Defective Intrinsic Pathway For Apoptosis R-HSA-9734009	0.0015260602099618603	JUN	CDKN2A	FOXO3	LMNB1	GOLGA2	PRDX2	BCL2L11	CAPNS1	CDK5	C1QBP	PRDX1	CAPN2	CAPN1	TP53
Signaling By FGFR2 R-HSA-5654738	0.001590746467976448	SHC1	SRC	PIK3R1	CBL	FGF3	PPP2CA	PTBP1	PPP2CB	NRAS	FGF8	POLR2A	UBB	PPP2R1A	POLR2D	UBC	POLR2E	HNRNPA1	POLR2I	RBFOX2	NCBP2	GTF2F1	GTF2F2	ESRP2	HNRNPH1	ESRP1	HNRNPF	FGF18	SPRY2	SOS1	UBA52
Association Of TriC/CCT With Target Proteins During Biosynthesis R-HSA-390471	0.001590746467976448	CCT3	FBXW4	NOP56	SPHK1	FBXW2	CCT6A	CCNE2	CCNE1	TCP1	XRN2	LONP2	FBXO6	FBXL3	FKBP9	KIFC3	CCT7	TP53	CCT4	WRAP53
HSP90 Chaperone Cycle For Steroid Hormone Receptors (SHR) In Presence Of Ligand R-HSA-3371497	0.001590746467976448	DYNC1I2	DYNC1H1	HSPA8	HSP90AA1	HSP90AB1	DCTN2	HSPA1L	DCTN4	PTGES3	HSPA2	DYNLL1	DNAJB1	STIP1	CAPZA2	DNAJA2	FKBP4	HSPA1B	FKBP5	HSPA1A
Listeria Monocytogenes Entry Into Host Cells R-HSA-8876384	0.0016063982820152334	FZR1	UBB	RNMT	SRC	UBC	CTNNB1	CBL	CBLL1	EPS15	UBA52	SH3GL2	SH3GL1
TGF-beta Receptor Signaling Activates SMADs R-HSA-2173789	0.0016402139818164267	ITGB1	SMAD2	USP15	TGFB2	SMAD3	TGFB1	NEDD8	CBL	MTMR4	UCHL5	PPP1CA	SMAD7	PPP1CB	FKBP1A	PPP1CC	XPO1	UBB	UBC	ITGA8	PMEPA1	UBA52
G0 And Early G1 R-HSA-1538133	0.0017693964766681777	PCNA	MAX	CCNA2	RBBP4	CCNE2	TFDP2	CCNE1	MYC	CDK2	E2F1	CDK1	MYBL2	E2F4	E2F5	LIN52
Glucose Metabolism R-HSA-70326	0.0017771328744698774	SLC25A1	PFKFB2	NUP107	SEH1L	NUP188	ENO1	ENO3	NUP160	PPP2CA	PPP2CB	PPP2R1A	NUP62	TPR	NUP43	NUP88	PCK2	NDC1	RANBP2	MAP4K2	SEC13	NUP133	MDH2	PGAM2	GOT2	HOOK3	PGM2L1	PKM	G6PC3	GNPDA1	HOOK2	NUP50	SLC25A10	SLC25A11	PFKP	SLC25A13
Signaling By MET R-HSA-6806834	0.0018689159385315776	ITGB1	LAMA1	RNMT	SHC1	SRC	LAMC2	PTPRJ	SPINT2	PIK3R1	CBL	CRKL	RAP1B	NRAS	GGA3	UBB	UBC	EPS15	SH3GL2	SH3GL1	USP8	ITGA3	ITGA2	LAMB1	SPINT1	RAPGEF1	SOS1	UBA52
MyD88 Cascade Initiated On Plasma Membrane R-HSA-975871	0.0018689159385315776	NLRX1	HOXC13	NOD2	AGER	TANK	PPP2CA	RPS6KA3	MAPK9	PPP2CB	RPS6KA5	MAPK7	UBB	PPP2R1A	IRAK2	RPS6KA2	RPS6KA1	UBC	MAP2K7	IKBIP	MAP2K3	MEF2A	JUN	MAP3K1	KCNH8	FOS	DUSP6	DUSP7	NFKBIA	MAPKAPK3	GDNF	TNIP2	TRAF6	UBE2N	TAB3	UBE2V1	TP53	UBA52
InlA-mediated Entry Of Listeria Monocytogenes Into Host Cells R-HSA-8876493	0.001919179363594309	FZR1	UBB	SRC	UBC	CTNNB1	CBLL1	UBA52
MAPK Targets/ Nuclear Events Mediated By MAP Kinases R-HSA-450282	0.0019491047794973787	MEF2A	JUN	KCNH8	FOS	DUSP6	DUSP7	PPP2CA	MAPK9	PPP2CB	RPS6KA3	MAPK7	RPS6KA5	GDNF	PPP2R1A	RPS6KA2	RPS6KA1
Transport Of Mature Transcript To Cytoplasm R-HSA-72202	0.002044400152112681	FYTTD1	SLBP	NUP107	NXT1	SEH1L	NUP188	POLDIP3	SRSF1	U2AF1	NUP160	GLE1	NXF1	NUP62	TPR	NUP43	NUP88	NDC1	RANBP2	SEC13	NUP133	CPSF1	NCBP2	ALYREF	CPSF3	THOC1	SRRM1	THOC6	DDX39A	NUP50	SARNP	SRSF3	SRSF5	SRSF7
Nephrin Family Interactions R-HSA-373753	0.002044400152112681	KIRREL2	ACTN3	ACTN1	ACTN4	IQGAP1	PIK3CB	PIK3R1	NPHS1	NCK2	FYN	SPTAN1	SPTBN1	NCK1
Hemostasis R-HSA-109582	0.0022083394887303593	SERPINE2	DGKA	TTF2	PPP2R1A	KIF5C	MYB	KIF5A	HABP4	KIF21B	PRKCH	ACTN1	NANOS3	ATP1B3	ACTN4	GTPBP2	ATP1B1	DGKZ	TUBA4A	PRKAR1B	PRKAR1A	KIF16B	CD109	SPNS1	ORAI1	TAGLN2	KIF20A	PFN1	TLN1	TP53	ZFPM1	PPIA	SDC4	STXBP3	SHC1	TEX264	PDE1A	SDC3	STXBP2	GATA6	PDGFA	GATA4	ITPR3	GATA3	PIK3R1	GATA2	KLC1	RASGRP2	RASGRP1
TBC/RABGAPs R-HSA-8854214	0.0022744622786307757	GABARAPL2	RAB5B	RAB5C	GABARAP	GGA2	RAB43	MAP1LC3B	GGA3	RAB35	TBC1D7	TBC1D10C	TBC1D13	TBC1D24	ULK1	TBC1D17	RAB5A	RAB8A	TBC1D15	OPTN	RAB8B	TBC1D10B
Potential Therapeutics For SARS R-HSA-9679191	0.0022757967456519023	ITGB1	HSP90AB1	ROCK1	ROCK2	CUL3	AP2A1	COMT	TBK1	RBBP4	AP2S1	SAP18	RIPK1	JAK2	MTA2	JAK3	AP2M1	NCK1	IFNAR2	HSP90AA1	CRBN	TUBB	PTGES3	STAT2	SIGMAR1	ATP1B3	AP2B1	ATP1B1	GATAD2A	FKBP1A	REST	FXYD4	IMPDH2	FXYD1	FXYD7	FKBP4	SOS1	NFE2L2
NOTCH3 Activation And Transmission Of Signal To Nucleus R-HSA-9013507	0.002445240145161632	NOTCH3	PSEN2	MIB2	PSEN1	YBX1	DLL1	APH1A	DLL4	NEURL1B	UBB	UBC	NEURL1	TACC3	UBA52
Signaling By NOTCH1 R-HSA-1980143	0.0025261761502895436	HDAC5	NOTCH1	HDAC10	PSEN2	PSEN1	RBPJ	DTX4	DLL1	APH1A	DLL4	NEURL1B	UBB	MYC	DNER	HEY2	UBC	TBL1X	TLE4	TLE2	TLE1	MIB2	DLK1	NCOR2	KAT2B	ADAM17	KAT2A	NCOR1	TBL1XR1	NEURL1	UBA52
Transport Of Mature mRNA Derived From An Intron-Containing Transcript R-HSA-159236	0.0025261761502895436	FYTTD1	NUP107	NXT1	SEH1L	NUP188	POLDIP3	SRSF1	U2AF1	NUP160	GLE1	NXF1	NUP62	TPR	NUP43	NUP88	NDC1	RANBP2	SEC13	NUP133	NCBP2	ALYREF	THOC1	SRRM1	THOC6	DDX39A	NUP50	SARNP	SRSF3	SRSF5	SRSF7
Regulation Of PTEN Gene Transcription R-HSA-8943724	0.0025261761502895436	HDAC5	ATN1	PTEN	NR2E1	RNF2	RPTOR	RBBP4	SALL4	SLC38A9	MTA2	CBX8	SUZ12	EGR1	JUN	PHC1	CBX4	CBX2	GATAD2A	RRAGA	REST	GDNF	RHEB	SNAI1	LAMTOR2	LAMTOR1	TP53
G1/S Transition R-HSA-69206	0.002534341443674739	RB1	CDKN1A	CDKN1B	PCNA	PSMD14	MAX	GMNN	MCM10	CKS1B	ORC5	PPP2CA	PPP2CB	CCNB1	ORC6	CCND1	UBB	RBBP4	PPP2R1A	MYC	PSMD2	UBC	E2F1	FBXO5	TK1	E2F4	SKP2	E2F5	POLE	LIN52	CDT1	CDC7	CCNA2	POLA2	PSMC5	WEE1	DBF4	CCNE2	TFDP2	CCNE1	CDK4	POLR1A	RPA3	CDK2	CDK1	MNAT1	UBA52
Cellular Senescence R-HSA-2559583	0.002534341443674739	RB1	CDKN1A	CDKN1B	UBE2D1	ETS2	CABIN1	LMNB1	RPS6KA3	RPS6KA2	CDC27	RPS6KA1	MAP2K3	KDM6B	ANAPC7	FOS	TERF1	CCNA2	CCNE2	MAPKAPK3	TFDP2	CCNE1	ANAPC5	ETF1	TP53	UBA52	ANAPC2	RNF2	ANAPC11	HIRA	MAPK9	FZR1	MAPK7	UBB	RBBP4	UBC	E2F1	MAP2K7	MAP4K4	CBX8	SUZ12	JUN	PHC1	CDKN2C	CBX4	UBE2C	CDKN2A	CBX2	HMGA1
Mitophagy R-HSA-5205647	0.0026811363119740405	TOMM40	MTERF3	SRC	CSNK2A2	TOMM20	TOMM22	MAP1LC3B	UBB	UBC	TOMM7	MFN2	ULK1	UBA52	ATG5	TOMM6
Prefoldin Mediated Transfer Of Substrate To CCT/TriC R-HSA-389957	0.0026811363119740405	CCT3	TUBB	TUBB4B	TUBA4A	CCT6A	TUBA1C	TUBB2B	TUBA1A	TUBA3C	TUBB2A	TUBB3	TCP1	PFDN2	CCT7	CCT4
Constitutive Signaling By NOTCH1 HD Domain Mutants R-HSA-2691232	0.002749601873914364	DLL4	NEURL1B	ADAM17	NOTCH1	UBB	NEURL1	UBC	MIB2	DLL1	UBA52
Membrane Binding And Targetting Of GAG Proteins R-HSA-174490	0.002749601873914364	TSG101	UBB	UBC	VPS37C	MVB12A	NMT2	UBAP1	VPS37A	VPS37B	UBA52
Activated NOTCH1 Transmits Signal To Nucleus R-HSA-2122948	0.002880991846897449	NOTCH1	PSEN2	MIB2	PSEN1	DTX4	DLL1	DLK1	APH1A	DLL4	NEURL1B	ADAM17	UBB	DNER	UBC	NEURL1	UBA52
EPH-ephrin Mediated Repulsion Of Cells R-HSA-3928665	0.002952746871384556	EPHA4	YES1	SRC	CLTC	CLTB	PSEN2	AP2A1	PSEN1	AP2B1	EFNA5	APH1A	EFNB2	EFNA1	TIAM1	EFNA3	EFNB3	AP2S1	FYN	AP2M1	EPHB4	EPHB3	EPHA2
Signaling By VEGF R-HSA-194138	0.0030212820284646414	CYFIP1	NRP2	AHCYL1	FLT1	ROCK1	ROCK2	SRC	HSPB1	ITPR3	PIK3R1	HOXC13	PIK3CB	CDC42	CDH5	NRAS	NCK2	CTNNA1	PTK2B	FYN	RICTOR	WASF2	NCK1	HSP90AA1	JUP	NANOS3	SPHK1	VEGFC	BAIAP2	MAPKAPK3	ABI2	ABI1	ELMO1	CTNNB1	TRIB3	PKN2	CALM1	DOCK1	BCAR1
Interactions Of Rev With Host Cellular Proteins R-HSA-177243	0.0030611943331032747	NDC1	RANBP2	NPM1	SEC13	NUP107	SEH1L	NUP188	NUP133	RANGAP1	NUP160	XPO1	NUP50	NUP62	TPR	RCC1	NUP43	NUP88	RAN
MAPK Family Signaling Cascades R-HSA-5683057	0.0030611943331032747	RET	YWHAB	PEBP1	HSPB1	WDR83	PIK3CB	FGF3	PPP1CB	PPP1CC	SPRED2	SPRED1	XPO1	FGF8	DUSP10	PPP2R1A	MYC	PSMD2	NEFL	PRKG2	NRTN	JAK2	JAK3	SPTAN1	ZNF367	PDGFRA	NCOA3	PPP2R5B	GFRA1	GFRA2	DUSP6	DUSP7	GFRA4	CDC42EP5	PSME4	CDC42EP3	KIT	RASA2	CDC42EP2	SPNS1	TLN1	IL6ST	SOS1	UBA52	LLGL1	CAMK2B	CAMK2D	SHC3	PSMD14
Chk1/Chk2(Cds1) Mediated Inactivation Of Cyclin B:Cdk1 Complex R-HSA-75035	0.003612592517255967	CCNB1	WEE1	YWHAQ	YWHAB	CHEK1	CDK1	YWHAZ	YWHAG	YWHAH
Transcriptional Regulation Of Testis Differentiation R-HSA-9690406	0.003612592517255967	NR5A1	DMRT1	DHH	WT1	FOXL2	GATA4	SOX9	AMH	WNT4
Attenuation Phase R-HSA-3371568	0.0037660239115554104	HSPA8	HSP90AA1	HSP90AB1	HSPA1L	MRPL18	PTGES3	CRYBA4	HSPA2	DNAJB1	UBB	COL4A6	FKBP4	HSPA1B	HSPA1A
FGFR2 Alternative Splicing R-HSA-6803529	0.0037660239115554104	RBFOX2	NCBP2	GTF2F1	GTF2F2	PTBP1	POLR2A	ESRP2	HNRNPH1	ESRP1	HNRNPF	POLR2D	POLR2E	HNRNPA1	POLR2I
Assembly Of HIV Virion R-HSA-175474	0.0037709931693170828	TSG101	UBB	UBC	VPS37C	MVB12A	NMT2	UBAP1	VPS37A	VPS37B	PPIA	UBA52
Ephrin Signaling R-HSA-3928664	0.0037709931693170828	EFNB2	SDCBP	EFNB3	SRC	NCK2	FYN	PKN2	MYL12A	EPHB4	GIT1	EPHB3
VEGFA-VEGFR2 Pathway R-HSA-4420097	0.003915798520335499	CYFIP1	AHCYL1	ROCK1	ROCK2	SRC	HSPB1	ITPR3	HOXC13	PIK3CB	PIK3R1	CDC42	CDH5	NRAS	NCK2	CTNNA1	PTK2B	FYN	RICTOR	WASF2	NCK1	HSP90AA1	JUP	NANOS3	SPHK1	BAIAP2	MAPKAPK3	ABI2	ABI1	ELMO1	CTNNB1	TRIB3	PKN2	CALM1	DOCK1	BCAR1
Formation Of Ternary Complex, And Subsequently, 43S Complex R-HSA-72695	0.003916847225038673	RPS9	EIF1AX	RPS8	RPS5	RPS3A	RPSA	EIF2S2	EIF2S1	RPS15	RPS14	RPS25	RPS28	RPS15A	RPS19	RPS29	EIF3I	EIF3J	EIF3E	RPS20	RPS2	RPS11	RPS23
Budding And Maturation Of HIV Virion R-HSA-162588	0.003988499082802437	TSG101	VPS4B	VPS4A	VPS37C	VPS37A	VPS37B	UBB	UBC	MVB12A	CHMP2A	UBAP1	CHMP7	PPIA	UBA52	CHMP5
HSF1 Activation R-HSA-3371511	0.003988499082802437	HSP90AA1	HSP90AB1	HSPA1L	MRPL18	PTGES3	CRYBA4	EEF1A1	DNAJB1	UBB	POLR1A	RPA3	COL4A6	FKBP4	HSPA1B	HSPA1A
SUMOylation Of RNA Binding Proteins R-HSA-4570464	0.004026220243702966	CBX8	NDC1	RANBP2	NOP58	SEC13	NUP107	SEH1L	PHC1	NUP188	CBX4	NUP133	CBX2	NUP160	RNF2	NUP50	NUP62	SUMO2	TPR	NUP43	NUP88	HNRNPC
MTOR Signaling R-HSA-165159	0.004207305439787757	PRKAA1	PRKAB2	CAB39	YWHAB	STRADA	STRADB	PRKAG1	PRKAB1	RPTOR	FKBP1A	PPM1A	RRAGA	EEF2K	RHEB	AKT1S1	SLC38A9	LAMTOR2	LAMTOR1	EIF4B
Plasma Lipoprotein Clearance R-HSA-8964043	0.004207305439787757	CLTC	HDLBP	APOA1	APOBR	AP2A1	LSR	AP2B1	UBB	NPC2	UBC	APOC1	AP2S1	APOE	LDLRAP1	LDLR	UBA52	AP2M1
Rev-mediated Nuclear Export Of HIV RNA R-HSA-165054	0.004207305439787757	NDC1	RANBP2	SEC13	NUP107	SEH1L	NUP188	NUP133	RANGAP1	NUP160	XPO1	NUP50	NUP62	TPR	RCC1	NUP43	NUP88	RAN
Apoptotic Cleavage Of Cellular Proteins R-HSA-111465	0.004207305439787757	BCAP31	DBNL	ROCK1	ADD1	LMNB1	FZR1	OCLN	STK24	CASP6	ACIN1	CTNNB1	PKP1	DSG2	MAPT	VIM	SPTAN1	PLEC	TJP2
Interactions Of Vpr With Host Cellular Proteins R-HSA-176033	0.004207305439787757	NDC1	RANBP2	SEC13	NUP107	SEH1L	NUP188	NUP133	HMGA1	PSIP1	NUP160	NUP50	NUP62	TPR	NUP43	NUP88	SLC25A5	SLC25A4	KPNA1
Mitotic G2-G2/M Phases R-HSA-453274	0.0043978173341151046	CDKN1A	HSP90AB1	CCP110	FOXM1	PPP1CB	TUBA1A	XPO1	PPP2R1A	PSMD2	NEK2	MYBL2	NINL	RAB8A	YWHAG	CDK5RAP2	LIN52	OFD1	HSP90AA1	BORA	PPP1R12A	TUBB	DYNLL1	TUBA4A	HAUS2	HAUS1	CCNA2	MZT2A	PSME4	CEP63	AJUBA	TP53	UBA52	OPTN	SDCCAG8	DYNC1I2	PSMD14	DCTN2	TUBGCP2	SSNA1	PPP2CA	PPP2CB	CCNB1	UBB	HAUS8	RBBP4	UBC	E2F1	CEP78
NOTCH2 Activation And Transmission Of Signal To Nucleus R-HSA-2979096	0.004480027109378068	NOTCH2	APH1A	DLL4	NEURL1B	UBB	NEURL1	UBC	MIB2	PSEN2	PSEN1	DLL1	UBA52
Fcgamma Receptor (FCGR) Dependent Phagocytosis R-HSA-2029480	0.004482349771963818	CYFIP1	AHCYL1	HSP90AB1	PRKCSH	SRC	WIPF2	ITPR3	PIK3CB	PIK3R1	PLA2G6	PLD3	ACTG1	PLD2	CDC42	ABL1	FYN	FCGR1A	WASF2	NCK1	ACTR3	ACTR2	HSP90AA1	YES1	LIMK1	MYO5A	MYO9B	BAIAP2	HCK	ABI2	ABI1	ELMO1	MYH9	DOCK1
Cytoprotection By HMOX1 R-HSA-9707564	0.004482349771963818	COX19	COX7B	SURF1	CHD9	TACO1	COX5A	LRPPRC	NCOR2	BRIP1	NCOR1	RXRA	SIN3B	SCO1	TBL1XR1	CARM1	BLVRB	TXNIP	NLRP3	COX14	MAFK	TBL1X	PPARA	COX20	NFE2L2
TRAF6 Mediated Induction Of NFkB And MAP Kinases Upon TLR7/8 Or 9 Activation R-HSA-975138	0.004601734831503439	NLRX1	HOXC13	NOD2	AGER	TANK	PPP2CA	RPS6KA3	MAPK9	PPP2CB	RPS6KA5	MAPK7	UBB	PPP2R1A	IRAK2	RPS6KA2	RPS6KA1	UBC	MAP2K7	MAP2K3	MEF2A	IKBIP	JUN	MAP3K1	KCNH8	FOS	DUSP6	DUSP7	NFKBIA	MAPKAPK3	GDNF	TNIP2	TRAF6	UBE2N	TAB3	UBE2V1	TP53	UBA52
Defective LFNG Causes SCDO3 R-HSA-5083630	0.004695794179416282	LFNG	NOTCH2	NOTCH3	NOTCH1	NOTCH4
TFAP2 (AP-2) Family Regulates Transcription Of Cell Cycle Factors R-HSA-8866911	0.004695794179416282	TFAP2A	KDM5B	CDKN1A	TFAP2C	MYC
TFAP2A Acts As A Transcriptional Repressor During Retinoic Acid Induced Cell Differentiation R-HSA-8869496	0.004695794179416282	TFAP2A	NPM1	NOP2	MYBL2	HSPD1
SARS-CoV-2-host Interactions R-HSA-9705683	0.004738583429422139	NUP107	HSP90AB1	NUP188	YWHAB	HOXC13	RPS15	RPS14	GJA1	MAP1LC3B	TBK1	RPS19	YWHAQ	NUP62	TRIM25	SNRPD3	RPS11	YWHAG	YWHAH	NDC1	IFNAR2	SEC13	RPS9	HSP90AA1	NUP133	RPS8	RPS5	RPSA	RPS3A	ATG14	HLA-G	IL17RC	YWHAZ	IRF3	NUP50	TRAF6	MASP2	UBE2V1	SEH1L	NOD2	NUP160	RPS15A	TKFC	IRAK2	G3BP1	TPR	VPS11	NLRP3	NUP88
Translesion Synthesis By REV1 R-HSA-110312	0.00490273860960987	MAD2L2	PCNA	RFC4	UBB	POLR1A	RPA3	UBC	REV1	REV3L	UBA52
POU5F1 (OCT4), SOX2, NANOG Repress Genes Related To Differentiation R-HSA-2892245	0.005180556826155338	EOMES	SOX2	TSC22D1	GSC	GATA6	NANOG	DKK1
G2/M Transition R-HSA-69275	0.0054281995406970955	CDKN1A	HSP90AB1	CCP110	FOXM1	PPP1CB	TUBA1A	XPO1	PPP2R1A	PSMD2	NEK2	MYBL2	NINL	RAB8A	YWHAG	CDK5RAP2	LIN52	OFD1	HSP90AA1	BORA	PPP1R12A	TUBB	DYNLL1	TUBA4A	HAUS2	HAUS1	CCNA2	MZT2A	PSME4	CEP63	AJUBA	TP53	UBA52	OPTN	SDCCAG8	DYNC1I2	PSMD14	DCTN2	TUBGCP2	SSNA1	PPP2CA	PPP2CB	CCNB1	UBB	HAUS8	RBBP4	UBC	CEP78	DYNC1H1
MyD88 Dependent Cascade Initiated On Endosome R-HSA-975155	0.005477553753705201	NLRX1	HOXC13	NOD2	AGER	TANK	PPP2CA	RPS6KA3	MAPK9	PPP2CB	RPS6KA5	MAPK7	UBB	PPP2R1A	IRAK2	RPS6KA2	RPS6KA1	UBC	MAP2K7	MAP2K3	MEF2A	IKBIP	JUN	MAP3K1	KCNH8	FOS	DUSP6	DUSP7	NFKBIA	MAPKAPK3	GDNF	TNIP2	TRAF6	UBE2N	TAB3	UBE2V1	TP53	UBA52
Activation Of Gene Expression By SREBF (SREBP) R-HSA-2426168	0.005602217490873717	IDI1	FDPS	SREBF1	CHD9	NFYB	NFYC	ELOVL6	SQLE	LMBR1	RXRA	SCD	TBL1XR1	CARM1	PMVK	SC5D	MVD	TBL1X	PPARA	FDFT1
Endosomal Sorting Complex Required For Transport (ESCRT) R-HSA-917729	0.005667517790537916	TSG101	VPS4B	VPS4A	VPS37C	VPS37A	SNF8	VPS37B	UBB	UBC	MVB12A	CHMP2A	UBAP1	CHMP7	UBA52	CHMP5
Constitutive Signaling By NOTCH1 HD+PEST Domain Mutants R-HSA-2894862	0.005696186387147406	HDAC5	NOTCH1	HDAC10	PSEN2	MIB2	PSEN1	RBPJ	DLL1	NCOR2	APH1A	DLL4	KAT2B	NEURL1B	ADAM17	KAT2A	NCOR1	UBB	TBL1XR1	MYC	HEY2	UBC	NEURL1	TBL1X	UBA52
Cooperation Of Prefoldin And TriC/CCT In Actin And Tubulin Folding R-HSA-389958	0.005733878852665377	CCT3	TUBB	TUBB4B	TUBA4A	CCT6A	TUBA1C	TUBA1B	TUBB2B	TUBA1A	TUBA3C	TUBB2A	TUBB3	TCP1	PFDN2	CCT7	CCT4
Transport Of SLBP Dependant Mature mRNA R-HSA-159230	0.005733878852665377	NDC1	RANBP2	SLBP	SEC13	NUP107	SEH1L	NUP188	NUP133	NCBP2	ALYREF	NUP160	NXF1	NUP50	NUP62	TPR	NUP43	NUP88
Toll Like Receptor 9 (TLR9) Cascade R-HSA-168138	0.0058374369755562466	NLRX1	HOXC13	NOD2	AGER	TANK	EEA1	PPP2CA	RPS6KA3	MAPK9	PPP2CB	RPS6KA5	MAPK7	UBB	PPP2R1A	IRAK2	RPS6KA2	RPS6KA1	UBC	MAP2K7	MAP2K3	MEF2A	IKBIP	JUN	MAP3K1	KCNH8	FOS	DUSP6	DUSP7	NFKBIA	MAPKAPK3	GDNF	TNIP2	TRAF6	UBE2N	TAB3	UBE2V1	TP53	UBA52
Clathrin-mediated Endocytosis R-HSA-8856828	0.0058374369755562466	RAB5B	RAB5C	TFRC	GPS1	ITSN1	CLTC	CLTB	AP2A1	NEDD8	ADRB2	FNBP1L	CBL	UBB	FCHO1	UBC	FCHO2	DVL2	AP2S1	UBQLN1	NLRP3	PIP5K1C	LDLRAP1	EPS15	LDLR	AP2M1	SH3GL2	AGFG1	SH3GL1	SLC18A3	ACTR3	HSPA8	ACTR2	SYT1	FNBP1	SYNJ2	EPS15L1	AP2B1	EPN1	GAK	COPS6	COPS5	DNAJC6	COPS8	VAMP4	UBA52	RAB5A	PICALM	VAMP3
Metabolism Of Cofactors R-HSA-8978934	0.00604847262361911	COQ3	HSP90AA1	IDH1	NANOS3	PDSS2	PRKG2	PDSS1	COQ9	CALM1	COQ7	COQ5
Mitochondrial Protein Import R-HSA-1268020	0.006212552880080964	COX19	TOMM40	CCNI	TIMM9	COX17	TIMM13	TOMM20	TOMM22	HSPD1	CHCHD4	CHCHD2	SAMM50	CHCHD7	GRPEL2	DNAJC19	HSPA9	MTX1	CHCHD10	TIMM21	BCS1L	GFER	TOMM7	ACO2	SLC25A4	SLC25A13	TOMM6
S Phase R-HSA-69242	0.006350582056469179	RB1	GSK3B	CDKN1A	CDKN1B	GMNN	UBE2D1	CKS1B	CCND1	MYC	PSMD2	CDC27	PMEPA1	SKP2	POLE	LIN52	RFC4	ANAPC7	ESCO2	CCNA2	CCNE2	TFDP2	CCNE1	POLR1A	PSME4	ANAPC5	UBA52	ANAPC2	PCNA	PSMD14	MAX	CDCA5	ANAPC11	ORC5	FZR1	ORC6	UBB	RBBP4	POLD1	UBC	E2F1	E2F4	E2F5	CDT1	UBE2C	GINS3	POLA2	PSMC5	WEE1
Toll Like Receptor 7/8 (TLR7/8) Cascade R-HSA-168181	0.0063984604765990995	NLRX1	HOXC13	NOD2	AGER	TANK	PPP2CA	RPS6KA3	MAPK9	PPP2CB	RPS6KA5	MAPK7	UBB	PPP2R1A	IRAK2	RPS6KA2	RPS6KA1	UBC	MAP2K7	MAP2K3	MEF2A	IKBIP	JUN	MAP3K1	KCNH8	FOS	DUSP6	DUSP7	NFKBIA	MAPKAPK3	GDNF	TNIP2	TRAF6	UBE2N	TAB3	UBE2V1	TP53	UBA52
ERK/MAPK Targets R-HSA-198753	0.006921442594207732	MEF2A	PPP2CA	PPP2CB	RPS6KA3	MAPK7	RPS6KA5	PPP2R1A	KCNH8	RPS6KA2	RPS6KA1	DUSP6	DUSP7
PINK1-PRKN Mediated Mitophagy R-HSA-5205685	0.006921442594207732	MAP1LC3B	TOMM40	MTERF3	UBB	UBC	TOMM7	MFN2	TOMM20	UBA52	TOMM22	ATG5	TOMM6
Signaling By NODAL R-HSA-1181150	0.006921442594207732	SMAD2	LEFTY1	SMAD3	FOXH1	ACVR1B	FOXO3	ACVR2B	LEFTY2	TDGF1	CFC1	CERS1	NODAL
Circadian Clock R-HSA-400253	0.007147248759620678	CHD9	CRTC1	BHLHE41	NPAS2	PPP1CB	PPP1CC	RXRA	UBB	UBC	NLRP3	TBL1X	MEF2D	SREBF1	CPT1A	KLF15	SIRT1	PPP1CA	PER2	NCOR1	GDNF	TBL1XR1	CARM1	CRY2	BHLHE40	FBXL3	PPARA	UBA52
Glycolysis R-HSA-70171	0.007147248759620678	PFKFB2	NUP107	SEH1L	NUP188	ENO1	ENO3	NUP160	PPP2CA	PPP2CB	PPP2R1A	NUP62	TPR	NUP43	NUP88	NDC1	RANBP2	MAP4K2	SEC13	NUP133	PGAM2	HOOK3	PGM2L1	PKM	GNPDA1	HOOK2	NUP50	PFKP
Transport Of Mature mRNAs Derived From Intronless Transcripts R-HSA-159234	0.0073745715635925285	NDC1	RANBP2	SLBP	SEC13	NUP107	SEH1L	NUP188	CPSF1	NUP133	NCBP2	ALYREF	CPSF3	NUP160	NXF1	NUP50	NUP62	TPR	NUP43	NUP88
RNA Polymerase III Abortive And Retractive Initiation R-HSA-749476	0.007671823082847734	ZNF143	GTF3C4	POU2F1	SSB	TBP	GTF3C5	GTF3C6	NFIA	POLR3B	SNAPC2	NFIB	SNAPC3	POLR3D	POLR2E	POLR1D	POLR3F	POLR3G	POLR3H
FLT3 Signaling R-HSA-9607240	0.007892754543052459	CDKN1B	PTPRJ	PIK3R1	CBL	FOXO3	SOCS2	HCK	NRAS	BCL2L11	UBB	UBC	ABL2	CSK	FYN	SOS1	SH2B3	UBA52
Nuclear Import Of Rev Protein R-HSA-180746	0.007902062394960638	NDC1	RANBP2	NPM1	SEC13	NUP107	SEH1L	NUP188	NUP133	NUP160	NUP50	NUP62	TPR	RCC1	NUP43	NUP88	RAN
Transcriptional Regulation By E2F6 R-HSA-8953750	0.007902062394960638	SUZ12	CBX5	PHC1	APAF1	MAX	CBX3	MGA	CDC7	RNF2	UXT	RYBP	RBBP4	TFDP2	CHEK1	E2F1	RBBP8
Downregulation Of SMAD2/3:SMAD4 Transcriptional Activity R-HSA-2173795	0.007902062394960638	SMAD2	TGIF1	SMAD3	TGIF2	PARP1	UBE2D3	UBE2D1	SMAD7	NCOR2	SKI	PPM1A	NCOR1	UBB	UBC	UBA52
Sealing Of Nuclear Envelope (NE) By ESCRT-III R-HSA-9668328	0.007902062394960638	TUBB	VPS4A	TUBB4B	LEMD2	TUBA4A	TUBA1C	TUBA1B	TUBB2B	TUBA1A	TUBA3C	TUBB2A	TUBB3	CHMP2A	CHMP7	CC2D1B
Gastrulation R-HSA-9758941	0.008237105285183939	EOMES	SMAD2	BMP4	SOX2	SMAD3	GSC	FOXH1	LEF1	CTNNB1	NANOG
Regulation Of RUNX1 Expression And Activity R-HSA-8934593	0.008237105285183939	MOV10	CCND2	CBFB	AGO3	CCND1	SRC	AGO1	AGO2	PML	RUNX1
Translesion Synthesis By POLI R-HSA-5656121	0.008237105285183939	MAD2L2	PCNA	RFC4	UBB	POLR1A	RPA3	UBC	REV1	REV3L	UBA52
Translesion Synthesis By POLK R-HSA-5655862	0.008237105285183939	MAD2L2	PCNA	RFC4	UBB	POLR1A	RPA3	UBC	REV1	REV3L	UBA52
ALK Mutants Bind TKIs R-HSA-9700645	0.008610489068143597	NPM1	PPM1B	BCL11A	PRKAR1A	CLTC	FN1	BIRC6	STRN
POU5F1 (OCT4), SOX2, NANOG Activate Genes Related To Proliferation R-HSA-2892247	0.008610489068143597	SOX2	FOXD3	SALL1	DPPA4	ZIC3	SALL4	NANOG	TDGF1
Protein Localization R-HSA-9609507	0.009283525646420057	CCNI	ZFAND6	UBE2D3	UBE2D1	TOMM20	TOMM22	CHCHD4	CHCHD2	SERP1	CHCHD7	LONP2	ABCD1	GET4	ACOT8	PHYH	ECH1	PIPOX	TIMM21	BCS1L	ALDH3A2	GNPAT	PEX3	PEX5	UBA52	SLC25A4	SLC25A13	COX19	TOMM40	TIMM9	COX17	TIMM13	HSPD1	HMGCL	SAMM50	UBB	GRPEL2	UBC	DNAJC19	HSPA9	CYB5A	MTX1	ZNF260	EPHX2	IDH1	CHCHD10	PEX12	GFER	PEX13
Aberrant Regulation Of Mitotic Exit In Cancer Due To RB1 Defects R-HSA-9687136	0.009659582058573667	RB1	FZR1	ANAPC7	UBE2C	CDC16	CDC27	UBE2D1	ANAPC5	SKP2	ANAPC11	ANAPC2
RHOG GTPase Cycle R-HSA-9013408	0.009898498061366884	ITGB1	CYFIP1	TFRC	PRKCSH	ITSN1	ARHGAP1	ARHGDIG	ARHGAP39	PIK3R1	ARHGAP35	CDC42	LMAN1	ARHGDIA	YKT6	TMPO	PAK4	PLEKHG3	RHOG	HSPE1	DEPDC1B	DIAPH3	DSG2	PKN2	ESYT1	LAMTOR1	DOCK1	EPHA2	VAMP3
Library: Bioplanet 2019
Term	Adjusted P-value	Genes
Disease	1.7019007279232159E-13	RPL4	RPL5	NUP107	RPL3	RPL31	RPL8	ACTB	RPL7	RPS15	RPS14	RPL18A	RPS19	PPP2R1A	RPS18	MYC	PSMD2	TRIM24	RCC1	RPL38	RPL37	PRKACA	RPS11	RPL21	DDX11	RPL23	RPL22	BCR	PRKAR1B	PRKAR1A	PSME4	RPL27	TRIB3	KDELR3	ATP6V0D1	TLN1	UBA52	ATF3	ATF4	SEH1L	PDE1A	PIK3R1	LDHB	HIST1H3A	SSR1	NUP88	RPL41	XBP1	IGF2
Cell cycle	7.224513730316406E-13	RB1	ERCC6L	NUP107	ZWILCH	GMNN	UBE2D1	CCP110	CDC20	PPP1CC	CCND2	CCND1	PPP2R1A	MYC	PSMD2	CDC27	CHEK1	HIST1H2AD	NEK2	OIP5	KNTC1	FBXO5	PRKACA	SKP2	HIST1H2AC	CDK5RAP2	HIST1H2AB	ANAPC7	LIG1	HIST1H2AJ	TUBA4A	CCNE2	CCNE1	PSME4	ANAPC5	KIF20A	HIST1H2BB	UBA52	TP53	MAD1L1	ANAPC2	ANAPC13	SEH1L	PSMD14	MAX	TUBGCP2	NUP160	ANAPC11	SKA2
Influenza infection	4.066034228606366E-12	RPL4	RPL5	NUP107	RPL3	NUP188	RPL31	CLTC	RPL8	RPL7	RPS15	RPS14	RPL7A	XPO1	RPL18A	RPS19	RPS18	NUP62	RPLP2	RPL38	RPL37	RPS11	KPNA1	RPS9	HSP90AA1	RPL21	NUP133	RPS8	RPL23	RPS5	RPL22	RPL13A	RPSA	RPS3A	GTF2F1	GTF2F2	NUP50	CANX	RPL27	UBA52	SEH1L	RPL10	RPL12	RPL36A	NUP160	RPS15A	PABPN1	POLR2A	TPR
Developmental biology	6.28171260105321E-11	ARHGAP39	RBPJ	ARHGAP35	RPS6KA3	RPS6KA5	DPYSL4	DPYSL5	DPYSL2	RPS6KA2	CFL1	RPS6KA1	NRTN	AP2M1	SH3GL2	MEF2A	MED1	SEMA6A	CSNK2A1	UNC5A	CSNK2A2	FOXH1	EBF1	MED9	HNF1B	UNC5D	MED4	CACNB1	COL4A2	COL4A1	TBL1XR1	COL4A5	EZR	PFN1	TLN1	RAF1	NOTCH1	FOXO3	CACNA1H	NEUROD1	STIP1	SDCBP	ABL1	ABL2	PIP5K1C	NKX6-1	SRGAP2	WNT1	SRGAP1
Translation	4.672398899631702E-10	EIF4A2	RPL4	EIF4A1	RPL5	SRP19	RPL3	RPL31	SRP54	RPL8	RPL7	EEF1B2	RPS15	RPS14	RPL7A	SEC61A1	RPL18A	RPS19	RPS18	RPLP2	RPL38	RPL37	RPS11	EIF5B	RPS9	RPL21	EIF1AX	RPS8	RPL23	RPS5	SSR2	RPL22	RPL13A	RPSA	RPS3A	DDOST	EEF1A1	RPL27	ETF1	PABPC1	UBA52	RPL10	RPL12	RPN1	RPL36A	MRPL13	RPS15A	EIF4H	SSR1
Protein metabolism	4.6107989249911755E-9	RPL4	EIF4A2	DPAGT1	RPL5	EIF4A1	SRP19	RPL3	RPL31	RPL8	TOMM20	ACTB	RPL7	TOMM22	RPS15	CHCHD4	EEF1B2	RPS14	RPL18A	RPS19	TUBB3	RPS18	LONP2	RPL38	FBXO6	RPL37	RPS11	FBXW4	RPS9	ALG8	ST6GAL1	ALG9	RPL21	ALG6	EIF1AX	RPS8	RPL23	RPS5	RPL22	ALG14	ALG3	RPSA	BCS1L	FBXW2	TUBA4A	EEF1A1	XRN2	RPL27	FKBP9
Gene expression	6.0412427822841775E-9	EIF4A2	RPL4	EIF4A1	RPL5	ZNF175	NUP107	RPL3	RPL31	HNRNPU	PHAX	RBPJ	EPRS	RPL8	RPL7	RPS15	RPS14	TRIM28	RPL18A	RPS19	PPP2R1A	RPS18	PSMD2	MYC	RPL38	SNRPD3	RPL37	RPS11	JUNB	EARS2	MED1	RPL21	RPL23	RPL22	METTL3	ZNF12	MED4	WDR77	SRRM1	LARS2	XRN1	CLNS1A	PSME4	CD2BP2	RPL27	UBA52	SLBP	ZNF274	SET
Axon guidance	1.1393508201303944E-8	ARHGAP39	ARHGAP35	RPS6KA3	RPS6KA5	DPYSL4	DPYSL5	DPYSL2	RPS6KA2	RPS6KA1	CFL1	CHP1	NRTN	EPHB4	AP2M1	SH3GL2	EPHB3	SEMA6B	EPHA4	SEMA6A	CSNK2A1	UNC5A	CSNK2A2	UNC5D	CACNB1	COL4A2	COL4A1	COL4A5	EZR	PFN1	TLN1	RAF1	EPHA2	EFNA5	CACNA1H	EFNB2	SDCBP	STIP1	EFNB3	ABL1	ABL2	PIP5K1C	SRGAP2	SRGAP1	SPTBN1	VASP	SIAH2	RDX	SIAH1
Influenza viral RNA transcription and replication	1.293460842852307E-8	RPL4	RPL5	SMG1	RPL3	RPL31	RPL8	SMG7	RPL7	RPS15	RPS14	RPL7A	RPL18A	RPS19	PPP2R1A	RPS18	RPLP2	RPL38	RPL37	RPS11	UPF1	RPS9	HSP90AA1	RPL21	RPS8	NCBP2	RPL23	RPS5	RPL22	RPL13A	RPSA	RPS3A	GTF2F1	GTF2F2	RPL27	ETF1	PABPC1	UBA52	RPL10	RPL12	RPL36A	PPP2CA	RPS15A	POLR2A	POLR2D	POLR2E	RPL15	RPS2	POLR2I
Neural crest differentiation	5.729721385230526E-8	ITGB1	NOTCH2	GSK3B	HDAC5	NOTCH3	NOTCH1	HDAC10	CTBP2	DLX5	NOTCH4	RBPJ	ASCL1	DLL1	DLL4	FGF8	GBX2	MPZ	MYC	HEY2	MYB	ZIC1	DVL2	HES1	SOX9	MSX1	WNT1	TFAP2A	FOXD3	MSX2	PAX3	OLIG1	OLIG2	ZIC5	BMP7	PHOX2B	BMP4	COL2A1	GJB1	PAX7	LHX2	LHX1	PMP22	SNAI1	CTNNB1	TCF4	FGFR3	NEUROG1
M phase pathway	1.4229205337544925E-7	AHCTF1	ERCC6L	NUP107	SEH1L	ZWILCH	MIS12	CENPA	AURKB	NUP160	SKA2	CDC20	PPP2CA	PPP1CC	PPP2CB	SGOL2	DSN1	SGOL1	XPO1	PPP2R1A	NUF2	KNTC1	NUP43	FBXO5	NDEL1	CENPT	RANBP2	CENPU	SEC13	NUP133	NDE1	RCC2	PPP2R5B	RANGAP1	ZWINT	CENPF	STAG1	KIF2A	CENPH	INCENP	CENPL	BIRC5	KIF2C	KIF20A	CENPP	CENPQ	ITGB3BP	MAD1L1	SPC25
Cytoplasmic ribosomal proteins	1.4456921867833728E-7	RPL4	RPL5	RPL3	RPL31	RPL8	RPL7	RPS15	RPS14	RPS6KA3	RPL7A	RPL18A	RPS19	RPS18	RPS6KA2	RPS6KA1	RPLP2	RPL38	RPL37	RPS11	RPS9	RPL21	EIF1AX	RPS8	RPL23	RPS5	RPL22	RPL13A	RPSA	RPS3A	RPL27	UBA52	RPL10	RPL12	RPL36A	RPS15A	RPL15	RPS2	RPL18	RPL17	RPL19	RPL41	RPS26	RPS25	RPS28	RPS29	RPL27A	EIF3I	EIF3J
Myc active pathway	1.4456921867833728E-7	EIF4A1	TFRC	TRRAP	MAX	CDCA7	ENO1	HSPD1	MTDH	PRDX3	CCNB1	LDHA	CCND2	TERT	PDCD10	MYC	PIM1	RCC1	PMAIP1	TK1	HSP90AA1	NPM1	SMAD3	HSPA4	TAF10	CAD	HMGA1	HUWE1	MINA	EIF2S1	SUPT3H	SUPT7L	FOSL1	KAT2A	CDK4	NCL	ID2	POLR3D	SNAI1	BIRC5	SERPINI1	BCAT1	GAPDH	PTMA	TP53
Capped intron-containing pre-mRNA processing	3.30697980359066E-7	NUP107	NUP188	HNRNPU	YBX1	PTBP1	PCF11	SNRNP70	NUP62	SNRPD3	TXNL4A	NUP133	NCBP2	METTL3	GTF2F1	GTF2F2	SRRM1	PRPF4	HNRNPUL1	HNRNPH1	NUP50	CD2BP2	SRSF3	SRSF5	SRSF7	SLBP	SEH1L	SF3B3	CSTF3	SF3B6	SRSF1	U2AF1	NUP160	NXF1	PABPN1	POLR2A	PCBP1	TPR	POLR2D	POLR2E	NUP88	NUP43	HNRNPA1	POLR2I	SF3B1	RANBP2	SF3A1	SF3A2	CPSF1
Cap-dependent translation initiation	3.30697980359066E-7	EIF4A2	RPL4	EIF4A1	RPL5	RPL3	RPL10	RPL31	RPL12	RPL36A	RPL8	RPL7	RPL7A	RPL18A	EIF4H	RPLP2	RPL38	RPL37	RPL15	RPL18	RPL17	EIF4B	RPL19	EIF5B	RPL41	RPL21	EIF1AX	RPL23	RPL22	RPL13A	EIF2S2	EIF2S1	EIF5	EIF3I	RPL27A	EIF3J	RPL27	EIF3E	PABPC1	UBA52
T cell receptor regulation of apoptosis	4.097779344148406E-7	RB1	IFITM3	IFITM1	AHCYL1	CD83	SERPINE2	ITSN1	PDCD5	TONSL	ENO1	ETS2	PYCARD	CDC20	RPS14	CHCHD2	TBK1	CCND2	CCND1	MYC	MYB	ADORA1	PIM1	TRIM24	RPL37	HMGN2	LGALS8	JUNB	IER2	HIST1H2AC	IGFBP5	RPL23	IFRD2	MIF	HLA-G	GTPBP4	ILF3	RRAGA	MAPKAPK3	EWSR1	CCNE1	NCL	XRN2	TRIM13	CD2BP2	LAP3	ATF3	ATF4	TSTA3
DNA replication	4.097779344148406E-7	RB1	AHCTF1	CDKN1A	ERCC6L	NUP107	CDKN1B	ZWILCH	GMNN	MCM10	CDC20	PPP1CC	SGOL2	XPO1	SGOL1	PPP2R1A	PSMD2	NUF2	KNTC1	FBXO5	POLE	NDEL1	SEC13	RFC4	LIG1	NUP133	RFC1	PPP2R5B	RANGAP1	CCNA2	DBF4	KIF2A	INCENP	PSME4	BIRC5	KIF2C	KIF20A	UBA52	MAD1L1	ITGB3BP	MCM2	RNASEH2B	SEH1L	PCNA	RNASEH2A	PSMD14	MIS12	CENPA	NUP160
Endocytosis	4.604870404265773E-7	RET	FLT1	TFRC	CLTC	CLTB	CBLC	AP2A1	IGF1R	EEA1	CHMP1B	PSD4	LDLRAP1	GIT1	AP2M1	SH3GL2	SH3GL1	SH3GLB1	PDGFRA	USP8	PRKCI	VPS37C	VPS37A	ARAP1	VPS37B	HLA-G	EPN1	ACAP3	ZFYVE16	RAB31	DNAJC6	PARD3	TRAF6	KIT	CHMP3	CHMP5	RAB5B	RAB5C	TSG101	SRC	VPS4B	VPS4A	ASAP3	CXCR4	ADRB1	ADRB2	CBL	PLD2	CDC42
Messenger RNA processing	7.403534434961568E-7	NUP107	NUP188	CELF1	SRP54	HNRNPU	YBX1	PTBP1	PCF11	SNRNP70	NUP62	SNRPD3	TXNL4A	SNRPN	PRMT2	NUP133	NCBP2	METTL3	GTF2F1	GTF2F2	SRRM1	PRPF4	HNRNPUL1	HNRNPH1	PRPF3	NUP50	XRN2	CD2BP2	SRSF3	SRSF5	SRSF7	SLBP	SEH1L	SF3B3	TMED10	RNMT	CSTF3	SF3B6	SRSF1	U2AF1	NUP160	PPM1G	NXF1	PABPN1	POLR2A	PCBP1	TRA2B	TPR	POLR2D
ATM-dependent DNA damage response	1.2624832131350848E-6	GSK3B	CDKN1A	CDKN1B	SHC1	PTEN	FOXO3	CDC42	MAPK9	WNT6	FRAT1	CCND2	BCL2L11	WNT11	CCND1	MYC	ERBB2	ABL1	DVL2	PMAIP1	RAC1	BAK1	WNT1	LDLR	MAP3K4	WNT3	PDK1	PCK2	WNT4	JUN	MAP3K1	SMAD3	TGFB1	BAD	INSR	WNT7B	SOD2	FOSL1	CTNNB1	SOS1	TP53	TP73
Signaling by TGF-beta receptor complex	1.9186455280410876E-6	USP15	UBE2D3	UBE2D1	MTMR4	PPP1CB	PPP1CC	XPO1	PARD6A	UBB	MYC	UBC	PMEPA1	E2F4	E2F5	JUNB	TGIF1	SMAD2	TGIF2	SMAD3	TGFB1	PARP1	ARHGEF18	UCHL5	PPP1CA	SMAD7	NCOR2	FKBP1A	SKI	PPM1A	NCOR1	TFDP2	SP1	PARD3	STRAP	UBA52
Neurotrophin signaling pathway	2.2191985366103174E-6	GSK3B	PRDM4	YWHAB	PIK3CB	CRKL	RPS6KA3	RPS6KA5	YWHAQ	ARHGDIA	RPS6KA2	RPS6KA1	RAC1	YWHAG	PDK1	YWHAH	IRAK3	YWHAZ	TRAF6	RAPGEF1	RAF1	SOS1	TP53	ATF4	CAMK2B	ZNF274	CAMK2D	SHC3	SHC1	PIK3R1	PSEN1	FOXO3	RAP1B	CDC42	MAPK9	NRAS	MAPK7	IRAK2	NTF3	ABL1	CSK	MAP2K7	SH2B3	SH2B2	SH2B1	NGFR	JUN	MAP3K1	BDNF
Signaling events mediated by focal adhesion kinase	3.8647864090238575E-6	ITGB1	ROCK2	SRC	PXN	PTPN21	PIK3R1	ARHGAP35	RAP1B	MAPK9	CCND1	CAPN2	NCK2	FYN	RAC1	NCK1	SH3GL1	GIT2	JUN	YES1	ACTN3	ACTN1	ACTN4	ARHGAP26	KLF8	MMP14	ELMO1	RAPGEF1	ITGA5	RAF1	SOS1	TLN1	DOCK1	BCAR1
EGF/EGFR signaling pathway	4.178520300758023E-6	INPPL1	PTEN	CBLC	PEBP1	AP2A1	CRKL	RPS6KA3	GJA1	RPS6KA5	RPS6KA2	CFL1	RPS6KA1	STMN1	NCK2	MYBL2	RAC1	JAK2	AP2M1	MAP3K4	SH3GL2	NCK1	USP8	PRKCI	RALBP1	EPS15L1	FOS	EPN1	RAF1	SOS1	PCNA	RALB	SHC1	NEDD8	IQGAP1	PIK3R1	CDC42	MAPK9	ATXN2	MAPK7	ERBB2	ABL1	AP2S1	E2F1	PTK2B	CSK	RICTOR	RALGDS	EPS15
Interleukin-2 signaling pathway	4.7299098117800635E-6	IFITM3	SPON1	ARL6IP1	ACTB	CRKL	ICAM1	GLS	RPS6KA3	MYC	MYB	EPHA4	CSNK2A1	RPL21	ACTN1	ZNF12	RNF125	MTHFD1	NINJ1	MALL	ULK2	HOXB3	TAGLN2	ATF4	NOLC1	GATA3	PIK3R1	TXN	LDHB	TERT	CHST12	MAP2	NKX2-1	SFN	ZBTB7A	CDR2	JUN	XBP1	YES1	JUND	PTPRN2	ST13	SLC35E1	NFATC3	PA2G4	PAICS	EIF1	FOSL2	GADD45G
Heart development	5.2090341031733505E-6	FOXC2	FOXC1	NOTCH1	GATA6	GATA4	SHH	FGF8	HEY2	TBX20	NKX2-5	PITX2	TBX1	FOXH1	NFATC3	NFATC2	VEGFC	NFATC1	NFATC4	TBX2	BMP4	BMP2	HAND2	BHLHE40	HAND1	CTNNB1	BMPR1A
Signaling by EGFR in cancer	6.493739682886587E-6	GSK3B	CDKN1A	CDKN1B	YWHAB	CLTC	PTEN	AP2A1	CASP9	PRKACA	AP2M1	SH3GL2	HSP90AA1	EPS15L1	EPN1	ADAM17	PRKAR1B	PRKAR1A	AKT1S1	TRIB3	RAF1	SOS1	UBA52	SHC1	SRC	PDE1A	PXN	ADCY4	ADCY3	ITPR3	PIK3R1	FOXO3	CBL	ADCY7	CDC42	NRAS	UBB	UBC	AP2S1	CSK	RICTOR	EPS15	BAD	AP2B1	NR4A1	CDK1	SPRY2	KRAS	SPRY1
p53 activity regulation	7.961186458594987E-6	RB1	RPL5	GSK3B	STEAP3	CDKN1A	CD82	PTEN	UBE2D1	CASP9	PIDD1	RASSF1	CCND2	CCND1	SESN3	TRIM28	CHEK1	SKP2	APAF1	RPL23	SERPINB5	CCNA2	KAT2B	CCNE2	RRM2B	CCNE1	TP53	CSNK1G2	CSNK1G1	PCNA	NEDD8	THBS1	PPP2CA	MAPK9	CCNB1	ABL1	SMYD2	E2F1	PMAIP1	E4F1	SFN	RPRM	CDKN2A	CSNK1A1	SIAH1	HUWE1	GADD45G	HIPK2	CDK4
Wnt signaling pathway	1.4165676406969971E-5	GSK3B	FZD10	SOX2	SOX3	FRAT1	GJA1	FRAT2	CCND2	SOX17	CCND1	PPP2R1A	SOX18	MYC	SOX15	DACT2	RAC3	CHP1	SOX9	RAC1	PRKACA	ANKRD6	TLE4	PRKCI	TLE2	PRKCH	TLE1	TBP	CSNK2A1	CSNK2A2	SOX13	PPP2R5B	RPSA	SOX12	DKK1	FBXW2	PYGO2	SFRP1	PLCB3	TBL1XR1	TP53	CSNK1G2	CSNK1G1	CAMK2B	NFAT5	CAMK2D	CTBP2	ROCK1	ROCK2
Activation of mRNA upon binding of the cap-binding complex and eIFs, and subsequent binding to 43S	1.571014488262096E-5	EIF4A2	EIF4A1	RPS15	RPS14	RPS15A	RPS19	RPS18	EIF4H	RPS2	RPS11	EIF4B	RPS9	EIF1AX	RPS8	RPS5	RPS3A	RPSA	EIF2S2	EIF2S1	RPS26	RPS25	RPS28	EIF5	RPS29	EIF3I	EIF3J	EIF3E	RPS20	PABPC1	RPS23
Pathogenic Escherichia coli infection	1.571014488262096E-5	ITGB1	ROCK1	ROCK2	ARPC5L	ACTB	ACTG1	CDC42	TUBA1C	TUBA1B	TUBA1A	TUBA3C	YWHAQ	TUBB3	NCK2	ABL1	FYN	NCK1	TUBB	ARPC4	TUBB4B	YWHAZ	TUBA4A	TUBB2B	OCLN	TUBB2A	KRT18	NCL	CTNNB1	ARHGEF2	EZR
ERBB1 downstream pathway	2.411745907377733E-5	ATF2	ARF4	YWHAB	SRC	PEBP1	IQGAP1	PIK3R1	PIK3CB	PLD2	CDC42	PPP2CA	RPS6KA3	MAPK9	ZFP36	NRAS	RPS6KA5	MAPK7	YWHAQ	PPP2R1A	CAPN2	SFN	RICTOR	RAC1	RALGDS	WASF2	YWHAG	YWHAH	ACTR3	EGR1	ACTR2	JUN	MAP3K1	BAD	ARPC4	FOS	BAIAP2	YWHAZ	DUSP6	MYLPF	DIAPH3	ABI1	CALM3	KRAS	RAF1	SOS1	RAB5A
LKB1 signaling events	2.4893957676925694E-5	GSK3B	PRKAA1	CAB39	YWHAB	PRKAG1	PSEN2	RPTOR	YWHAQ	MAP2	MYC	SFN	MARK4	PRKACA	MARK2	YWHAG	YWHAH	HSP90AA1	STK11IP	STRADA	STRADB	PRKAB1	YWHAZ	AKT1S1	MAPT	EZR	TP53
Pathways in cancer	2.601929007881862E-5	RB1	CBLC	FZD10	FGF3	CRKL	IGF1R	RASSF1	FGF8	CCND1	MYC	RASSF5	SKP2	PDGFRA	RALBP1	DAPK2	RUNX1	BCR	MSH6	CCNE2	COL4A2	MSH2	CCNE1	COL4A1	COL4A6	RAF1	TP53	CTBP2	MAX	PDGFA	PIK3R1	WNT6	TPR	ABL1	DVL2	WNT1	RALGDS	WNT3	WNT4	FZD1	SMAD2	JUN	TGFB2	FZD2	SMAD3	TGFB1	FZD5	JUP	PTCH2
PDGFB signaling pathway	2.601929007881862E-5	YWHAB	PTEN	PTPRJ	PIK3CB	ARHGAP35	RPS6KA3	YWHAQ	PPP2R1A	ARHGDIA	MYC	NCK2	RAC1	JAK2	YWHAG	NCK1	YWHAH	ACTR3	ACTR2	SPHK1	ACTN4	ARAP1	FOS	YWHAZ	HCK	RAPGEF1	RAF1	SOS1	SHC1	SRC	IQGAP1	PIK3R1	CBL	RAP1B	PPP2CA	SLC9A3R1	MAPK9	NRAS	ABL1	SFN	CSK	FYN	MAP2K7	WASF2	JUN	JUND	YES1	EIF2AK2	ARPC4
Androgen receptor signaling, proteolysis, and transcription regulation	2.7032124155642003E-5	RB1	GSK3B	CDKN1A	ROCK1	RNF14	ROCK2	SRC	PTEN	PARK7	PIK3R1	RNF4	CDC42	CCND1	ZMIZ1	PRDX1	BAG1	PAK6	KAT7	BMF	RAC1	PATZ1	JUN	SMAD3	NCOA3	DSTN	FOS	SIRT1	GNB2L1	AES	NCOR2	KAT2B	NCOR1	CCNE1	SP1	CARM1	CTNNB1	CALR	FKBP4	RAN	RAD9A
RhoA signaling pathway	3.2850408908800184E-5	ITGB1	ATF2	CDKN1B	ROCK1	ROCK2	PTEN	CYR61	PLD2	CDC42	PARD6A	CFL1	PIP5K1B	PIP5K1C	SH3GL2	MAP2K3	JUN	PPP1R12A	LIMK1	RDX	MSN	FOS	CIT	PKN2	EZR	TLN1
Messenger RNA splicing: major pathway	3.773504073747331E-5	CSTF3	SF3B6	SRSF1	HNRNPU	U2AF1	YBX1	PTBP1	PABPN1	PCF11	SNRNP70	PCBP1	HNRNPA1	CPSF1	FUS	ALYREF	CPSF3	SRRM1	HNRNPL	PRPF4	NUDT21	PHF5A	HNRNPUL1	HNRNPH1	HNRNPF	HNRNPA2B1	HNRNPD	CD2BP2	SRSF3	SRSF5	HNRNPC	SRSF7	RBMX	SUGP1
Nuclear beta-catenin signaling and target gene transcription regulation	3.773504073747331E-5	TRRAP	YWHAB	LEF1	ADCY7	CYR61	CCND2	XPO1	CCND1	YWHAQ	T	TERT	MYC	SALL4	IGF2BP1	SFN	TBL1X	PITX2	YWHAG	YWHAH	TLE4	TLE2	JUN	TLE1	CDKN2A	CDX1	KLF4	DKK1	YWHAZ	AES	INCENP	TBL1XR1	ID2	CTNNB1	SP5	HBP1	TCF4	NEUROG1
E2F transcription factor network	3.773504073747331E-5	RB1	CEBPA	CDKN1A	CDKN1B	TRRAP	UXT	TRIM28	RBBP4	MYC	E2F1	RBBP8	MYBL2	TK1	E2F4	E2F5	E2F7	MCL1	RRM1	CBX5	CDKN2C	APAF1	CDKN2A	SIRT1	CCNA2	KAT2B	KAT2A	RYBP	CCNE2	TFDP2	CCNE1	SP1	CDK2	CDK1	HBP1	TP73
BDNF signaling pathway	5.542151243414736E-5	BTG2	CDKN1A	IFITM2	LDB1	ICA1	HSPB1	ADM	RGS2	ZFP36	MYC	RCC1	UPP1	PHLDA2	JUNB	CLIC1	IER2	FADS1	KLF10	PDGFRA	IGFBP5	LMO4	TUBB	ITGA2	RPSA	EMP3	FOS	PROX1	DKK1	SLC39A14	ITPKB	SLC7A5	UGDH	TFDP2	HNRNPH1	CDH11	TXNIP	BIRC5	MYH9	ROR2	SRSF5	ATF3	FOXC1	PDXK	IGSF3	INSIG1	ATP10D	TWF2	GATA3
FOXM1 transcription factor network	6.327113396484544E-5	RB1	CDKN2A	ONECUT1	NFATC3	FOS	FOXM1	CENPA	AURKB	CKS1B	CCNA2	CCNB1	CENPF	CCND1	CCNE1	CDK4	SP1	MYC	CDK2	CDK1	BIRC5	NEK2	SKP2	HSPA1B
Transcription	7.127116983179826E-5	ELL	PCF11	SNAPC2	SNAPC3	HIST1H2AD	NELFB	SNRPD3	HIST1H2AC	HIST1H2AB	TBP	NCBP2	HIST1H2AJ	H2AFX	TFB2M	GTF2F1	GTF2F2	SRRM1	KAT2B	POLR1A	POLR1D	SRSF3	SRSF5	HIST1H2BB	SRSF7	HIST1H2BN	SLBP	GTF2A1	HIST1H2BM	GTF2A2	CTDP1	GTF3C4	RRN3	GTF3C5	HIST1H2BJ	RNMT	CSTF3	HIST1H2BL	SRSF1	U2AF1	HIST1H3A	PABPN1	POLR2A	POLR2D	POLR2E	TCEB2	POLR2I	ZNF143	POU2F1
SMAD2/3 nuclear pathway	7.127116983179826E-5	ATF2	DLX1	CDKN1A	CBFB	MAX	FOXG1	GATA3	FOXO3	SIN3B	RBBP4	MYC	GSC	SNIP1	SAP18	E2F4	E2F5	NKX2-5	TGIF1	SMAD2	HSPA8	JUN	TGIF2	SMAD3	FOXH1	FOS	RUNX1	SMAD7	SKI	KAT2B	KAT2A	NCOR1	CDK4	SP1	CDK2	SP3	TCF3	ATF3
Signaling by NGF	9.02958447406049E-5	GSK3B	CDKN1A	CDKN1B	PRDM4	YWHAB	ITSN1	CLTC	PTEN	AP2A1	PIK3CB	CASP9	RPS6KA3	RPS6KA5	PPP2R1A	RPS6KA2	ARHGDIA	RPS6KA1	RAC1	PRKACA	AP2M1	SH3GL2	MEF2A	PRKCI	PLEKHG2	ARHGEF17	PLEKHG5	ARHGEF18	DUSP6	DUSP7	TIAM1	ADAM17	PRKAR1B	MAPKAPK3	PRKAR1A	TRAF6	AKT1S1	RAPGEF1	ARHGEF4	TRIB3	ARHGEF2	RAF1	SOS1	UBA52	ITGB3BP	SHC3	RALB	SHC1	SRC
HIV life cycle	9.12103480618717E-5	GTF2A1	GTF2A2	NUP107	SEH1L	TSG101	CTDP1	NUP188	ELL	RNMT	PSIP1	CXCR4	NUP160	XPO1	UBB	POLR2A	TPR	UBC	NUP62	POLR2D	POLR2E	RCC1	TCEB2	NUP88	NELFB	NUP43	POLR2I	RANBP2	TBP	LIG1	NUP133	NCBP2	TAF10	HMGA1	VPS37C	VPS37A	GTF2H1	VPS37B	GTF2F1	RANGAP1	GTF2F2	NUP50	NMT2	TCEA1	TAF6	MNAT1	PPIA	UBA52	RAN
Protein folding	9.12103480618717E-5	ACTB	TUBA1C	TUBA1B	TUBA1A	TUBA3C	TUBB3	LONP2	FBXO6	CCT7	CCT4	CCT3	FBXW4	NOP56	SPHK1	TBCD	TUBB4B	FBXW2	TUBA4A	CCT6A	TUBB2B	TUBB2A	TCP1	XRN2	PFDN2	FBXL3	FKBP9	KIFC3
Mitochondrial pathway of apoptosis: caspases	9.922109972223717E-5	RB1	ANP32A	ROCK1	DIABLO	HSPB1	BCL10	HSPA13	UACA	HSPD1	CASP9	CAPNS1	CASP6	CAPN5	CHEK1	CAPN2	CAPN1	SPTAN1	HSP90AA1	APAF1	PARP1	HSPA4	STRADB	CAD	AIP	HSPA2	HSPE1	KRT19	CAPN10	BIRC5	ACIN1	BIRC6	NDUFS1	PTMA	HSPA1B	HSPA1A
Signaling by PDGF	1.0359612115907185E-4	GSK3B	CDKN1A	CDKN1B	YWHAB	PTEN	PIK3CB	CRKL	CASP9	NCK2	PRKACA	NCK1	PDGFRA	COL2A1	COL4A2	PRKAR1B	COL4A1	PRKAR1A	COL6A2	AKT1S1	COL6A1	RAPGEF1	COL4A5	TRIB3	RAF1	SOS1	SRC	PDE1A	ADCY4	PDGFA	ADCY3	ITPR3	PIK3R1	FOXO3	THBS2	ADCY7	THBS1	THBS3	NRAS	PDGFC	SPP1	RICTOR	STAT6	BAD	NR4A1	COL5A1	CDK1	KRAS	CALM1
Focal adhesion	1.0359612115907185E-4	ITGB1	GSK3B	FLT1	PTEN	LAMC2	PIK3CB	ACTB	ARHGAP35	CRKL	ACTG1	IGF1R	PPP1CB	PPP1CC	CCND2	CCND1	CAPN2	RAC3	RAC1	CAPN1	MAP2K3	PDGFRA	PPP1R12A	ACTN3	ITGA3	ACTN1	ITGA2	ACTN4	HCK	MYL7	COL2A1	COL4A2	COL4A1	COL6A2	COL6A1	RAPGEF1	COL4A6	ITGA8	ITGA5	TLN1	RAF1	SOS1	DOCK1	SHC3	ROCK1	SHC1	LAMA1	ROCK2	SRC
Oocyte meiosis	1.2654784551302837E-4	CAMK2B	ANAPC13	CAMK2D	YWHAB	ADCY4	ADCY3	ITPR3	PRKX	ADCY7	IGF1R	ANAPC11	CDC20	PPP1CB	PPP2CA	PPP1CC	RPS6KA3	PPP2CB	CCNB1	SLK	SGOL1	YWHAQ	PPP2R1A	RPS6KA2	CDC27	RPS6KA1	CHP1	FBXO5	PRKACA	YWHAG	YWHAH	ANAPC7	PPP2R5B	YWHAZ	PPP1CA	MAD2L2	MOS	CPEB1	CCNE2	CCNE1	CDC16	CDK2	CDK1	ANAPC5	CALM3	CALM1	ANAPC2
mTOR signaling pathway	1.2654784551302837E-4	EIF4A2	EIF4A1	PRKAA1	RRN3	CAB39	YWHAB	POLDIP3	PXN	PTEN	PIK3R1	PIK3CB	PLD2	RPTOR	PPP2CA	RPS6KA3	NRAS	EEF2K	YWHAQ	RPS6KA2	RB1CC1	RPS6KA1	SFN	RICTOR	RAC1	YWHAG	EIF4B	YWHAH	SREBF1	STRADA	BNIP3	VEGFC	ATG13	YWHAZ	PML	FKBP1A	RRAGA	CCNE1	RHEB	CDK2	AKT1S1	ULK2	ULK1	KRAS	RAF1	EIF4E2	SGK1
Proteins and DNA sequences in cardicac structures	1.316248049662129E-4	TBX1	TFAP2B	NOTCH1	TGFB1	NFATC3	NFATC2	GATA4	NFATC1	NFATC4	TBX2	SHH	BMP2	FGF8	HAND2	HAND1	NKX2-5	PITX2
TGF-beta signaling pathway	1.3643899194882344E-4	ITGB1	ATF2	CCND1	MYC	DACT2	SNIP1	RAC1	JUNB	EIF2A	PDK1	MAP2K3	MEF2A	KLF10	TGIF1	KLF11	LEFTY1	FOXH1	FOS	UCHL5	PPM1A	ZEB2	ZFYVE16	TRAF6	STRAP	RAF1	SOS1	TP53	ATF3	SHC1	SRC	LEF1	PIK3R1	THBS1	CDC42	PPP2CA	MAPK9	PPP2CB	MAPK7	PARD6A	TERT	SPP1	E2F4	MAP2K7	WNT1	E2F5	MAPK6	LEFTY2	SPTBN1
Cyclin D-associated events in G1	1.8714508283765907E-4	RB1	CDKN1A	CDKN1B	CDKN2C	CDKN2A	CKS1B	PPP2CA	PPP2CB	CCND2	CCND1	UBB	TFDP2	PPP2R1A	CDK4	UBC	E2F1	E2F4	E2F5	SKP2	MNAT1	UBA52
Calcineurin-dependent NFAT signaling role in lymphocytes	1.875318358215833E-4	GSK3B	YWHAB	CABIN1	MAPK9	XPO1	YWHAQ	PIM1	CHP1	SFN	PRKACA	MEF2D	YWHAG	YWHAH	PRKCH	MAP3K1	CSNK2A1	BAD	CSNK1A1	NFATC3	NFATC2	NFATC1	YWHAZ	FKBP1A	NR4A1	RCAN1	CALM3	RAN
AP-1 transcription factor network	1.875318358215833E-4	ATF2	CDKN1B	CBFB	CRTC1	PTEN	GATA2	CYR61	GJA1	BCL2L11	CCND1	MYC	MYB	BAG1	JUNB	EGR1	JUN	JUND	TGFB1	CDKN2A	NFATC3	NFATC2	NFATC1	FOS	FOSL2	FOSL1	ELF1	COPS5	SP1	CDK1	CTNNB1	TP53	ATF3
Factors involved in megakaryocyte development and platelet production	1.9767873707454705E-4	DOCK8	KIF11	KIF15	AKAP10	KIF5C	KIF5A	MYB	RAC1	PRKACA	JAK2	ITPK1	KIF9	RAD51C	PRKAR1B	IRF3	KIF2A	PRKAR1A	KIFC1	IRF1	KIF2C	KIF20A	TP53	ZFPM1	DOCK1	GATA6	GATA4	GATA3	GATA2	KLC1	AKAP1	CDC42	KLC4	HIST1H3A	KIF3B	RACGAP1	ABL1	MFN2	SH2B3	SH2B2	SH2B1	CBX5	CABLES2	EHD1	WEE1	CDK5	CDK2	CAPZA2	MAFK
ERBB1 internalization pathway	2.012163567485159E-4	USP8	TSG101	SHC1	SRC	ITSN1	UBE2D3	UBE2D1	PIK3CB	PIK3R1	CBL	EPN1	CDC42	ZFYVE28	NRAS	CHMP3	SPRY2	KRAS	RAF1	SOS1	EPS15	RAB5A	SH3GL2
p53 signaling pathway	2.1498043394262855E-4	FOXA1	RB1	COL18A1	STEAP3	BTG2	CDKN1A	CD82	TRRAP	PTEN	PRDM1	CX3CL1	PYCARD	PIDD1	CASP6	GPX1	APAF1	DKK1	PRKAB1	SERPINB5	KAT2A	MSH2	RRM2B	IRF5	TP53	ATF3	EPHA2	DDX5	PCNA	HTT	PPM1J	NDRG1	CCNB1	E2F1	SPP1	PMAIP1	PMS2	SFN	BAK1	MCL1	MAP4K4	PLK3	JUN	GDF15	NFYB	NFYC	ARID3A	POU4F1	PML
Cell cycle: G1/S checkpoint	2.25976989202004E-4	RB1	GSK3B	CDKN1A	TGFB2	CDKN1B	SMAD3	TGFB1	CDKN2A	CCND1	CCNE1	CDK4	CDK2	ABL1	E2F1	CDK1	SKP2	TP53
TGF-beta receptor activation of SMADs	2.25976989202004E-4	SMAD2	USP15	SMAD3	TGFB1	MTMR4	UCHL5	PPP1CA	SMAD7	PPP1CB	FKBP1A	PPP1CC	XPO1	UBB	UBC	PMEPA1	STRAP	UBA52
NGF signaling via TRKA from the plasma membrane	2.25976989202004E-4	GSK3B	CDKN1A	CDKN1B	YWHAB	CLTC	PTEN	AP2A1	PIK3CB	CASP9	RPS6KA3	RPS6KA5	PPP2R1A	RPS6KA2	RPS6KA1	PRKACA	AP2M1	SH3GL2	MEF2A	DUSP6	DUSP7	MAPKAPK3	PRKAR1B	PRKAR1A	AKT1S1	RAPGEF1	TRIB3	RAF1	SOS1	SHC3	RALB	SHC1	SRC	PDE1A	ADCY4	ADCY3	ITPR3	PIK3R1	FOXO3	ADCY7	PPP2CA	PPP2CB	NRAS	MAPK7	AP2S1	RICTOR	RALGDS	BAD	AP2B1
Aurora B signaling	2.768935661563561E-4	NPM1	CBX5	CUL3	NSUN2	PEBP1	CENPA	AURKB	NCAPH	SMC2	PPP1CC	SGOL1	RACGAP1	INCENP	NCL	STMN1	BIRC5	KIF2C	NCAPD2	TACC1	KIF20A	VIM
APC/C activator regulation between G1/S and early anaphase	2.9109534429341025E-4	ANAPC7	UBE2C	UBE2D1	ANAPC11	CDC20	CCNB1	FZR1	CDC16	CDC27	CDK2	CDK1	ANAPC5	FBXO5	ANAPC2
Segmentation clock	3.0884162105781566E-4	NOTCH2	FZD1	GSK3B	NOTCH1	CSNK2A1	PSEN1	RBPJ	DLL1	DKK1	LRP6	LFNG	ADAM17	HEY2	CTNNB1	HES1	WNT1
FSH regulation of apoptosis	3.16325340166425E-4	IFITM3	CDKN1C	COL18A1	SERPINA3	IFITM1	DYRK3	IFITM2	USPL1	ARHGAP1	PTPN21	CTSW	MSMO1	ACTB	CX3CL1	ARHGAP35	AKAP12	PPP1CB	CASP9	TUBA1A	PPP2R1A	ACP5	ACP2	TK1	UPP1	MAP2K3	KLF10	ACTR2	CSNK2A1	IGFBP5	IL15	ITGA3	ACTN1	TUBB	PPP2R5B	EMP1	PAWR	RANGAP1	DKK1	ALDH3A2	ARL4C	PTP4A1	GPRC5A	RAB31	VGF	PRKAR1A	NPC2	PPIH	TMBIM6
Integrin signaling pathway	3.16325340166425E-4	ITGB1	PTEN	ACTB	ARHGAP35	ACTG1	CRKL	CAPNS1	CAPN5	CAPN2	RAC3	CAPN1	RAC1	MAP3K4	MAP2K3	ACTN3	ACTN1	RHOG	RHOF	BCR	RAPGEF1	RAF1	TLN1	SOS1	DOCK1	ITGB3BP	SHC3	RALB	ROCK1	SHC1	ROCK2	SRC	PXN	NOLC1	MYL12A	RAP1B	CDC42	MAPK9	NRAS	MAPK7	ABL1	TSPAN4	CSK	FYN	MAPK6	VASP	GIT2	JUN	MAP3K1
Reelin signaling pathway	3.94466203092496E-4	ITGB1	GSK3B	ITGA3	PIK3R1	CBL	CRKL	GRIN2A	RELN	DAB1	CDK5	MAP1B	NCK2	RAPGEF1	FYN	ARHGEF2	MAPT	MAP2K7
CDC42 signaling events	4.535330595532857E-4	ATF2	GSK3B	SRC	IQGAP1	PIK3R1	CBL	IQGAP3	CDC42	MAPK9	PARD6A	ARHGDIA	CFL1	CTNNA1	RAC1	MAP2K7	PAK4	ACTR3	MAP2K3	ACTR2	JUN	MAP3K1	YES1	LIMK1	PAX6	ARPC4	BAIAP2	TIAM1	DIAPH3	CTNNB1	RAF1	BCAR1
Nucleotide metabolism	4.535330595532857E-4	GDA	DPYS	GMPR2	AK1	TXN	NT5C2	TYMP	DGUOK	ATIC	TK2	TK1	UPP1	ADSS	ADSL	DUT	RRM1	GPX1	TXNRD1	CAD	NME2	UPB1	PAICS	APRT	DHODH	DCTD	UCK2	RRM2B	IMPDH1	IMPDH2	GART	ADA
Signaling by NOTCH	4.535330595532857E-4	NOTCH2	NOTCH3	HDAC5	NOTCH1	HDAC10	NOTCH4	PSEN2	ATP2A3	PSEN1	RFNG	RBPJ	DTX4	DLL1	APH1A	LFNG	DLL4	NEURL1B	CCND1	UBB	MYC	UBC	DNER	HEY2	E2F1	HES1	TBL1X	TLE4	TLE2	JUN	TLE1	MIB2	DLK1	NCOR2	MOV10	KAT2B	ADAM17	KAT2A	NCOR1	AGO3	TFDP2	TBL1XR1	AGO1	AGO2	NEURL1	TP53	UBA52
Senescence and autophagy	4.535330595532857E-4	RB1	GSK3B	CDKN1A	CDKN1B	KMT2A	SRC	PTEN	AMBRA1	CXCL14	ING1	THBS1	GABARAP	IGF1R	ING2	MAP1LC3B	RB1CC1	E2F1	ATG7	SLC39A4	ATG5	MAP2K3	SH3GLB1	GABARAPL2	UVRAG	JUN	TGFB1	IGFBP5	CDKN2A	FN1	HMGA1	ATG13	BMP2	MMP14	IRF1	AKT1S1	ULK1	IRF5	IL6ST	RAF1	TP53
G1 to S cell cycle control	4.5516094224752433E-4	CDKN1C	RB1	CDKN1A	CDKN1B	PCNA	ORC5	CCNB1	CCND2	ORC6	CCND1	MYC	E2F1	E2F4	E2F5	POLE	CDKN2C	CDKN2A	CREB3	POLA2	WEE1	CCNE2	TFDP2	CCNE1	CDK4	RPA3	CDK2	CDK1	MNAT1	TP53	MCM2
Polo-like kinase 1 (PLK1) pathway	4.5516094224752433E-4	RAB1A	CENPU	ERCC6L	BORA	PPP1R12A	ROCK2	CDC20	GOLGA2	PPP1CB	PPP2CA	CCNB1	FZR1	WEE1	SGOL1	KIF2A	PPP2R1A	INCENP	CDK1	FBXO5	KIF20A	ECT2	NINL	TPT1
FoxO family signaling	4.663938783949786E-4	CDKN1B	RALB	YWHAB	CSNK1A1	FOXO3	SOD2	SIRT1	YWHAZ	KAT2B	MAPK9	CCNB1	XPO1	BCL2L11	YWHAQ	CDK2	CTNNB1	SFN	SKP2	SGK1	YWHAG	CSNK1G2	RAN	YWHAH	CSNK1G1
Actin cytoskeleton regulation	4.997953760466696E-4	ITGB1	CYFIP1	ARPC5L	PIK3CB	ACTB	ARHGAP35	FGF3	CRKL	ACTG1	PPP1CB	PPP1CC	FGF8	TMSB4X	CFL1	PIP4K2A	RAC3	PIP4K2B	RAC1	GIT1	PDGFRA	PPP1R12A	ACTN3	ITGA3	ACTN1	ITGA2	ACTN4	TIAM1	MYL7	ITGA8	ARHGEF4	MYH9	ITGA5	EZR	PFN1	RAF1	SOS1	DOCK1	ROCK1	ROCK2	PXN	PDGFA	IQGAP1	PIK3R1	IQGAP3	MYL12A	CDC42	GNA13	NRAS
Cooperation of prefoldin and TriC/CCT in actin and tubulin folding	5.048786796855641E-4	CCT3	TUBB4B	ACTB	TUBA4A	CCT6A	TUBA1C	TUBA1B	TUBB2B	TUBA1A	TUBA3C	TUBB2A	TUBB3	TCP1	PFDN2	CCT7	CCT4
EGFR downregulation	5.048786796855641E-4	CLTC	AP2A1	AP2B1	EPS15L1	CBL	EPN1	CDC42	UBB	UBC	AP2S1	SPRY2	SPRY1	EPS15	UBA52	AP2M1	SH3GL2
TGF-beta regulation of extracellular matrix	5.115809857044212E-4	RB1	RPL5	CCNF	GOLIM4	PEBP1	SPINT2	ETS2	CDH5	LGALS3	RGS2	RPL18A	CCND1	DPYSL2	MYC	STMN1	PIM1	CYP1B1	JUNB	FADS1	RPP38	CDK5RAP2	GABARAPL2	PDGFRA	FBXW8	GTPBP2	ATP1B1	DKK1	PDIA5	ALDH3A2	ACLY	ILF3	SFRP1	COL4A2	LOX	NINJ1	COL8A2	TRIB3	ATF3	EPHA2	IDI1	SDC4	SHC1	INSIG1	PDE1A	NPR3	TACSTD2	PDGFA	FBLN1
Adherens junction cell adhesion	5.338867384037556E-4	SRC	LEF1	PTPRJ	IQGAP1	ACTB	ACTG1	IGF1R	CDC42	ERBB2	CTNNA1	RAC3	FYN	RAC1	WASF2	FARP2	SMAD2	SMAD3	YES1	ACTN3	CSNK2A1	ACTN1	INSR	CSNK2A2	ACTN4	BAIAP2	PARD3	SNAI1	CTNNB1	PTPN6	PVRL3	PVRL2	PVRL1
Transcriptional activity of SMAD2/SMAD3-SMAD4 heterotrimer	5.892645938361536E-4	SMAD2	TGIF1	SMAD3	TGIF2	PARP1	UBE2D3	UBE2D1	SMAD7	NCOR2	SKI	PPM1A	NCOR1	UBB	TFDP2	SP1	MYC	UBC	E2F4	E2F5	JUNB	UBA52
Interactions of HIV Vpr protein with host cellular proteins	6.16793036709397E-4	RANBP2	NPM1	NUP107	SEH1L	NUP188	NUP133	HMGA1	PSIP1	RANGAP1	NUP160	XPO1	NUP50	NUP62	TPR	RCC1	NUP43	NUP88	SLC25A5	SLC25A4	RAN	KPNA1	HSPA1A
Mitotic G1-G1/S phases	6.70764931647612E-4	RB1	CDKN1A	CDKN1B	MCM10	CKS1B	CCND2	CCND1	PPP2R1A	MYC	PSMD2	MYBL2	TK2	FBXO5	SKP2	POLE	LIN52	CCNA2	DBF4	CCNE2	TFDP2	CCNE1	UBA52	MCM2	PCNA	PSMD14	MAX	ORC5	PPP2CA	PPP2CB	CCNB1	ORC6	UBB	RBBP4	UBC	E2F1	E2F4	E2F5	CDT1	CDKN2C	CDKN2A	RPA1	CDC7	POLA2	PSMC5	WEE1	CDK4	RPA3	CDK2
Lipid and lipoprotein metabolism	6.751081337407079E-4	LPGAT1	PITPNB	INPPL1	MSMO1	PPP1CB	PPP1CC	NSDHL	PIP4K2A	LRAT	PIP4K2B	PRKACA	FADS1	MED1	ACOT8	PRKAB2	STARD4	CPT1A	PHYH	STARD6	DGAT1	SACM1L	MED9	MED4	CPT1B	CYP27A1	CYP39A1	ACLY	GNPAT	PHOSPHO1	TBL1XR1	GPD2	PLBD1	FAR1	TRIB3	CSNK1G2	IDI1	LHB	PIK3R1	MTMR4	PLA2G6	NPAS2	PLD3	PLD2	PGS1	CYP27B1	SGPL1	PMVK	PSAP
APC/C- and Cdc20-mediated degradation of Nek2A	6.776479016655964E-4	ANAPC7	UBE2C	UBE2D1	ANAPC11	CDC20	CCNB1	UBB	CDC27	UBC	CDC16	CDK1	NEK2	ANAPC5	UBA52	ANAPC2
HIV infection	7.752919068324101E-4	ARF1	NUP107	ELL	NUP188	PSIP1	AP2A1	XPO1	AP1G1	PSMD2	NUP62	RCC1	NELFB	RAC1	AP2M1	KPNA1	TBP	LIG1	NUP133	NCBP2	VPS37C	VPS37A	VPS37B	GTF2F1	RANGAP1	GTF2F2	HCK	PACS1	NUP50	PSME4	ELMO1	SLC25A5	UBA52	PPIA	SLC25A4	GTF2A1	GTF2A2	SEH1L	CTDP1	TSG101	PSMD14	RNMT	CXCR4	NUP160	UBB	POLR2A	TPR	UBC	POLR2D
Recycling pathway of cell adhesion molecule L1	8.433248103527635E-4	SRC	CLTC	RDX	MSN	AP2A1	AP2B1	L1CAM	RPS6KA3	RPS6KA5	DPYSL2	RPS6KA2	RPS6KA1	AP2S1	EZR	AP2M1	SH3GL2
Signaling events mediated by hepatocyte growth factor receptor (c-Met)	8.57211789981895E-4	SHC1	SRC	PXN	INPPL1	PTPRJ	PIK3R1	CBL	CRKL	RPTOR	CDC42	RAP1B	PARD6A	NCK2	CTNNA1	RAC1	EPS15	SH3GL2	NCK1	PAK4	EGR1	PRKCI	JUN	MAP3K1	BAD	AKT1S1	RAPGEF1	SNAI1	ARHGEF4	CTNNB1	RAF1	SOS1	RAB5A	BCAR1
Downregulation of SMAD2/3-SMAD4 transcriptional activity	9.425076390761297E-4	SMAD2	TGIF1	SMAD3	TGIF2	PARP1	UBE2D3	UBE2D1	NCOR2	SKI	PPM1A	NCOR1	UBB	UBC	UBA52
Signaling by NOTCH1	9.601362785915895E-4	HDAC5	NOTCH1	HDAC10	PSEN2	PSEN1	RBPJ	DTX4	DLL1	APH1A	DLL4	NEURL1B	UBB	MYC	DNER	HEY2	UBC	HES1	TBL1X	TLE4	TLE2	TLE1	MIB2	DLK1	NCOR2	KAT2B	ADAM17	KAT2A	NCOR1	TBL1XR1	NEURL1	UBA52
Protein processing in the endoplasmic reticulum	0.0010883182786295181	HSP90AB1	PRKCSH	UBE2D3	UBE2D1	SEC61A1	CAPN2	FBXO6	CAPN1	HSP90AA1	SEC13	FBXO2	SSR2	UBE4B	YOD1	RAD23A	RAD23B	CKAP4	DDOST	DNAJC1	CANX	ERP29	MAN1B1	ATF4	SAR1A	HSPA4L	RPN1	DERL2	DNAJB1	LMAN1	MAPK9	LMAN2	BAG1	MAN1C1	UBQLN1	SSR1	BAK1	MAP2K7	UBQLN4	UGGT1	BCAP31	HSPA8	MBTPS1	XBP1	HSPA1L	SYVN1	EIF2AK2	UBE2G1	HSPA2
Mitotic prometaphase	0.0012842157998818804	RANBP2	AHCTF1	ERCC6L	NDE1	RCC2	RANGAP1	CENPA	ZWINT	SKA2	CDC20	PPP1CC	SGOL2	CENPF	STAG1	SGOL1	XPO1	KIF2A	INCENP	KIF2C	MAD1L1	NDEL1
Signaling by FGFR in disease	0.001287457769038381	GSK3B	CDKN1A	CDKN1B	SHC1	YWHAB	SRC	PDE1A	PTEN	ADCY4	ADCY3	ITPR3	PIK3R1	FOXO3	CBL	ADCY7	FGF3	CASP9	PPP2CA	PPP2CB	NRAS	FGF8	UBB	PPP2R1A	UBC	TRIM24	RICTOR	LRRFIP1	PRKACA	KL	CPSF6	BAD	BCR	NR4A1	PRKAR1B	PRKAR1A	FGF18	AKT1S1	CDK1	SPRY2	TRIB3	KRAS	RAF1	CALM1	FGFR4	SOS1	UBA52	FGFR3
Rac1 cell motility signaling pathway	0.001343733196604254	ATF2	NOXO1	IQGAP1	PIK3R1	IQGAP3	MAPK9	RACGAP1	ARHGDIA	CFL1	CTNNA1	PIP5K1B	RAC1	PIP5K1C	MAP2K7	WASF2	ACTR3	MAP2K3	ACTR2	PDGFRA	RALBP1	JUN	MAP3K1	LIMK1	ARPC4	BAIAP2	ABI2	CDK5	ABI1	CTNNB1	BCAR1
Initiation of the second proteolytic cleavage of Notch receptor by receptor-ligand binding	0.0015256556762084338	NOTCH2	DLL4	NOTCH3	ADAM17	NOTCH1	UBB	NOTCH4	UBC	DLL1	UBA52
Signaling by Robo receptor	0.0015481067898442842	ROBO2	VASP	ARHGAP39	CDC42	GPC1	ABL1	NCK2	ABL2	PAK6	RAC1	SLIT2	SRGAP2	PFN1	SOS1	SRGAP1	NCK1	PAK4
Phospholipid metabolism	0.001621887300530924	ARF1	SLC44A3	LPGAT1	SLC44A4	SLC44A1	SLC44A2	PITPNB	HEXB	MTMR14	LPCAT1	INPPL1	PTEN	PIK3CB	SMPD3	GM2A	PIP4K2A	PIP4K2B	CERS4	CERS5	DGAT1	SPHK2	SACM1L	SPHK1	GPCPD1	SUMF2	GNPAT	HADHA	PHOSPHO1	PPAP2B	PLBD1	MGLL	CSNK1G2	CERS1	CERS2	AGPAT5	VAC14	PPM1L	PLA2G1B	PPAP2C	PIK3R1	MTMR4	PLA2G6	AGPAT2	PLD3	PLD2	AGPAT4	PGS1	SGPL1
PIK3C1/AKT pathway	0.0016563255214797129	GSK3B	CDKN1A	HSP90AA1	CDKN1B	SRC	YWHAB	BAD	FOXO3	YWHAZ	CASP9	YWHAQ	RICTOR	SFN	PRKACA	RAF1	YWHAG	KPNA1	YWHAH
Transport of mature mRNAs derived from intronless transcripts	0.0017358526882499782	RANBP2	SLBP	NUP107	SEH1L	NUP188	CPSF1	NUP133	NCBP2	ALYREF	CPSF3	NUP160	NXF1	XPO1	NUP50	NUP62	TPR	NUP43	NUP88	RAN
p73 transcription factor network	0.0019548643647433303	RB1	CDKN1A	FBXO45	FOXO3	CCNB1	TUBA1A	BCL2L11	MYC	CHEK1	HEY2	ABL1	SFN	BAK1	PLK3	WWOX	IL4R	GDF15	AEN	UBE4B	SIRT1	GNB2L1	PML	CCNA2	CCNE2	SP1	WT1	CDK2	CDK1	NDUFS2	HAGH	ADA	TP73
Retinoblastoma protein regulation	0.0019548643647433303	RB1	ATF2	CEBPA	CDKN1A	CDKN1B	PPP2CA	MAPK9	CCND2	CCND1	RBBP4	GSC	ABL1	E2F1	E2F4	SKP2	JUN	TGFB2	TBP	CBX4	CDKN2A	PAX3	SIRT1	CCNA2	ELF1	CCNE1	CDK4	CDK2	RAF1
EGFR1 pathway	0.002071301745342087	CDKN1A	PPP1R10	PDCD5	ARHGAP1	HSPB1	CCND1	CA2	MYC	MYBL2	PHLDA2	ADSL	ACOT7	IL4R	ITGA3	ITGA2	TUBB	CAD	EMP1	DUSP6	CLDN4	PPAP2B	NINJ1	TXNIP	MAPT	FKBP4	RAF1	MGLL	GRN	SDC4	SLC20A1	DDX21	CRYBA4	ZFP36L2	ZFP36L1	CDC42	REPIN1	TCOF1	MAP2	E2F1	SPP1	HAS2	ADSS	NOP56	TGFB2	CLK1	EHD1	CDK5	ABI2
Nephrin interactions	0.0023100913152844156	KIRREL2	ACTN3	ACTN1	ACTN4	IQGAP1	PIK3CB	PIK3R1	NPHS1	NCK2	FYN	SPTAN1	SPTBN1	NCK1
MicroRNA regulation of DNA damage response	0.0024039844281128547	RB1	CDKN1A	CDKN1B	CASP9	PIDD1	CCNB1	CCND2	CCND1	MYC	CHEK1	ABL1	E2F1	PMAIP1	SFN	ATRIP	APAF1	RFC1	H2AFX	PML	GADD45G	CCNE2	RRM2B	CDK5	CCNE1	CDK4	CDK2	CDK1	TP53	RAD9A
Notch signaling pathway	0.002405645476763582	NOTCH2	NOTCH3	GSK3B	CDKN1A	NOTCH1	MYCBP	CTBP2	SRC	NOTCH4	PSEN2	ENO1	GATA3	PIK3R1	PSEN1	RFNG	RBPJ	DTX4	CBL	DLL1	APH1A	EFNB2	LFNG	DLL4	CCND1	MYC	DNER	HEY2	DVL2	RBBP8	INPP5K	HES1	SKP2	JAK2	EPS15	MARK2	TLE1	DLK1	NCOR2	KAT2B	ADAM17	KAT2A	NCOR1	NEURL1	MAPT
PI3K/PLC/TRK pathway	0.002405645476763582	GSK3B	EGR1	SHC1	SRC	YWHAB	BAD	PIK3R1	FOXO3	YWHAZ	NRAS	CCND1	YWHAQ	EPB41L1	SFN	KRAS	SOS1	YWHAG	YWHAH
HES/HEY pathway	0.002405645476763582	RB1	CAMK2D	CDKN1B	NOTCH1	TLE1	PARP1	GATA6	ARNT	GATA4	ASCL1	RBPJ	NCOR2	RCAN1	NCOR1	HEY2	MYB	E2F1	RBBP8	HES1	TCF3	JAK2	PTF1A
E-cadherin nascent AJ-like junctions pathway	0.002405645476763582	CSNK2A1	JUP	SRC	CSNK2A2	IQGAP1	PIK3R1	KLHL20	CDC42	RAP1B	TIAM1	CCND1	ABI1	CTNNA1	RAPGEF1	CTNNB1	PIP5K1C	RAC1	WASF2	AP1M1
Hemostasis pathway	0.002405645476763582	DGKA	PPP2R1A	KIF5C	MYB	CFL1	KIF5A	HABP4	PRKACA	PRKCH	ACTN1	ATP1B3	ACTN4	ATP1B1	DGKZ	TUBA4A	PRKAR1B	PRKAR1A	ORAI1	KIF20A	PFN1	TLN1	RAF1	TP53	ZFPM1	PPIA	STXBP3	SHC1	PDE1A	GATA6	PDGFA	GATA4	ITPR3	GATA3	PIK3R1	GATA2	KLC1	RASGRP2	RASGRP1	RAP1B	KLC4	HIST1H3A	RACGAP1	KIF3B	PSAP	ABL1	TGFB2	YES1	CBX5
Deposition of new CENP-A-containing nucleosomes at the centromere	0.002405645476763582	HIST1H2BN	HIST1H2BM	CENPU	NPM1	HIST1H2BJ	HIST1H2BL	H2AFX	HIST1H2AJ	CENPA	HIST1H4A	RBBP4	CENPH	MIS18BP1	HIST1H2AD	OIP5	CENPP	HIST1H2BB	CENPQ	HIST1H2AC	ITGB3BP	HIST1H2AB
Integrin-linked kinase signaling	0.002405645476763582	GSK3B	GIT2	PPP1R14A	HSP90AA1	JUN	PPP1R14B	PPP1R12A	PARP1	ACTN1	PXN	RHOG	IQGAP1	CDC42	XPO1	CCND1	NCK2	SNAI1	TACC3	CTNNB1	RICTOR	RAC1
Telomerase regulation	0.002405645476763582	CDKN1B	MAX	PINX1	CCND1	SIN3B	RBBP4	TERT	MYC	ABL1	E2F1	SAP18	IFNAR2	HSP90AA1	JUN	SMAD3	TGFB1	PARP2	PTGES3	FOS	NR2F2	TERF1	SP1	WT1	IRF1	NCL	SP3	HNRNPC	RAD9A
Small cell lung cancer	0.002746201267382765	ITGB1	RB1	CDKN1B	LAMA1	MAX	PTEN	LAMC2	PIK3CB	PIK3R1	CKS1B	CASP9	RXRA	CCND1	MYC	E2F1	SKP2	APAF1	ITGA3	LAMB2	ITGA2	FN1	LAMB1	NFKBIA	CCNE2	COL4A2	TRAF4	CCNE1	COL4A1	CDK4	TRAF6	CDK2	COL4A6	TP53
Cell-cell communication	0.002746201267382765	ITGB1	CD151	SRC	PXN	LAMC2	IQGAP1	PIK3R1	PIK3CB	NTN1	CDH8	CDH5	PARD6B	CDH3	PARD6A	NCK2	CTNNA1	PTK2B	FYN	RAC1	SPTAN1	SPTBN1	NCK1	VASP	PRKCI	KIRREL2	ACTN3	JUP	DST	ACTN1	ACTN4	CLDN4	CLDN3	NPHS1	CLDN14	PARD3	CLDN7	CDH11	CTNNB1	PTPN6	CD47	PVRL3	PVRL2	PVRL1	SKAP2	PLEC	CRB3
Wnt signaling pathway and pluripotency	0.0029967051078738298	GSK3B	CTBP2	LEF1	PPM1J	FZD10	LRP6	SOX2	PPP2CA	WNT6	MAPK9	PPP2CB	FRAT1	CCND2	WNT11	CCND1	RACGAP1	PPP2R1A	MYC	DVL2	WNT1	LDLR	WNT3	WNT4	FZD1	FOXD3	PRKCI	JUN	PRKCH	FZD2	FZD5	WNT7B	FBXW2	POU5F1	FOSL1	CTNNB1	NANOG	TP53
Mu-calpain pathway	0.003018171616564845	ITGB1	ACTN3	CAPNS1	ACTN1	PXN	CAPN1	RAC1	EZR	TLN1	SPTAN1
Apoptotic execution phase	0.0031221996250137495	BCAP31	DBNL	ROCK1	HMGB2	ADD1	LMNB1	OCLN	STK24	CASP6	HIST1H1D	PKP1	ACIN1	CTNNB1	DSG2	MAPT	VIM	HIST1H1A	SPTAN1	HIST1H1B	HIST1H1C	KPNA1	PLEC	TJP2
Activated NOTCH1 signaling in the nucleus	0.0031295675868394284	NOTCH1	PSEN2	MIB2	PSEN1	DTX4	DLL1	DLK1	APH1A	DLL4	NEURL1B	ADAM17	UBB	DNER	UBC	NEURL1	UBA52
RNA polymerase I, RNA polymerase III, and mitochondrial transcription	0.00321080226259154	HIST1H2BN	HIST1H2BM	GTF3C4	RRN3	GTF3C5	HIST1H2BJ	HIST1H2BL	HIST1H3A	SNAPC2	SNAPC3	POLR2E	HIST1H2AD	HIST1H2AC	HIST1H2AB	ZNF143	TBP	POU2F1	SSB	CBX3	H2AFX	HIST1H2AJ	GTF2H1	TFB2M	KAT2B	HIST1H4A	NFIA	POLR3B	POLR1A	NFIB	POLR3D	POLR1D	POLR3F	POLR3G	POLR3H	HIST1H2BB	MNAT1
Signaling by ERBB2	0.003269633254689752	GSK3B	CDKN1A	CDKN1B	SHC1	YWHAB	SRC	PDE1A	PTEN	ADCY4	ADCY3	ITPR3	PIK3R1	FOXO3	ADCY7	CASP9	NRAS	UBB	UBC	ERBB2	FYN	RICTOR	PRKACA	USP8	HSP90AA1	YES1	BAD	ERBB2IP	NR4A1	PRKAR1B	PRKAR1A	AKT1S1	CDK1	TRIB3	KRAS	RAF1	CALM1	SOS1	UBA52
TGF-beta regulation of skeletal system development	0.0033282312060873066	ROCK1	ROCK2	THBS2	THBS1	THBS3	PPP2CA	PPP2CB	PPP2R1A	MYC	E2F4	AMH	PITX2	E2F5	LEFTY2	SMAD2	LEFTY1	TGFB2	SMAD3	TGFB1	BMP8A	BMP8B	INHBB	ACVR2B	BMP7	SMAD7	BMP4	BMP2	ZFYVE16	SP1	ID2	ID3	NODAL	BMPR1A
Cyclins and cell cycle regulation	0.0035669479065623187	RB1	CDKN1A	CDKN1B	CDKN2C	CDKN2A	CCNB1	CCND2	CCND1	CCNE1	CDK4	CDK2	CDK1	E2F1
Signaling events mediated by PRL	0.0035669479065623187	ITGB1	EGR1	CDKN1A	ROCK1	SRC	RABGGTB	CCNA2	PTP4A1	TUBA1B	CCNE1	CDK2	RAC1	BCAR1
Insulin signaling pathway	0.003955383986043414	GSK3B	ARF1	PRKAG1	INPPL1	PTEN	CBLC	PYGL	PIK3CB	CRKL	IGF1R	RPTOR	PPP1CB	RPS6KA3	PPP1CC	RPS6KA5	RPS6KA2	RPS6KA1	NCK2	RAC1	PRKACA	MAP3K6	MAP3K4	NCK1	MAP2K3	MAP4K2	SREBF1	PRKAB2	PRKCI	PRKCH	CSNK2A1	CISH	RHOG	FOS	RHOF	PRKAB1	PRKAR1B	PRKAR1A	RAPGEF1	TRIB3	SGK1	RAF1	EIF4E2	SOS1	PRKAA1	SHC3	STXBP3	ROCK1	SHC1
Progesterone-mediated oocyte maturation	0.004145892532856458	ANAPC13	HSP90AB1	ADCY4	GNAI3	ADCY3	PRKX	PIK3CB	PIK3R1	ADCY7	IGF1R	ANAPC11	RPS6KA3	MAPK9	CCNB1	FZR1	RPS6KA2	CDC27	RPS6KA1	PRKACA	HSP90AA1	ANAPC7	CCNA2	MAD2L2	MOS	CPEB1	CDC16	CDK2	CDK1	ANAPC5	KRAS	RAF1	MAD1L1	ANAPC2
Association of TriC/CCT with target proteins during biosynthesis	0.0044287748655067434	CCT3	FBXW4	NOP56	SPHK1	FBXW2	CCT6A	TCP1	XRN2	LONP2	FBXO6	FBXL3	FKBP9	KIFC3	CCT7	CCT4
Chronic myeloid leukemia	0.004627948877138019	RB1	CDKN1A	CDKN1B	SHC3	CTBP2	SHC1	CBLC	PIK3CB	PIK3R1	CBL	CRKL	NRAS	CCND1	MYC	ABL1	E2F1	TGFB2	SMAD3	TGFB1	BAD	CDKN2A	RUNX1	BCR	NFKBIA	CDK4	KRAS	RAF1	SOS1	TP53
Prolactin regulation of apoptosis	0.004700850958873483	SDCCAG3	HSP90AB1	TNFRSF11A	UQCRH	SOCS2	LDHB	SOCS3	SPRED1	TBK1	MRPL40	CCND1	FTH1	PSMD2	MYB	UBTD1	SLC16A9	PHLDA2	HNRNPA1	CA13	GET4	PCMTD1	EGR1	HSP90AA1	CISH	F12	MID1IP1	IGF2	BHLHA15	SHISA2	DUSP6	EEF1A1	EFNA1	KLF6	PQLC1	WT1	IRF1	BCL3	KLF9	NABP1	TMBIM6	SSBP1	ALDH7A1
Signal transduction by L1	0.004700968156011293	ITGB1	CSNK2A1	CLTC	CSNK2A2	AP2A1	AP2B1	L1CAM	RPS6KA3	RPS6KA5	RPS6KA2	RPS6KA1	AP2S1	NCAM1	RAC1	ITGA5	AP2M1	SH3GL2
Telomerase protein component gene hTERT transcriptional regulation	0.004838688887438718	TERT	MAX	SP1	WT1	MYC	SP3	MZF1	TP53
Hedgehog signaling pathway	0.004838688887438718	GSK3B	DHH	WNT8A	PRKX	GLI1	GLI3	ARNTL	WNT6	SHH	WNT11	ZIC2	RAB23	SAP18	SOX9	PRKACA	WNT1	WNT3	WNT4	CSNK1A1	WNT7B	PTCH2	BMP8A	BMP8B	BMP7	BMP4	BMP2	CSNK1G2	CSNK1G1
NCAM signaling for neurite out-growth	0.004838688887438718	YWHAB	SRC	CACNA1H	NRAS	RPS6KA5	NRTN	FYN	NCAM1	SPTAN1	SPTBN1	GFRA1	GFRA2	GFRA4	CACNB1	COL2A1	COL4A2	COL5A1	GDNF	COL4A1	ARTN	PTPRA	COL6A2	COL6A1	CDK1	COL4A5	KRAS	RAF1	SOS1
Signaling events mediated by VEGFR1 and VEGFR2	0.004838688887438718	ARF1	PRKAA1	FLT1	HSP90AB1	ROCK1	SRC	PXN	PRKAG1	PTPRJ	IQGAP1	PIK3R1	CBL	AKAP1	CDC42	CDH5	NCK2	CTNNA1	PTK2B	FYN	PRKACA	NCK1	MAP2K3	HSP90AA1	PRKAB1	CTNNB1	CALM3	PTPN6	RAF1
Mitotic G2-G2/M phases	0.004943456447996913	DYNC1I2	DCTN2	TUBGCP2	SSNA1	CCP110	CCNB1	TUBA1A	XPO1	PPP2R1A	E2F1	NEK2	PRKACA	NINL	YWHAG	CDK5RAP2	CEP78	OFD1	DYNC1H1	HSP90AA1	TUBB	NDE1	DYNLL1	TUBB4B	CDK11B	HAUS2	TUBA4A	CCNA2	WEE1	CDK2	CDK1	CEP63	MNAT1	SDCCAG8
Fas signaling pathway	0.004989506593863085	RB1	NFAT5	ROCK1	DIABLO	SRC	PDCD6	FAF1	CLTC	HSPB1	ADRB2	PIK3R1	PIK3CB	ACTB	ACTG1	MAPK9	MAPK7	RIPK1	BAK1	MAP2K7	MAPK6	AGFG1	CASP8AP2	MAP3K1	PARP1	RFC1	CSNK1A1	CAD	NFATC3	NFATC2	PAWR	NFATC1	HIPK3	NFATC4	SLTM	PTPN6	CD47	EZR	TP53	CSNK1G2	CSNK1G1	PLEC
Adipogenesis	0.005055482284545839	RB1	CEBPA	FOXC2	CDKN1A	CELF1	GATA4	GATA3	GATA2	AGPAT2	SOCS3	RXRA	E2F1	NDN	STAT6	E2F4	WNT1	MEF2D	PCK2	MEF2A	FZD1	SREBF1	SMAD3	TGFB1	STAT2	EBF1	HMGA1	NR2F1	MIF	PRLR	KLF15	DLK1	BMP4	NCOR2	CYP26A1	BMP2	KLF6	NCOR1	KLF5	SP1	SCD	PNPLA3	ID3	CTNNB1	TRIB3	IL6ST	PPARA
Meiotic recombination	0.005196290305195452	HIST1H2BN	HIST1H2BM	HIST1H2BJ	HIST1H2BL	H2AFX	HIST1H2AJ	TOP3A	RPA1	MND1	HIST1H4A	RAD51C	HIST1H3A	CDK4	MSH4	RPA3	DMC1	MSH5	CDK2	RBBP8	HIST1H2AD	HIST1H2BB	HIST1H2AC	HIST1H2AB
Rb tumor suppressor/checkpoint signaling in response to DNA damage	0.005447663939239254	RB1	CDKN1A	WEE1	CDK4	CDK2	CHEK1	CDK1	E2F1	TP53	YWHAH
Tumor suppressor Arf inhibits ribosomal biogenesis	0.005484179536476068	RB1	HSP90AA1	CDKN2A	PIK3R1	TBX2	POLR1A	MYC	ABL1	E2F1	POLR1D	RAC1	TP53	HSPA1A
RANKL regulation of apoptosis and immune response	0.005484179536476068	CD80	TNFRSF11A	TXN	GABPB1	THBS2	ICAM1	PYCARD	CDC42	CDH5	CCND2	CDC27	ADORA1	ACP5	BAK1	RPL17	EGR1	JUN	ITGA3	NFATC1	ILF3	BMP2	CDK4	FUBP1	LHX1	CDK1	TXNIP	RPS20	CALM1	CDK16
Inactivation of Cdc42 and Rac	0.00561378974197511	CDC42	GPC1	ARHGAP39	RAC1	SLIT2	SRGAP2	SRGAP1
Post-translational regulation of adherens junction stability and disassembly	0.00561378974197511	RET	JUP	SRC	BDNF	IGF2	GFRA1	IQGAP1	IGF1R	CDC42	GNA13	TIAM1	SNX1	GDNF	ABL1	CTNNA1	CTNNB1	FYN	PTPN6	RAC1	CBLL1	RAB5A
Presenilin action in Notch and Wnt signaling	0.00561378974197511	FZD1	GSK3B	JUN	NOTCH1	TLE1	CSNK2A1	CSNK1A1	PSEN1	FOS	RBPJ	DLL1	DKK1	LRP6	AES	APH1A	FRAT1	ADAM17	CCND1	MYC	CTNNB1	WNT1
MAP kinase signaling pathway	0.00564704122342121	ATF2	CEBPA	MAX	SHC1	TRADD	RPS6KA3	MAPK9	RPS6KA5	MAPK7	MYC	RPS6KA2	RPS6KA1	RIPK1	RAC1	MAP3K6	MAP2K7	MAPK6	MAP3K4	MAP4K3	MAP4K4	MAP2K3	MAP4K2	JUN	TGFB2	MAP3K1	TGFB1	FOS	NFKBIA	MAPKAPK3	SP1	RAF1
Bacterial invasion of epithelial cells	0.005822792225507799	ITGB1	SHC3	SHC1	SRC	CLTC	PXN	ARPC5L	CLTB	CBLC	PIK3CB	PIK3R1	CBL	ACTB	ACTG1	CRKL	CDC42	CTNNA1	RAC1	WASF2	RHOG	FN1	ARPC4	MAD2L2	ELMO1	CTNNB1	ITGA5	DOCK1	BCAR1
Spliceosome	0.005926874190369378	DDX5	SF3B3	SF3B6	SRSF1	DDX42	HNRNPU	U2AF1	SNRNP70	PCBP1	TRA2B	TRA2A	SNRPD3	TXNL4A	HNRNPA1	SF3B1	SMNDC1	SRSF10	HSPA8	PPIL1	SF3A1	SF3A2	HSPA1L	NCBP2	ALYREF	BUD31	THOC1	HSPA2	LSM4	LSM3	U2SURP	LSM2	PRPF4	PHF5A	PRPF3	SRSF3	ACIN1	PPIH	SRSF5	HNRNPC	SRSF7	RBMX	HSPA1B	RBM22	HSPA1A
Bladder cancer	0.00594868200871786	RB1	CDKN1A	CDKN2A	DAPK2	VEGFC	THBS1	TYMP	NRAS	RASSF1	RPS6KA5	CCND1	CDK4	MYC	ERBB2	E2F1	KRAS	RAF1	FGFR3	TP53
Gene expression regulation in late stage pancreatic bud precursor cells	0.00594868200871786	NOTCH1	ONECUT3	ONECUT1	HES1	HNF1B	RBPJ
Nectin adhesion pathway	0.00594868200871786	FARP2	SRC	IQGAP1	PIK3R1	CDC42	RAP1B	CTNNA1	RAPGEF1	CTNNB1	PIP5K1C	RAC1	PVRL3	TLN1	PVRL2	PVRL1
Nuclear events mediated by MAP kinases	0.00594868200871786	MEF2A	ATF2	JUN	FOS	DUSP6	DUSP7	PPP2CA	MAPK9	PPP2CB	RPS6KA3	MAPK7	RPS6KA5	PPP2R1A	RPS6KA2	RPS6KA1
Angiotensin II-mediated activation of JNK pathway via Pyk2-dependent signaling	0.00594868200871786	CAMK2B	MAP2K3	MEF2A	ATF2	JUN	MAP3K1	SHC1	SRC	FOS	CRKL	PTK2B	CALM3	RAC1	CALM1	RAF1	SOS1	MEF2D	BCAR1
G13 signaling pathway	0.00594868200871786	ROCK1	ROCK2	LIMK1	ARHGDIG	MYBPH	IQGAP1	PIK3CB	CIT	CDC42	GNA13	PPP1CB	CFL1	PIP4K2A	CALM3	RAC1	CALM1	PFN1	MAP3K4
C-Myb transcription factor network	0.006109571180247064	CEBPA	CDKN1A	CDKN1B	LEF1	YEATS4	GATA3	IQGAP1	ETS2	CCNB1	NRAS	CCND1	TRIM28	CASP6	MYC	MYB	PIM1	HES1	WNT1	HSPA8	GSTM1	CBX4	CDKN2A	SND1	HIPK2	SKI	NCOR1	SP1	KIT	KRAS	ZFPM1	MAD1L1	ADA
p75 neurotrophin receptor-mediated signaling	0.006266020193248655	RTN4R	ZNF274	PRDM4	DIABLO	SHC1	ITSN1	PSEN2	PIK3R1	PSEN1	RTN4	APH1A	CASP9	MAPK9	BCL2L11	UBB	CASP6	ARHGDIA	UBC	NTF3	E2F1	NDN	RAC1	ECT2	NGFR	PRKCI	PLEKHG2	APAF1	BDNF	BAD	SORT1	ARHGEF17	PLEKHG5	ARHGEF18	NFKBIA	TIAM1	ADAM17	TRAF6	ARHGEF4	ARHGEF2	SOS1	TP53	UBA52	ITGB3BP
Transport of mature transcript to cytoplasm	0.006266020193248655	RANBP2	SLBP	NUP107	SEH1L	NUP188	NUP133	CPSF1	NCBP2	ALYREF	CPSF3	SRSF1	U2AF1	NUP160	SRRM1	NXF1	NUP50	NUP62	TPR	SRSF3	NUP43	NUP88	SRSF5	SRSF7
Signaling by NODAL	0.006266020193248655	SMAD2	LEFTY1	SMAD3	FOXH1	ACVR1B	FOXO3	ACVR2B	LEFTY2	TDGF1	CFC1	NODAL
Telomeres, telomerase, cellular aging, and immortality	0.006266020193248655	RB1	PPP2CA	HSP90AA1	POLR2A	TERT	TEP1	MYC	KRAS	TERF1	TP53	IGF1R
Prolactin activation of MAPK signaling	0.006285886173800925	ITGB1	GSK3B	SHC1	SRC	PXN	PIK3CB	PIK3R1	CBL	SOCS2	MAPK9	SOCS3	MYC	RPS6KA2	ERBB2	FYN	RAC1	JAK2	YWHAG	JUN	CISH	FOS	PRLR	YWHAZ	NFKBIA	IRF1	PPIB	RAF1	SOS1	PPIA
MAPK signaling pathway	0.006285886173800925	ATF2	TRADD	HSPB1	FGF3	CRKL	CASP9	RPS6KA3	RPS6KA5	FGF8	DUSP10	EEF2K	CASP6	MYC	RPS6KA2	RPS6KA1	STMN1	RAC3	CHP1	RAC1	PRKACA	MAP3K6	MAP3K4	MEF2A	MAP2K3	MAP4K2	PDGFRA	PRKCH	CACNA2D3	FOS	DUSP6	DUSP7	CACNB1	TMEM37	PPM1A	PLCB3	PPM1B	MAPKAPK3	TRAF6	RASA2	MAPT	RAF1	SOS1	TP53	ATF4	RALB	MAX	SHC1	PLA2G1B
Mitochondrial protein import	0.00654455850018308	DNAJC19	HSPA9	TOMM40	MTX1	TIMM9	COX17	TIMM13	TIMM21	BCS1L	TOMM20	GFER	TOMM22	HSPD1	CHCHD4	SAMM50	TOMM70A	GRPEL2	TOMM7	ACO2	SLC25A4	SLC25A13	TOMM6
Chromosome maintenance	0.006564387560015625	HIST1H2BN	DIDO1	HIST1H2BM	PCNA	HIST1H2BJ	HIST1H2BL	CENPA	LMNB1	TERT	RBBP4	MIS18BP1	POLD1	HIST1H2AD	OIP5	POLE	HIST1H2AC	HIST1H2AB	CENPU	NPM1	RFC4	LIG1	RFC1	HIST1H2AJ	H2AFX	RPA1	HSPA2	TERF1	HIST1H4A	POLA2	STAG1	CENPH	RPA3	HIST1H2BB	CENPP	CENPQ	ITGB3BP	WRAP53
DCC-mediated attractive signaling	0.006717108606616151	CDC42	ABLIM2	ABLIM3	SRC	FYN	RAC1	NTN1	DOCK1	NCK1
Circadian rhythm	0.006770787417517428	ATF2	CHD9	BHLHE41	NPAS2	ARNTL	RXRA	UBB	UBC	TBL1X	MEF2D	CCRN4L	MED1	SREBF1	CPT1A	NCOA3	PER2	NCOR1	TBL1XR1	CARM1	CRY2	BHLHE40	FBXL3	AVP	PPARA	UBA52
Colorectal cancer	0.006770787417517428	GSK3B	LEF1	PIK3CB	PIK3R1	CASP9	MAPK9	CCND1	MYC	RAC3	RAC1	RALGDS	SMAD2	JUN	TGFB2	SMAD3	TGFB1	BAD	FOS	MSH6	MSH2	BIRC5	CTNNB1	KRAS	RAF1	TP53
Ubiquitin-mediated proteolysis	0.007219227903751573	ANAPC13	CUL7	AIRE	MGRN1	CUL3	UBE2D3	CBLC	UBE2D1	UBE3B	RNF7	UBE2Z	CBL	ANAPC11	CDC20	HERC4	SOCS3	FZR1	CDC27	TCEB2	SKP2	MAP3K1	ANAPC7	FBXW8	UBE2B	UBE2C	FBXO2	SIAH1	HUWE1	SYVN1	UBE4A	UBE4B	UBE2G1	UBE2G2	PML	DDB1	CDC34	UBE2R2	TRAF6	CDC16	UBE2N	UBE2O	ANAPC5	BIRC6	TRIP12	SAE1	ANAPC2
Apoptosis	0.007631508362861976	HRK	YWHAB	TRADD	HMGB2	PIK3CB	IGF1R	LMNB1	CASP9	AIFM1	CASP6	MYC	PSMD2	CAPN2	HIST1H1D	CHP1	CAPN1	PRKACA	SPTAN1	HIST1H1A	HIST1H1B	KPNA1	HIST1H1C	HELLS	DBNL	UNC5A	APAF1	DAPK2	IRAK3	DYNLL1	PRKAR1B	IRF3	PRKAR1A	IRF1	PSME4	PKP1	BIRC5	DSG2	IRF5	MAPT	IRF6	TP53	UBA52	PLEC	PSMD14	ROCK1	DIABLO	PRKX	PIK3R1
C-Myc pathway	0.007631508362861976	GSK3B	MAX	TRRAP	CDKN2A	TAF10	PML	SUPT3H	SUPT7L	PPP2CA	KAT2A	MYC	HBP1	SKP2
G0 and early G1 pathway	0.007631508362861976	PCNA	CCNA2	RBBP4	CCNE2	TFDP2	CCNE1	CDK2	E2F1	CDK1	MYBL2	E2F4	E2F5	LIN52
Gap junction pathway	0.007838817194106657	SRC	ADCY4	GNAI3	ADCY3	PDGFA	ADRB1	ITPR3	PRKX	ADCY7	TUBA1C	GJA1	TUBA1B	NRAS	TUBA1A	MAPK7	TUBA3C	TUBB3	GNA11	PDGFC	PRKG2	PRKACA	PRKG1	PDGFRA	TUBB	TUBB4B	TUBA4A	PLCB3	TUBB2B	TUBB2A	CDK1	KRAS	RAF1	SOS1
Beta-1 integrin cell surface interactions	0.007838817194106657	ITGB1	COL18A1	IGSF8	LAMA1	LAMC2	NID1	THBS2	THBS1	MDK	SPP1	JAM2	ITGA3	LAMB2	ITGA2	FN1	LAMB1	COL2A1	COL5A1	COL4A1	COL6A2	COL6A1	COL4A6	ITGA8	COL4A5	CSPG4	ITGA5
Endosomal sorting complex required for transport (ESCRT) pathway	0.007872567805943143	TSG101	VPS4B	VPS4A	VPS37C	VPS37A	SNF8	VPS37B	UBB	UBC	CHMP2A	CHMP3	CHMP7	UBA52	CHMP5
Multi-step regulation of transcription by PITX2	0.007872567805943143	FZD1	GSK3B	MED1	LDB1	CSNK2A1	TRRAP	LEF1	DKK1	LRP6	FRAT1	CCND2	CTNNB1	PITX2	WNT1
Carbohydrate metabolism	0.008082538054005606	SLC25A1	B4GALT3	NUP107	NUP188	HEXB	STAB2	GXYLT1	SLC2A3	ENO1	PYGL	ENO3	HS6ST1	PPP2R1A	HYAL1	HYAL2	DSE	NUP62	PGM2	PGLS	PRKACA	PGM1	HS3ST3B1	NUP133	ABCC5	PGAM2	B3GNT7	NUP50	B3GNT4	B3GNT2	SLC25A10	ALDOA	TKT	B4GALT7	GAPDH	SLC25A11	CHST3	B4GALT5	SLC25A13	PFKFB2	HS3ST3A1	SEH1L	SDC4	SDC3	SLC5A1	NUP160	PPP2CA	PPP2CB	CHST11
Myc repressed pathway	0.008135464237931688	ITGB1	CEBPA	CDKN1A	CDKN1B	MAX	FOXO3	NDRG2	NDRG1	ZFP36L1	CCND1	FTH1	MYC	ERBB2	SMAD2	TBP	SMAD3	NFYB	NFYC	DNMT3A	DKK1	SFRP1	TMEFF2	SP1	CSDE1	ID2	SFXN3	MXD4	TJP2
Energy-dependent regulation of mTOR by LKB1-AMPK	0.008359564836581396	RPTOR	PPM1A	PRKAA1	PRKAB2	CAB39	STRADA	RHEB	STRADB	PRKAG1	PRKAB1
Post-chaperonin tubulin folding pathway	0.008359564836581396	TUBA1C	TUBA1B	TUBB2B	TUBA1A	TUBA3C	TUBB2A	TUBB3	TBCD	TUBB4B	TUBA4A
ERBB signaling pathway	0.008361484415297299	CAMK2B	GSK3B	CDKN1A	CAMK2D	CDKN1B	SHC3	SHC1	SRC	CBLC	PIK3CB	PIK3R1	CBL	CRKL	MAPK9	NRAS	BCL2L11	CCND1	MYC	ERBB2	NCK2	ABL1	ABL2	PAK6	MAP2K7	NCK1	PDK1	PAK4	HSP90AA1	JUN	BAD	KRAS	RAF1	SOS1	TP53
Translation factors	0.00864305420849802	EIF4A2	EIF5A	EIF2B5	EIF4A1	EIF5B	EIF1AX	EIF2AK2	EIF2S2	EIF2S1	EIF1	EEF1B2	EEF1A1	EEF2K	EIF5	EIF3I	EIF3J	EIF4H	ETF1	EIF3E	PABPC1	EIF4B
Assembly of HIV virion	0.008673165071759201	TSG101	UBB	UBC	VPS37C	NMT2	VPS37A	VPS37B	UBA52
Ephrin receptor B forward pathway	0.0089218818711922	YES1	ROCK1	SHC1	SRC	ITSN1	PXN	CXCR4	PIK3R1	EFNA5	CDC42	EFNB2	RAP1B	HCK	TIAM1	NRAS	EFNB3	NCK2	FYN	KRAS	RAC1	EPHB4	EPHB3	NCK1	MAP4K4
SIDS susceptibility pathways	0.00956792861744391	RET	CTCF	YBX1	GATA3	FOXM1	ASCL1	GATA2	HSPD1	DEAF1	HES1	ACADM	NKX2-2	KCNH2	CHRNB4	EN1	POU3F2	PHOX2B	HADHA	REST	TLX3	SP1	KCNQ1	FEV	AVP	LMX1B	CC2D1A
Cell differentiation pathway	0.009632602627870147	MEF2A	SOX2	HDAC5	LEFTY1	TLX3	PAX7	TLX2	ID2	KLF4	LEFTY2	MEF2D
ERBB2/ERBB3 signaling events	0.009632602627870147	USP8	JUN	SHC1	SRC	BAD	PIK3CB	PIK3R1	FOS	NFATC4	CDC42	MAPK9	NRAS	ERBB2	KRAS	RAC1	JAK2	PRKACA	RAF1	SOS1
Library: WikiPathway 2021
Term	Adjusted P-value	Genes
VEGFA-VEGFR2 Signaling Pathway WP3888	2.715548055371569E-15	ATF2	RPL5	ARPC5L	PLOD3	EPRS	RPL7	ICAM1	ACTG1	CDH5	GJA1	RPS6KA5	RPL18A	CCND1	CFL1	CAPN2	RPS11	TMSB10	EIF2A	MAP2K3	ACOT9	PRKCI	TMOD3	SARS	DKK1	SND1	EWSR1	NCL	FSCN1	TXNIP	RPL27	PFN1	EZR	ATP6V0D1	RAF1	ATF4	EPHA2	LRRC59	SET	CNP	SHC1	FLII	NOTCH4	PXN	HTRA1	IQGAP1	PIK3R1	TXN	ADRB2
Mesodermal commitment pathway WP2857	1.8410648609092766E-12	FOXA1	TRIM71	RARG	CRTC1	NCAPG2	SOX2	FGF8	CSRP2	CCND1	SOX17	TRIM28	ZIC2	ZIC3	C1QBP	DNMT3B	RPL38	PITX2	PRKACA	AMH	JAK2	JARID2	TEAD2	EOMES	LEFTY1	FOXH1	PAX6	DKK1	POU5F1	ADAM19	TWSG1	ARL4A	AEBP2	PRKAR1A	HAND1	MTF2	WDFY2	AHDC1	FOXC2	FOXC1	CTBP2	LEF1	GATA6	HTT	GATA3	DLL1	MBTD1	PPP2CA	EPB41L5
Neural Crest Differentiation WP2064	1.5637188252205453E-10	ITGB1	GSK3B	HDAC10	RBPJ	DMBX1	FGF8	MYC	MPZ	MYB	HEY2	ZIC1	HOXA1	SOX9	FOXD3	MSX2	PAX3	OLIG1	OLIG2	COL2A1	PAX7	HAND1	NOTCH2	NOTCH3	HDAC5	NOTCH1	CTBP2	DLX5	NOTCH4	WNT8A	ASCL1	DLL1	DLL4	GBX2	DVL2	HES1	MSX1	WNT1	TFAP2A	TFAP2B	ZIC5	TBX6	BMP7	PHOX2B	BMP4	GJB1	LHX2	TLX2	LHX1
Genes controlling nephrogenesis WP4823	3.489679179926512E-9	ROBO2	RET	NOTCH2	ITGB1	FOXC2	FOXC1	SIX1	TCF21	CXCR4	HOXD11	GLI3	HOXA11	SHH	FGF8	NCK2	SLIT2	NCK1	WNT4	EMX2	LAMB2	ITGA3	PAX2	CXCL12	GDNF	NPHS1	WT1	LHX1	ITGA8	CTNNB1	LMX1B
Cytoplasmic Ribosomal Proteins WP477	1.758680428707874E-8	RPL4	RPL5	RPL3	RPL10	RPL31	RPL12	RPL36A	RPL8	RPL7	RPS15	RPS6KA3	RPL7A	RPS14	RPS15A	RPL18A	RPS19	RPS18	RPS6KA2	RPS6KA1	RPLP2	RPL38	RPL37	RPS2	RPL15	RPS11	RPL18	RPL17	RPL19	RPS9	RPL41	RPL21	RPS8	RPL23	RPS5	RPL22	RPL13A	RPSA	RPS3A	RPS26	RPS25	RPS28	RPS29	RPL27A	RPL27	RPS20	UBA52	RPS23
Epithelial to mesenchymal transition in colorectal cancer WP4239	3.1220234153589167E-7	GSK3B	NRP2	PDCD6	FZD10	PIK3CB	RBPJ	FOXM1	FOXQ1	MAP2K3	CDKL2	PROX1	CLDN4	ZEB2	CLDN3	LATS2	COL4A2	COL4A1	CLDN14	MMP15	CTDSP1	TRAF6	CLDN7	PKP2	COL4A6	PKP1	COL4A5	STRAP	ITGA5	RAF1	SOS1	TP53	NOTCH2	NOTCH3	FOXC2	NOTCH1	SHC1	NOTCH4	WNT8A	PIK3R1	DLL1	LRP6	DLL4	WNT6	WNT11	RBBP4	WNT1	MEF2D	WNT3
Cell cycle WP179	3.1220234153589167E-7	RB1	CDKN1C	GSK3B	CDKN1A	CDKN1B	YWHAB	CDC20	CCND2	CCND1	YWHAQ	MYC	CDC27	CHEK1	SKP2	YWHAG	YWHAH	ANAPC7	YWHAZ	CCNA2	DBF4	CCNE2	TFDP2	CCNE1	ANAPC5	TP53	MAD1L1	ANAPC2	MCM2	ANAPC13	PCNA	ANAPC11	ORC5	CCNB1	FZR1	ORC6	ABL1	E2F1	SFN	E2F4	E2F5	SMAD2	TGFB2	TGFB1	SMAD3	CDKN2C	CDKN2A	CDC7	GADD45G
Development of ureteric collection system WP5053	3.1220234153589167E-7	ROBO2	RET	ITGB1	FOXC1	RARG	SIX1	GATA3	CELSR1	HOXD11	GLI1	GLI3	HOXA11	SHH	SALL1	WNT11	CCND1	SIX2	SLIT2	TGFB2	GFRA1	PAX2	BMP4	MYCN	GDNF	WT1	LHX1	ITGA8	CTNNB1	SPRY1
Endoderm differentiation WP2853	6.202103129625991E-7	FOXA1	TRIM71	RARG	CRTC1	WWC1	NCAPG2	ONECUT1	CDC73	SOX2	SOX17	ZIC3	C1QBP	DNMT3B	HOXA1	JARID2	EOMES	MAP2K3	FOXH1	PAX3	HNF1B	DKK1	POU5F1	SFRP1	AEBP2	PAX9	MTF2	WDFY2	PABPC1	AHDC1	NOTCH1	CTBP2	CTR9	LEF1	GATA6	WNT8A	PRDM14	GATA4	MBTD1	EPB41L5	NKX2-1	OTX2	WNT3	BPTF	SMAD2	TGFB1	SMAD3	SIAH2	GDF3
Dopaminergic Neurogenesis WP2855	1.3399336984204457E-6	RET	CDKN1C	TGFB1	EN2	EN1	GLI1	ASCL1	NEUROD1	SOX2	NR4A2	SHH	FGF8	GBX2	LMX1A	OTX2	MSX1	LMX1B	NKX6-1	WNT1	NEUROG2	NKX2-2
mRNA Processing WP411	1.8358407715110813E-6	CELF1	SRP54	HNRNPU	YBX1	PTBP1	SNRNP70	SNRPD3	TXNL4A	SNRPN	PRMT2	NCBP2	METTL3	SRRM1	PRPF4	HNRNPH1	PRPF3	XRN2	CD2BP2	SRSF3	SRSF5	SRSF7	TMED10	SF3B3	RNMT	CSTF3	SRSF1	U2AF1	PPM1G	NXF1	POLR2A	PABPN1	TRA2B	HNRNPA1	SRSF10	SF3B1	RBM39	SF3A1	SF3A2	CPSF1	FUS	CPSF3	CLK4	LSM2	SRPK1	CLK1	HNRNPL	NUDT21	PHF5A
EGF/EGFR signaling pathway WP437	2.070245658585537E-6	INPPL1	PTEN	PEBP1	CBLC	AP2A1	CRKL	RPS6KA3	GJA1	RPS6KA5	RPS6KA2	RPS6KA1	CFL1	STMN1	NCK2	MYBL2	RAC1	JAK2	MAP3K4	SH3GL2	AP2M1	NCK1	MEF2A	USP8	RALBP1	PRKCI	NCOA3	FOS	EPS15L1	EPN1	RAF1	SOS1	RALB	PCNA	ROCK1	SHC1	SRC	NEDD8	IQGAP1	PIK3R1	CBL	PLD2	CDC42	MAPK9	ATXN2	MAPK7	ERBB2	ABL1	E2F1
22q11.2 copy number variation syndrome WP4657	2.8264087592240252E-6	SLC25A1	EMC10	COMT	CRKL	PPP1CB	SHH	FGF8	MRPL40	XPO1	RCC1	PITX2	SNAP29	SREBF1	PAX3	RANGAP1	CLDN3	NCOR1	THAP7	HIST4H4	HAND2	GNB1L	RAF1	TP53	RTN4R	FOXC2	FOXC1	NPRL2	CUL3	TRMT2A	RTN4	ARNTL	HIST2H4A	CDC42	HIRA	ARVCF	RELN	POLR2A	GBX2	SHOC2	HES1	NKX2-5	PRODH	PAK4	TBX1	CBX5	HIST1H4K	TXNRD2	KLHL22
Heart Development WP1591	4.001394498878516E-6	FOXC2	FOXC1	NOTCH1	GATA6	GATA4	SHH	FGF8	TBX20	HEY2	NKX2-5	PITX2	TBX1	FOXH1	NFATC3	VEGFC	NFATC2	NFATC1	TBX2	NFATC4	BMP4	BMP2	HAND2	HAND1	BHLHE40	CTNNB1	BMPR1A
Pathogenic Escherichia coli infection WP2272	4.713865490637764E-6	ITGB1	ROCK1	ROCK2	ARPC5L	ACTB	ACTG1	CDC42	TUBA1C	TUBA1B	TUBA1A	TUBA3C	YWHAQ	TUBB3	NCK2	ABL1	FYN	NCK1	TUBB	ARPC4	TUBB4B	YWHAZ	TUBA4A	TUBB2B	OCLN	TUBB2A	KRT18	NCL	CTNNB1	ARHGEF2	EZR
GDNF/RET signaling axis WP4830	5.379847070510231E-6	ROBO2	RET	FOXC2	FOXC1	GFRA1	GATA3	PAX2	HSPB11	GLI3	BMP4	SALL1	SOX17	GDNF	LHX1	CTNNB1	SPRY1	SLIT2
DNA damage response (only ATM dependent) WP710	8.76764481359669E-6	GSK3B	CDKN1A	CDKN1B	SHC1	LEF1	PTEN	PIK3R1	PIK3CB	FOXO3	CDC42	WNT6	MAPK9	FRAT1	NRAS	CCND2	BCL2L11	WNT11	CCND1	MYC	ERBB2	DVL2	ABL1	PMAIP1	RAC3	RAC1	BAK1	WNT1	LDLR	MAP3K4	WNT3	PDK1	WNT4	PCK2	JUN	TGFB1	SMAD3	MAP3K1	CDKN2A	BAD	INSR	WNT7B	SOD2	FOSL1	CTNNB1	KRAS	SOS1	TP53	TP73
Retinoblastoma gene in cancer WP2446	1.5433085779265407E-5	RB1	CDKN1A	CDKN1B	PCNA	FAF1	HMGB2	SMC2	CCNB1	CCND1	RBBP4	MYC	STMN1	CHEK1	E2F1	ABL1	SKP2	POLE	BARD1	CDT1	RRM1	RFC4	PRMT2	RPA1	CDC7	FANCG	MSH6	CCNA2	ANLN	WEE1	RABIF	CCNE2	TFDP2	CCNE1	CDK4	RPA3	CDK2	CDK1	ZNF655	RAF1	TP53
Focal Adhesion WP306	2.873059891589667E-5	ITGB1	GSK3B	FLT1	PTEN	LAMC2	PIK3CB	ACTB	ARHGAP35	CRKL	ACTG1	IGF1R	PPP1CB	PPP1CC	CCND2	CCND1	CAPN2	RAC3	RAC1	PDGFRA	PPP1R12A	ITGA3	ACTN1	ITGA2	ACTN4	HCK	MYL7	COL2A1	COL4A2	COL4A1	COL6A2	RAPGEF1	COL4A6	ITGA8	ITGA5	TLN1	RAF1	SOS1	DOCK1	SHC3	ROCK1	SHC1	LAMA1	SRC	ROCK2	PXN	PDGFA	PIK3R1	THBS2
Tgif disruption of Shh signaling WP3674	3.347304048554875E-5	SMAD2	TGIF1	SHH	TGIF2	FGF8	FOXG1	NKX2-1	NODAL	GLI3
Sudden Infant Death Syndrome (SIDS) Susceptibility Pathways WP706	3.4220734891266995E-5	RET	YWHAB	CTCF	YBX1	FOXM1	SOX2	GJA1	YWHAQ	MYB	ACADM	PRKACA	YWHAG	YWHAH	KCNH2	CPT1A	CHRNB4	EN1	SSTR1	POU3F2	YWHAZ	POU5F1	HADHA	PRKAR1B	PRKAR1A	KCNQ1	LMX1B	AVP	ALDOA	GAPDH	SCN4B	SLC25A4	MAZ	SLC1A3	GATA3	GATA2	ASCL1	HSPD1	NEUROD1	DEAF1	MAP2	HES1	TPPP	SPTBN1	NKX2-2	EGR1	JUN	BDNF	POU2F2
TGF-beta Signaling Pathway WP366	3.990757801006663E-5	ITGB1	ATF2	CDKN1A	CCND1	MYC	SNIP1	RAC1	JUNB	PDK1	MEF2A	MAP2K3	TGIF1	KLF10	KLF11	ITGA2	FOXH1	FOS	UCHL5	PPM1A	ZEB2	ZFYVE16	TRAF6	STRAP	RAF1	SOS1	TP53	ATF3	ROCK1	SHC1	SRC	PIK3R1	THBS1	CDC42	MAPK9	PARD6A	TERT	E2F4	E2F5	SPTBN1	SMAD2	JUN	TGFB1	SMAD3	JUND	FN1	PML	SMAD7	SKI
Primary focal segmental glomerulosclerosis (FSGS) WP2572	4.035863499800552E-5	CDKN1C	ITGB1	CAMK2B	CDKN1A	CDKN1B	PCNA	NOTCH1	CD151	CD80	LRP6	YWHAQ	PODXL	FYN	WNT1	NCK1	KIRREL2	TGFB1	ITGA3	LAMB2	KRT8	ACTN4	DKK1	PAX2	INF2	NPHS1	WT1	MYH9	COL4A5	CTNNB1	LMX1B	IRF6	VIM	UTRN	TLN1
Brain-derived neurotrophic factor (BDNF) signaling pathway WP2380	6.177406443220394E-5	CYFIP1	GSK3B	CRTC1	YBX1	RPS6KA3	RPS6KA5	DPYSL2	RPS6KA1	CFL1	NCK2	RAC1	JAK2	NCK1	MEF2A	CSNK2A1	RHOG	FOS	TIAM1	ADAM17	TRAF6	MAPT	RAF1	PRKAA1	SHC3	SHC1	SRC	PIK3R1	FOXO3	CDC42	PPP2CA	MAPK9	BCL2L11	MAPK7	NTF3	IGF2BP1	SPP1	PTK2B	NCAM1	FYN	GRIA3	SH2B2	SH2B1	NGFR	EGR1	JUN	MAP3K1	BDNF	SORT1
Androgen receptor signaling pathway WP138	9.504870449061996E-5	RB1	GSK3B	CDKN1A	ROCK1	RNF14	ROCK2	SRC	PTEN	PARK7	PIK3R1	RNF4	CDC42	CCND1	ZMIZ1	PRDX1	BAG1	PAK6	KAT7	BMF	RAC1	PATZ1	TGIF1	JUN	SMAD3	NCOA3	DSTN	SIRT1	AES	NCOR2	KAT2B	NCOR1	CCNE1	SP1	CARM1	CTNNB1	CALR	FKBP4	RAN	RAD9A
Ectoderm Differentiation WP2858	1.5820963034293722E-4	HDAC10	ARHGDIG	HMGB2	CDH8	GLI3	SOX2	SHH	SIX6	MYC	PIM1	PGM1	RAB8B	ABCC4	TSC22D1	PAX3	PAX6	SERPINB6	RGMA	AES	ROR2	KIFC3	MZF1	LY6E	STX16	GATA6	JAKMIP1	SOCS2	SDCBP	PODXL	FYN	TBL1X	GAS2L1	WNT1	ZBTB7B	TFAP2A	TTC14	TFAP2C	FZD5	JUP	NFATC1	NR2F2	POU2F2	BMP4	AHI1	MAFB	GLB1	LHX1	ZNF219
The Overlap Between Signal Transduction Pathways that Contribute to a Range of LMNA Laminopathies WP4879	1.5820963034293722E-4	RB1	GSK3B	CEBPA	CDKN1A	NOTCH1	LEF1	ACTB	E2F1	SPP1	HES1	JUNB	TMPO	SMAD2	SREBF1	TGFB2	TLE1	TGFB1	ICMT	SMAD3	CSNK1A1	WNT7B	HMGA2	KAT2B	BMP2	CDK4	AGO2	CTNNB1
Circadian rhythm related genes WP3594	1.5820963034293722E-4	GSK3B	CRTC1	BHLHE41	PTEN	HNRNPU	PPP1CB	PPP1CC	SIX3	ADORA1	PRKG2	KLF10	SREBF1	CPT1A	KCNH7	METTL3	USP2	ARNT	HNF1B	PROX1	SIRT1	CLDN4	MTNR1A	NCOR1	THRAP3	KCNMA1	CRY2	AVP	PPARA	TP53	UBA52	ATF4	DDX5	PRKAA1	AHCY	KMT2A	ROCK2	CIPC	RBM4B	TNFRSF11A	NPAS2	ARNTL	CIART	CST3	MAPK9	PROKR2	AANAT	GNA11	UBC
Senescence and Autophagy in Cancer WP615	1.5820963034293722E-4	RB1	GSK3B	CDKN1A	CDKN1B	PCNA	KMT2A	SRC	PTEN	AMBRA1	CXCL14	ING1	THBS1	GABARAP	IGF1R	MAP1LC3B	ING2	RB1CC1	E2F1	ATG7	SLC39A4	ATG5	MAP2K3	SH3GLB1	GABARAPL2	UVRAG	JUN	TGFB1	SMAD3	IGFBP5	CDKN2A	FN1	HMGA1	ATG14	ATG13	BMP2	MMP14	IRF1	AKT1S1	ULK1	IRF5	IL6ST	RAF1	TP53
Interactome of polycomb repressive complex 2 (PRC2) WP2916	1.7143849403061657E-4	SUZ12	MORC3	BCLAF1	ELL	RBBP4	AEBP2	THRAP3	MTF2	STK38	TRIM35	JARID2	EZH1
Spinal Cord Injury WP2431	3.384264937837486E-4	RB1	RTN4R	BTG2	CDKN1B	ROCK2	FOXO3	PLA2G6	NTN1	RTN4	ICAM1	EFNB2	CDC42	LGALS3	GJA1	ZFP36	CCND1	CHST11	MYC	E2F1	SOX9	RAC1	SLIT2	E2F5	EPHA4	NGFR	EGR1	SEMA6A	TGFB1	BDNF	TNFSF13	MIF	FOS	RGMA	FKBP1A	NR4A1	COL2A1	GDNF	COL4A1	PTPRA	CDK4	CDK2	CDK1	CSPG4	CD47	VIM	TP53
Effect of progerin on genes involved in Hutchinson-Gilford progeria syndrome WP4320	3.420459851077674E-4	RB1	MBD3	SREBF1	CBX5	CBX3	LEF1	CBX1	HIST1H3A	RBBP4	E2F1	HIST1H3G	INPP5K	HIST1H3H	HIST1H3I	HIST1H3B	MTA2	HIST1H3C	TP53	HIST1H3D	HIST1H3E
Chromosomal and microsatellite instability in colorectal cancer WP4216	3.8835135508896794E-4	GSK3B	CDKN1A	RALB	LEF1	NTN1	CASP9	MAPK9	TBK1	BCL2L11	CCND1	MYC	RAC3	PMAIP1	RAC1	BAK1	RALGDS	SMAD2	TGFB2	JUN	TGFB1	SMAD3	CSNK1A1	BAD	FOS	GADD45G	MSH6	MSH2	BIRC5	CTNNB1	KRAS	RAF1	TP53
G1 to S cell cycle control WP45	4.233366707280213E-4	CDKN1C	RB1	CDKN1A	CDKN1B	PCNA	ORC5	CCNB1	CCND2	ORC6	CCND1	MYC	E2F1	POLE	CDKN2C	CDKN2A	RPA1	CREB3	POLA2	WEE1	CCNE2	TFDP2	CCNE1	CDK4	RPA3	CDK2	CDK1	MNAT1	TP53	MCM2
Breast cancer pathway WP4262	4.368923580361656E-4	RB1	GSK3B	CDKN1A	PTEN	FZD10	FGF3	IGF1R	FRAT1	FRAT2	FGF8	CCND1	MYC	HEY2	CSNK2A1	PARP1	NCOA3	CSNK2A2	FOS	KIT	RAF1	SOS1	TP53	NOTCH2	NOTCH3	NOTCH1	SHC3	SHC1	NOTCH4	LEF1	PIK3R1	DLL1	LRP6	DLL4	WNT6	NRAS	WNT11	ERBB2	DVL2	E2F1	HES1	BAK1	WNT1	WNT3	WNT4	FZD1	JUN	FZD2	FZD5
Wnt signaling WP428	7.493235556019928E-4	INVS	CAMK2B	GSK3B	CAMK2D	CTBP2	ROCK2	LEF1	FZD10	CXXC4	LRP6	WNT6	MAPK9	FRAT1	PORCN	CCND2	FRAT2	WNT11	CCND1	SOX17	MYC	DVL2	RAC1	GPC4	WNT1	WNT3	WNT4	FZD1	JUN	FZD2	CSNK2A1	FZD5	CSNK1A1	WNT7B	CSNK2A2	NFATC3	NFATC2	NFATC1	DKK1	NFATC4	FOSL1	SFRP1	PLCB3	CTNNB1	ROR2
Regulation of Actin Cytoskeleton WP51	7.668079848859069E-4	PIK3CB	ARHGAP35	ACTB	FGF3	ACTG1	FGF8	TMSB4X	CFL1	PIP4K2A	RAC3	PIP4K2B	RAC1	GIT1	PDGFRA	PPP1R12A	ACTN1	ARHGEF4	PFN1	EZR	RAF1	SOS1	DOCK1	ROCK1	ROCK2	PXN	PDGFA	IQGAP1	PIK3R1	CDC42	GNA13	NRAS	PAK6	PIP5K1B	CSK	PIP5K1C	MAPK6	WASF2	PAK4	RDX	LIMK1	RASSF7	FN1	MSN	GNG12	BAIAP2	MOS	DIAPH3	ABI2
Association Between Physico-Chemical Features and Toxicity Associated Pathways WP3680	7.668079848859069E-4	GSK3B	CDKN1A	CDKN1B	ROCK2	SRC	SHC1	FZD10	CBL	PPP2CA	WNT11	MYC	TMSB4X	ERBB2	NEFL	NEFM	NCK1	ACTR3	FZD1	ACTR2	JUN	GPX1	FZD2	FZD5	FN1	SOD1	CTNNB1	PFN1	SOS1	RAF1
Genotoxicity pathway WP4286	7.808221680404211E-4	PTGER4	HIST1H2BN	HIST1H2BM	BTG2	CDKN1A	NLRX1	GXYLT1	CCP110	SERTAD1	LRRFIP2	HIST1H3D	E2F7	PHLDA3	E2F8	IKBIP	PLK3	PRKAB2	TIGAR	PCDH8	AEN	PRKAB1	TOPORS	ITPKC	RRM2B	ID2	B3GNT2	HIST1H2BG	HIST1H2BB
Small cell lung cancer WP4658	9.244471284910057E-4	CDKN1C	ITGB1	RB1	CDKN1A	CDKN1B	LAMA1	MAX	PTEN	LAMC2	PIK3CB	PIK3R1	CKS1B	CASP9	RXRA	CCND1	MYC	E2F1	BAK1	APAF1	ITGA3	LAMB2	ITGA2	FN1	LAMB1	GADD45G	NFKBIA	TRAF4	CCNE2	COL4A2	CCNE1	COL4A1	CDK4	TRAF6	CDK2	CKS2	COL4A6	COL4A5	TP53
p53 transcriptional gene network WP4963	9.93668049340413E-4	BTG2	CDKN1A	NOTCH1	PTEN	THBS1	CX3CL1	ICAM1	PIDD1	DRAM1	PMAIP1	RPRM	PRKAB2	TIGAR	GPX1	APAF1	SIVA1	MGMT	CPT1C	PRKAB1	SERPINB5	PML	TRAF4	RRM2B	MSH2	ULK2	ULK1	IRF5	NANOG	IRF9
Bladder cancer WP2828	0.0011367899277202962	RB1	CDKN1A	SRC	CDKN2A	DAPK2	PIK3R1	THBS1	TYMP	RASSF1	NRAS	RPS6KA5	CCND1	CDK4	MYC	ERBB2	E2F1	KRAS	RAF1	TP53	FGFR3
Regulation of Microtubule Cytoskeleton WP2038	0.0011666345659716358	GSK3B	ROCK1	SRC	LIMK1	PTEN	AURKB	CDC42	TIAM1	SPRED1	PARD6A	PTPRA	DPYSL2	MAP1B	STMN1	ABL1	CDK1	KIF2C	TPPP	RAC1	MAPT	PRKACA	MARK2
DNA damage response WP707	0.0012803852058435922	RB1	CDKN1A	CDKN1B	CASP9	PIDD1	CCNB1	CCND2	CCND1	MYC	CHEK1	E2F1	ABL1	PMAIP1	SFN	ATRIP	RFC1	APAF1	H2AFX	PML	GADD45G	RRM2B	CCNE2	CDK5	CCNE1	CDK4	CDK2	CDK1	TP53	RAD9A
let-7 inhibition of ES cell reprogramming WP3299	0.0014374922377318059	TRIM71	SOX2	EGR1	MYC	KLF4	POU5F1
ncRNAs involved in Wnt signaling in hepatocellular carcinoma WP4336	0.0019455860317007703	GSK3B	CTBP2	LEF1	FZD10	CXXC4	MTDH	LRP6	WNT6	FRAT1	PORCN	FRAT2	CCND2	WNT11	CCND1	SOX17	MYC	DVL2	WNT1	WNT3	WNT4	FZD1	JUN	FZD2	CSNK2A1	FZD5	CSNK1A1	WNT7B	CSNK2A2	KLF4	DKK1	FOSL1	SFRP1	CTNNB1	ROR2
Autophagy WP4923	0.0019455860317007703	UVRAG	PRKAA1	PRKAB2	PRKAG1	AMBRA1	ATG14	PRKAB1	ATG13	RPTOR	MAP1LC3B	ATG101	RB1CC1	AKT1S1	ULK1	ATG7	ATG5
PI3K-AKT-mTOR signaling pathway and therapeutic opportunities WP3844	0.0019455860317007703	GSK3B	CDKN1B	BAD	PTEN	PIK3R1	PIK3CB	FOXO3	ATG13	RPTOR	NRAS	RHEB	RB1CC1	RICTOR	ULK1	KRAS	PDK1
Notch Signaling WP268	0.002288486775167211	NOTCH2	NOTCH3	NOTCH1	CTBP2	NOTCH4	PSEN2	PSEN1	RFNG	RBPJ	DTX4	DLL1	APH1A	LFNG	DLL4	NCOR2	KAT2B	ADAM17	KAT2A	DVL2	INPP5K	HES1
LncRNA involvement in canonical Wnt signaling and colorectal cancer WP4258	0.002498593754608302	GSK3B	CTBP2	LEF1	HNRNPU	FZD10	CXXC4	LRP6	WNT6	FRAT1	PORCN	CCND2	FRAT2	WNT11	CCND1	SOX17	MYC	DVL2	WNT1	WNT3	WNT4	FZD1	TFAP2A	JUN	FZD2	CSNK2A1	FZD5	CSNK1A1	WNT7B	CSNK2A2	DKK1	FOSL1	SFRP1	CTNNB1	ROR2	TCF3	ATF3
miRNA regulation of DNA damage response WP1530	0.0027458750780579824	RB1	CDKN1A	CDKN1B	CASP9	PIDD1	CCNB1	CCND2	CCND1	MYC	CHEK1	E2F1	ABL1	PMAIP1	SFN	ATRIP	RFC1	APAF1	H2AFX	PML	GADD45G	RRM2B	CCNE2	CDK5	CCNE1	CDK4	CDK2	CDK1	TP53	RAD9A
Imatinib and Chronic Myeloid Leukemia WP3640	0.002814598569976978	BCR	PDGFRA	SPRED2	CDKN1B	FLT1	MYC	NOP2	KIT	ABL1	PIM1	FOXO3	SKP2
Adipogenesis WP236	0.0030175426664650565	RB1	FOXC2	CEBPA	CDKN1A	CELF1	GATA4	GATA3	GATA2	AGPAT2	SOCS3	RXRA	E2F1	NDN	STAT6	E2F4	WNT1	MEF2D	PCK2	MEF2A	FZD1	SREBF1	TGFB1	SMAD3	STAT2	EBF1	HMGA1	NR2F1	MIF	PRLR	KLF15	DLK1	BMP4	NCOR2	CYP26A1	BMP2	KLF6	NCOR1	KLF5	SP1	SCD	PNPLA3	ID3	CTNNB1	TRIB3	IL6ST	PPARA
Aryl Hydrocarbon Receptor Netpath WP2586	0.003040580234601685	RET	RB1	NQO1	CDKN1A	HSP90AA1	CDKN1B	SRC	AIP	ARNT	NCOR2	NRAS	KLF6	GCLC	MYC	CDK2	E2F1	CYP1B1	AHRR	KRAS	RAF1	NFE2L2
Ciliary landscape WP4352	0.0037246882147112872	RB1	GDI1	TRAF3IP1	MCM10	HSPB11	RPGR	ARHGDIA	NEFL	BBS9	NEFM	RAC1	IFT57	NINL	SNAP29	RAB8A	ZYG11B	EIF5B	RBM14	NUP133	IFT140	DYNLL1	WDR34	MSH2	TIPRL	CD2BP2	IFT46	ARL8B	MCM2	DYNC1I2	DDX5	ECHS1	RALB	CTBP2	SSNA1	VPS4A	COPS7B	IQGAP1	IQGAP3	AGPAT2	SPATA7	EXOSC7	RMND5B	RMND5A	DNPEP	NUP88	CDR2	TFAP2A	NEK8
Cardiac Progenitor Differentiation WP2406	0.0038229148235532154	GSK3B	PDGFRA	NOTCH1	TGFB1	IGF2	CXCR4	PAX6	GATA4	DKK1	POU5F1	SOX2	BMP4	SOX1	LIN28A	SOX17	ZFP42	KIT	TBX20	NCAM1	NANOG	ROR2	NKX2-5	NODAL
Prolactin Signaling Pathway WP2037	0.0038659813230224535	ITGB1	GSK3B	SRC	SHC1	PXN	PIK3CB	PIK3R1	CBL	SOCS2	SOCS3	MAPK9	RPS6KA2	MYC	ERBB2	FYN	RAC1	JAK2	YWHAG	JUN	CISH	FOS	PRLR	YWHAZ	NFKBIA	IRF1	PTPN6	SOS1	PPIB	RAF1	PPIA
Photodynamic therapy-induced AP-1 survival signaling. WP3611	0.0038659813230224535	RB1	MAP2K3	ATF2	PDGFRA	CDKN1A	HSP90AA1	JUN	CDKN2A	FOS	CCNA2	BCL2L11	CCND1	CCNE1	TRAF6	BCL3	BMF	BAK1	MAP2K7	JUNB	TP53	MCL1	NFE2L2
Gastrin signaling pathway WP4659	0.0038659813230224535	ITGB1	ATF2	GSK3B	CDKN1A	CDKN1B	ROCK1	SHC1	SRC	HDC	PXN	PIK3R1	FOXO3	CDC42	MAPK9	CCND1	MYC	FYN	RAC1	PRKACA	JAK2	MEF2D	EGR1	JUN	PRKCH	YES1	ANXA2	CDKN2A	BAD	FOS	KLF4	NFKBIA	BMP2	SP1	KIT	BIRC5	CTNNB1	TCF4	KRAS	RAF1	SOS1	BCAR1
PTF1A related regulatory pathway WP4147	0.004439305188528056	KAT2B	NOTCH1	CTNNB1	HES1	PROX1	RBPJ	PTF1A	NKX6-1
Notch Signaling Pathway Netpath WP61	0.005686547392851449	NOTCH2	GSK3B	NOTCH3	CDKN1A	NOTCH1	SRC	NOTCH4	PSEN2	PSEN1	GATA3	PIK3R1	RBPJ	DLL1	DLL4	APH1A	CCND1	MYC	HEY2	HES1	JAK2	TLE1	NCOR2	ADAM17	NCOR1	MAPT
Wnt signaling pathway and pluripotency WP399	0.005736063749442486	GSK3B	CTBP2	LEF1	PPM1J	FZD10	LRP6	SOX2	PPP2CA	WNT6	MAPK9	PPP2CB	FRAT1	CCND2	WNT11	CCND1	RACGAP1	PPP2R1A	MYC	DVL2	WNT1	LDLR	WNT3	WNT4	FZD1	FOXD3	PRKCI	JUN	PRKCH	FZD2	FZD5	WNT7B	FBXW2	POU5F1	FOSL1	CTNNB1	NANOG	TP53
DNA Replication WP466	0.005791395309829343	CDT1	PCNA	RFC4	RFC1	GMNN	RPA1	MCM10	CDC7	ORC5	POLA2	ORC6	DBF4	POLD1	RPA3	UBC	CDK2	POLE	UBA52	MCM2
Pre-implantation embryo WP3527	0.005791395309829343	ESRRA	TFAP2B	EGR1	IRX5	HMGA1	GATA3	GATA2	KLF4	BARX2	POU5F1	ZFP36L2	TBX3	FOXQ1	SOX2	MOS	DNMT3L	ZFP36	DPPA3	SIX3	ZFP42	NKX2-1	NANOG	E2F5	MYBL1
G13 Signaling Pathway WP524	0.005791395309829343	CYFIP1	ROCK1	ROCK2	LIMK1	ARHGDIG	MYBPH	IQGAP1	PIK3CB	CIT	CDC42	GNA13	PPP1CB	CFL1	PIP4K2A	RAC1	PFN1	CALM1	MAP3K4
Host-pathogen interaction of human coronaviruses - MAPK signaling WP4877	0.005791395309829343	IFITM3	MAP2K3	ATF2	IFITM1	JUN	IFITM2	MAP3K1	FOS	BST2	RPS6KA3	MAPK9	RPS6KA2	RPS6KA1	MAP2K7	RAF1	JUNB	MAP3K4
Cell Differentiation - Index expanded WP2023	0.006111994180958652	MEF2A	SOX2	HDAC5	LEFTY1	TLX3	PAX7	TLX2	ID2	KLF4	LEFTY2	MEF2D
Pathways affected in adenoid cystic carcinoma WP3651	0.00621719746374093	CEBPA	NOTCH1	MYCBP	UHRF1	MAX	PTEN	FOXO3	DTX4	MYC	MYB	CHEK1	ERBB2	MYBL1	MAGI1	KDM6B	BRD1	MGA	ARID1A	MORF4L1	MYCN	NCOR1	NFIB	KAT6A	RAF1	FGFR4	TP53
Somatic sex determination WP4814	0.0065284514092942714	NR5A1	DMRT1	DHH	WT1	FOXL2	GATA4	SOX9	AMH	WNT4
MECP2 and Associated Rett Syndrome WP3584	0.0065284514092942714	CNP	DLX5	FOXG1	PTEN	PSIP1	CTCF	YBX1	NREP	FGF3	IGF1R	CSRP1	E2F1	GRIA3	GAMT	FUS	BDNF	GAD1	IGF2	POU3F2	POU4F1	REST	NCOR1	HNRNPH1	SP1	HNRNPF	SP3	SGK1	FKBP5
IL-18 signaling pathway WP4754	0.006591553917657935	GSK3B	SPON1	BTG2	CD83	HSPB8	PTEN	PLOD3	HSPB1	ENO1	RND2	ICAM1	PTMS	CXCL16	RPTOR	NPPB	TMSB4X	STMN1	ZC3H12A	LONP2	LRRFIP1	RPS11	ACADS	MEF2A	KCNH2	CPT1A	PARP1	ECH1	FOS	BAZ1B	RANGAP1	IL17RC	CCNA2	LARS2	ARL4D	CLDN4	MMP14	CLDN3	ALS2	IRF1	TRAF6	KIFC3	IRF6	TP53	ATF3	STK40	GRN	PRKAA1	TOMM40
Mammalian disorder of sexual development WP4842	0.007358695774762645	EMX2	RBFOX2	DMRT1	DHH	CBX2	GATA4	FOXL2	NR5A1	WT1	CTNNB1	SOX9	AMH	WNT4
PI3K-Akt signaling pathway WP4172	0.007358695774762645	ATF2	FGF3	IGF1R	TCL1A	FGF8	CCND2	CCND1	PPP2R1A	MYC	MYB	IFNAR2	PDGFRA	IL4R	PRLR	COL4A2	CCNE2	COL4A1	CCNE1	COL4A6	COL4A5	RAF1	TP53	EPHA2	ATF4	PDGFA	PIK3R1	FOXO3	EFNA5	BCL2L11	PDGFC	PCK2	MCL1	NGFR	BDNF	INSR	FN1	IGF2	GNG12	EFNA1	EFNA3	G6PC3	LPAR6	RHEB	CDK4	GNB2	CDK2	FGF18	FGFR4
ATM Signaling Pathway WP2516	0.007379010437040416	ATF2	CDKN1A	JUN	H2AFX	AP3B2	NFKBIA	PIDD1	MAPK9	CCNB1	CCNE1	CHEK1	CDK2	ABL1	CDK1	RIPK1	TP53	RAD9A	TP73
Head and Neck Squamous Cell Carcinoma WP4674	0.007851777483133428	RB1	NOTCH2	CDKN1A	PRKAA1	NOTCH1	CUL3	PTEN	PIK3CB	PIK3R1	IGF1R	RPTOR	NRAS	CCND1	TERT	ERBB2	E2F1	RICTOR	CDKN2A	FKBP1A	CDK4	RHEB	CTNNB1	KRAS	IRF6	AJUBA	TP53	FGFR3	NFE2L2
DNA IR-damage and cellular response via ATR WP4016	0.007948314983071471	DCLRE1A	PCNA	UBE2D3	FOXM1	POLB	BRIP1	TRIM28	CHEK1	RBBP8	E2F1	USP1	ATRIP	FANCI	BARD1	UPF1	PARP1	RMI1	H2AFX	TOP3A	RPA1	PALB2	PML	MSH2	SP1	CDK2	CDK1	TP53	MCM2	MCPH1	RAD9A
MAP3K1 role in promoting and blocking gonadal determination WP4872	0.007948314983071471	GSK3B	FRAT1	MAP3K1	ROCK1	CTNNB1	FOXL2	SOX9	MAP3K4	GADD45G	WNT4
Pathways Regulating Hippo Signaling WP4540	0.008705325144213306	PRKAA1	FLT1	LEF1	PRKAG1	GNAI3	CDH8	IGF1R	CDC42	CDH5	CDH3	GNA11	RAC1	PRKACA	TEAD2	SMAD2	PDGFRA	NGFR	PRKAB2	PRKCI	PRKCH	SMAD3	INSR	PRKAB1	PLCB3	GNAL	LATS2	PRKAR1B	PRKD3	PRKAR1A	KIT	CDH11	CTNNB1	FGFR4	FGFR3	EPHA2
Histone Modifications WP2369	0.009050765372625325	SETD5	SET	KMT2A	SMYD5	SETD6	PRDM2	HIST1H3A	SMYD2	HIST1H3G	SMYD4	HIST1H3H	HIST1H3I	HIST1H3B	HIST1H3C	HIST1H3D	HIST1H3E	HIST1H4K	HIST1H4A	AEBP2	HIST4H4	HIST1H4H	HIST1H4I	HIST1H4J	HIST1H4D	EZH1	HIST1H4F
BMP Signaling Pathway in Eyelid Development WP3927	0.009050765372625325	BMP4	FOXC2	MAPK9	FOXC1	JUN	SFRP1	SHH	NOTCH1	MAP3K1	INHBB	PITX2
Integrated Cancer Pathway WP1971	0.009050765372625325	RB1	SMAD2	BARD1	CDKN1A	CDKN1B	POU2F1	SMAD3	BAD	PTEN	CASP9	MSH6	MSH2	CDK4	MYC	CHEK1	CDK2	E2F1	CDK1	TP53
Thyroid hormones production and their peripheral downstream signaling effects WP4746	0.009275114934214054	PFKFB2	ATF2	GSK3B	NOTCH1	THRA	SRC	ADCY3	TRH	TTF2	SLC5A5	CASP9	RPTOR	NPPB	SHH	RXRA	NPY	PRDM16	PRKG2	PRKACA	DUOX2	WNT4	BAD	DIO3	CREB3	MAPKAPK3	RHEB	AKT1S1	CTNNB1	AGRP	SOS1	RAF1	TP53	MGLL	PNPLA2
Nanoparticle triggered autophagic cell death WP2509	0.00976366567800433	SH3GLB1	VMP1	UVRAG	CHAF1A	ATG9B	INSR	ULK2	ULK1	AMBRA1	ATG14	ATG7	ATG5
Library: KEGG 2021
Term	Adjusted P-value	Genes
Pathways in cancer	1.011604718547203E-6	RB1	FZD10	FGF3	CRKL	IGF1R	FRAT1	RASSF1	FGF8	FRAT2	RPS6KA5	CCND2	CCND1	MYC	RASSF5	PIM1	PRKACA	SKP2	IFNAR2	PDGFRA	RALBP1	IL4R	DAPK2	RUNX1	BCR	MSH6	MSH2	CCNE2	COL4A2	CCNE1	COL4A1	COL4A6	COL4A5	IL6ST	RAF1	TP53	NOTCH2	NOTCH3	NOTCH1	CTBP2	MAX	NOTCH4	MGST3	PDGFA	GSTT2	PIK3R1	RASGRP2	RASGRP1	PLD2
Signaling pathways regulating pluripotency of stem cells	1.011604718547203E-6	GSK3B	RIF1	ONECUT1	FZD10	PIK3CB	IGF1R	SOX2	ZIC3	MYC	SMARCAD1	HOXA1	JAK2	JARID2	JAK3	LEFTY1	ESX1	PAX6	POU5F1	KAT6A	HAND1	IL6ST	RAF1	DLX5	WNT8A	PIK3R1	ACVR1B	WNT6	NRAS	WNT11	DVL2	PCGF1	OTX1	WNT1	LEFTY2	WNT3	WNT4	FZD1	SMAD2	FZD2	SMAD3	FZD5	WNT7B	PCGF3	INHBB	KLF4	ACVR2B	TBX3	BMP4
Cell cycle	1.8057228093344486E-6	RB1	CDKN1C	GSK3B	CDKN1A	CDKN1B	YWHAB	CDC20	CCND2	CCND1	YWHAQ	MYC	CDC27	CHEK1	SKP2	YWHAG	YWHAH	ANAPC7	YWHAZ	CCNA2	DBF4	CCNE2	TFDP2	CCNE1	ANAPC5	TP53	MAD1L1	ANAPC2	MCM2	ANAPC13	PCNA	ANAPC11	ORC5	CCNB1	FZR1	ORC6	ABL1	E2F1	SFN	E2F4	E2F5	SMAD2	TGFB2	SMAD3	TGFB1	CDKN2C	CDKN2A	CDC7	GADD45G
Tight junction	3.699009866911907E-6	ITGB1	ARPC5L	PRKAG1	ACTB	ACTG1	TUBA1C	TUBA1B	TUBA1A	CCND1	PPP2R1A	RAC1	PRKACA	RAB8A	RAB8B	MAGI1	ACTR3	ACTR2	PRKAB2	PRKCI	ACTN1	ARHGEF18	SCRIB	ACTN4	PRKAB1	TUBA4A	RUNX1	TIAM1	CLDN4	CLDN3	CLDN14	PARD3	CLDN7	MYH9	ARHGEF2	EZR	RAPGEF6	LLGL1	PRKAA1	PCNA	ROCK1	ROCK2	SRC	GATA4	MYL12A	CDC42	PPP2CA	SLC9A3R1	MAPK9
Endocytosis	4.031792985328631E-6	ARF4	ARF1	TFRC	WIPF2	CLTC	ARPC5L	CLTB	CBLC	AP2A1	IGF1R	EEA1	KIF5C	CHMP1B	PSD4	KIF5A	LDLRAP1	GIT1	RAB8A	AP2M1	SH3GL2	SH3GL1	SH3GLB1	ACTR3	PDGFRA	USP8	ACTR2	PRKCI	VPS37C	VPS37A	EPS15L1	ARAP1	VPS37B	HLA-G	EPN1	ACAP3	ZFYVE16	RAB31	DNAJC6	PARD3	TRAF6	RAB35	CHMP3	CHMP7	CHMP5	RAB5B	RAB5C	TSG101	SRC
Cellular senescence	1.5919295012922024E-5	RB1	CDKN1A	PTEN	PIK3CB	FOXM1	PPP1CB	PPP1CC	CCND2	CCND1	MYC	RASSF5	CHEK1	CAPN2	MYBL2	CAPN1	LIN52	MAP2K3	HLA-G	SIRT1	CCNA2	CCNE2	CCNE1	VDAC3	RAF1	SLC25A5	TP53	SLC25A4	GATA4	ITPR3	PIK3R1	FOXO3	ZFP36L2	ZFP36L1	CCNB1	NRAS	RBBP4	E2F1	TRPM7	E2F4	E2F5	SMAD2	TGFB2	SMAD3	TGFB1	CDKN2A	NFATC3	NFATC2	NFATC1
Focal adhesion	1.709785486964225E-5	ITGB1	GSK3B	FLT1	PTEN	LAMC2	PIK3CB	ACTB	ARHGAP35	CRKL	ACTG1	IGF1R	PPP1CB	PPP1CC	CCND2	CCND1	CAPN2	RAC3	RAC1	PDGFRA	PPP1R12A	ITGA3	ACTN1	ITGA2	ACTN4	MYL7	COL2A1	COL4A2	COL4A1	COL6A2	COL6A1	RAPGEF1	COL4A6	ITGA8	COL4A5	ITGA5	TLN1	RAF1	SOS1	DOCK1	SHC3	ROCK1	SHC1	LAMA1	ROCK2	SRC	PXN	PDGFA	PIK3R1
Human T-cell leukemia virus 1 infection	1.722327489384571E-5	RB1	ATF2	CDKN1A	TRRAP	CRTC1	PTEN	TNFRSF13C	PIK3CB	ETS2	ICAM1	CDC20	POLB	ZFP36	XPO1	CCND2	CCND1	MYC	CDC27	CHEK1	TSPO	PRKACA	JAK3	TBP	ANAPC7	MSX2	IL15	FOS	HLA-G	CCNA2	KAT2B	CREB3	KAT2A	CCNE2	CCNE1	CANX	VDAC3	ANAPC5	TLN1	SLC25A5	TP53	SLC25A4	MAD1L1	ATF4	HLA-DQB1	ANAPC2	VAC14	ADCY4	ADCY3
Neurotrophin signaling pathway	2.035381493398831E-5	GSK3B	PRDM4	ARHGDIG	PIK3CB	CRKL	RPS6KA3	RPS6KA5	ARHGDIA	RPS6KA2	RPS6KA1	RAC1	IRAK3	TRAF6	RAPGEF1	RAF1	SOS1	TP53	ATF4	CAMK2B	ZNF274	CAMK2D	SHC3	SHC1	PSEN2	PIK3R1	PSEN1	FOXO3	RAP1B	CDC42	MAPK9	NRAS	MAPK7	IRAK2	NTF3	ABL1	MAP2K7	SH2B3	SH2B2	SH2B1	NGFR	JUN	MAP3K1	BDNF	BAD	SORT1	NFKBIA	CALM3	KRAS
Mitophagy	3.215938041471098E-5	USP15	CITED2	SRC	AMBRA1	FOXO3	GABARAP	MAPK9	NRAS	TBK1	UBB	UBC	E2F1	MFN2	USP30	TBC1D17	TBC1D15	ATG5	GABARAPL2	USP8	JUN	CSNK2A1	ATG9B	BNIP3	CSNK2A2	SP1	NBR1	TOMM7	ULK1	KRAS	TP53	UBA52	OPTN	ATF4
Ribosome	1.653588653296665E-4	RPL4	MRPS17	RPL5	MRPS15	RPL3	RPL31	MRPS12	MRPS10	RPL8	RPL7	RPS15	RPS14	RPL7A	MRPL1	RPL18A	RPS19	RPS18	RPLP2	RPL38	RPL37	RPS11	RPS9	RPL21	RPS8	RPL23	RPS5	RPL22	MRPS2	RPL13A	RPSA	RPS3A	MRPS7	RPL27	UBA52	RPL10	MRPL18	RPL12	MRPL16	RPL36A	MRPL17	MRPL15	MRPL12	MRPL13	MRPL10	RPS15A	RPL15	RPS2	RPL18
Regulation of actin cytoskeleton	1.653588653296665E-4	ITGB1	CYFIP1	ARPC5L	PIK3CB	ACTB	ARHGAP35	FGF3	CRKL	ACTG1	PPP1CB	PPP1CC	FGF8	TMSB4X	CFL1	PIP4K2A	RAC3	PIP4K2B	RAC1	GIT1	ACTR3	PDGFRA	ACTR2	PPP1R12A	ITGA3	ACTN1	ITGA2	ACTN4	TIAM1	MYL7	ITGA8	ARHGEF4	MYH9	ITGA5	EZR	PFN1	RAF1	SOS1	DOCK1	ROCK1	ROCK2	SRC	PXN	PDGFA	CXCR4	IQGAP1	PIK3R1	IQGAP3	MYL12A
Hippo signaling pathway	2.1138101677213366E-4	GSK3B	YWHAB	WWC1	FZD10	ACTB	ACTG1	PPP1CB	SOX2	PPP1CC	RASSF1	CCND2	CCND1	YWHAQ	PPP2R1A	MYC	AMH	TEAD2	YWHAG	YWHAH	PRKCI	SCRIB	YWHAZ	LATS2	PARD3	BIRC5	AJUBA	LLGL1	LEF1	WNT8A	PPP2CA	WNT6	PPP2CB	PARD6B	PARD6A	WNT11	DVL2	CTNNA1	WNT1	WNT3	WNT4	FZD1	SMAD2	TGFB2	FZD2	SMAD3	TGFB1	FZD5	WNT7B
Human papillomavirus infection	2.1423358145894377E-4	RB1	FZD10	RBPJ	TBK1	CCND2	CCND1	PPP2R1A	PRKACA	IFNAR2	MAGI1	PRKCI	SCRIB	HLA-G	CCNE2	COL4A2	CCNE1	COL4A1	PARD3	COL4A6	COL4A5	ATP6V0D1	RAF1	TP53	LLGL1	NOTCH2	NOTCH3	NOTCH1	NOTCH4	PXN	PIK3R1	PSEN1	SLC9A3R1	WNT6	TERT	DVL2	WNT1	WNT3	WNT4	FZD1	FZD2	FZD5	FN1	EIF2AK2	CDK4	RHEB	CDK2	TADA3	ITGB1
Protein processing in endoplasmic reticulum	2.1970851732744392E-4	HSP90AB1	UBXN1	PRKCSH	UBE2D3	UBE2D1	SEC61A1	CAPN2	FBXO6	CAPN1	UBXN4	HSP90AA1	SEC13	FBXO2	SSR2	UBE4B	YOD1	RAD23A	RAD23B	CKAP4	DDOST	DNAJC1	CANX	ERP29	MAN1B1	ATF4	SAR1A	HSPA4L	RPN1	DERL2	DNAJB1	LMAN1	MAPK9	LMAN2	BAG1	MAN1C1	UBQLN1	SSR1	BAK1	MAP2K7	TRAM1L1	UBQLN4	UGGT1	BCAP31	HSPA8	MBTPS1	XBP1	HSPA1L	SYVN1
Breast cancer	2.1970851732744392E-4	RB1	GSK3B	CDKN1A	PTEN	FZD10	PIK3CB	FGF3	IGF1R	FRAT1	FGF8	FRAT2	CCND1	MYC	HEY2	NCOA3	FOS	KIT	RAF1	SOS1	TP53	NOTCH2	NOTCH3	NOTCH1	SHC3	SHC1	NOTCH4	LEF1	WNT8A	PIK3R1	DLL1	LRP6	DLL4	WNT6	NRAS	WNT11	ERBB2	DVL2	E2F1	HES1	BAK1	WNT1	WNT3	WNT4	FZD1	JUN	FZD2	FZD5	CSNK1A1
Axon guidance	2.1970851732744392E-4	ITGB1	ROBO2	GSK3B	PIK3CB	SHH	DPYSL5	DPYSL2	CFL1	NCK2	RAC3	RAC1	EPHB4	EPHB3	NCK1	SEMA6B	EPHA4	SEMA6A	UNC5A	UNC5D	RGMA	PARD3	RAF1	EPHA2	CAMK2B	CAMK2D	ROCK1	ROCK2	SRC	GNAI3	CXCR4	PIK3R1	SEMA3F	EFNA5	NTN1	MYL12A	EFNB2	CDC42	NRAS	PARD6B	EFNB3	ABLIM2	PARD6A	ABLIM3	ABL1	PAK6	FYN	SLIT2	SRGAP2
Small cell lung cancer	3.5066597304744525E-4	ITGB1	RB1	CDKN1A	CDKN1B	LAMA1	MAX	PTEN	LAMC2	PIK3CB	PIK3R1	CKS1B	CASP9	RXRA	CCND1	MYC	E2F1	BAK1	SKP2	APAF1	ITGA3	LAMB2	ITGA2	FN1	LAMB1	GADD45G	NFKBIA	CCNE2	COL4A2	TRAF4	CCNE1	COL4A1	CDK4	TRAF6	CDK2	CKS2	COL4A6	COL4A5	TP53
Longevity regulating pathway	3.5066597304744525E-4	ATF2	PRKAA1	CLPB	PRKAG1	ADCY4	ADCY3	PIK3R1	PIK3CB	ADIPOR1	FOXO3	ADIPOR2	ADCY7	IGF1R	RPTOR	NRAS	SESN3	ATG101	RB1CC1	PRKACA	ATG5	HSPA8	KL	PRKAB2	HSPA1L	INSR	HSPA2	SOD2	ATG13	PRKAB1	SIRT1	SOD1	CREB3	RHEB	AKT1S1	ULK1	KRAS	EIF4E2	TP53	HSPA1B	ATF4	HSPA1A
Yersinia infection	4.426767124907602E-4	ITGB1	GSK3B	WIPF2	ARPC5L	PIK3CB	ACTB	ACTG1	CRKL	PYCARD	RPS6KA3	TBK1	RPS6KA2	RPS6KA1	RAC3	RAC1	MAP2K3	ACTR3	ACTR2	RHOG	FOS	IRF3	TRAF6	ELMO1	ITGA5	DOCK1	SKAP2	ROCK1	ROCK2	SRC	PXN	PIK3R1	CDC42	MAPK9	NLRP3	PTK2B	PIP5K1B	PIP5K1C	MAP2K7	WASF2	GIT2	JUN	LIMK1	FN1	NFATC3	NFATC2	ARPC4	NFATC1	BAIAP2
Cushing syndrome	4.7641015094408376E-4	RB1	ATF2	GSK3B	CDKN1A	CDKN1B	FZD10	CCND1	PRKACA	PDE8A	USP8	AIP	ARNT	NR5A1	CREB3	PLCB3	ARMC5	CCNE2	CCNE1	ORAI1	ATF4	CAMK2B	CAMK2D	KMT2A	LEF1	ADCY4	GNAI3	WNT8A	ADCY3	KCNA4	ITPR3	ADCY7	CACNA1H	CRHR1	RAP1B	WNT6	PDE11A	WNT11	RBBP5	GNA11	DVL2	E2F1	WNT1	LDLR	WNT3	WNT4	FZD1	FZD2	CDKN2C
Viral carcinogenesis	5.988721645613112E-4	RB1	ATF2	CDKN1A	CDKN1B	HDAC10	YWHAB	TRADD	PIK3CB	RBPJ	CDC20	POLB	CCND2	CCND1	YWHAQ	CHEK1	RAC1	PRKACA	SKP2	JAK3	YWHAG	YWHAH	TBP	ACTN1	MRPS18B	SCRIB	ACTN4	HLA-G	YWHAZ	SND1	DDB1	CCNA2	KAT2B	CREB3	KAT2A	PKM	CCNE2	IRF3	CCNE1	RASA2	VDAC3	ATP6V0D1	IL6ST	TP53	MAD1L1	IRF9	ATF4	GTF2A1	HDAC5
Hepatocellular carcinoma	7.016024081178383E-4	RB1	GSK3B	CDKN1A	PTEN	FZD10	PIK3CB	ACTB	ACTG1	IGF1R	FRAT1	FRAT2	CCND1	MYC	SMARCC1	ARID1A	RAF1	SOS1	TP53	SMARCD1	SHC3	SHC1	MGST3	GSTP1	LEF1	WNT8A	GSTT2	PIK3R1	LRP6	WNT6	NRAS	WNT11	TERT	DVL2	E2F1	BAK1	WNT1	WNT3	WNT4	FZD1	SMAD2	NQO1	TGFB2	FZD2	GSTM1	SMAD3	TGFB1	FZD5	BAD
Autophagy	7.991570270372871E-4	MTMR14	PTEN	PIK3CB	ZFYVE1	IGF1R	RPTOR	TBK1	RB1CC1	PRKACA	SNAP29	RAB8A	SH3GLB1	GABARAPL2	ATG9B	DAPK2	ATG14	ATG13	RRAGA	TRAF6	AKT1S1	ATG4C	ULK2	ATG4B	ULK1	SMCR8	RAF1	ATG4D	RAB1A	PRKAA1	PIK3R1	AMBRA1	MTMR4	TANK	GABARAP	PPP2CA	MAPK9	PPP2CB	NRAS	ATG101	NRBF2	ATG7	ATG5	UVRAG	BAD	BNIP3	EIF2S1	VMP1	RHEB
Amyotrophic lateral sclerosis	0.0012809846626510774	NUP107	NUP188	ACTB	ACTG1	GLE1	TBK1	KIF5C	TUBB3	PSMD2	KIF5A	MAP2K3	GABARAPL2	ANXA11	SDHC	ATG14	ATG13	SDHB	TUBA4A	ATXN2L	ULK2	SRSF3	ULK1	MATR3	PFN1	TP53	SRSF7	OPTN	ATF4	SEH1L	PSMD14	ITPR3	KLC1	COX7A1	GABARAP	NUP160	UQCRH	KLC4	GRIN2A	ATXN2	ATG101	TPR	NUP88	NRBF2	PRPH	XBP1	FUS	ALYREF	CHCHD10
PI3K-Akt signaling pathway	0.0015060444386935264	ATF2	FGF3	IGF1R	TCL1A	CCND2	FGF8	CCND1	PPP2R1A	MYC	MYB	IFNAR2	MAGI1	PDGFRA	IL4R	PRLR	CCNE2	COL4A2	CCNE1	COL4A1	COL4A6	COL4A5	RAF1	TP53	ATF4	EPHA2	PDGFA	PIK3R1	EFNA5	FOXO3	BCL2L11	PDGFC	PCK2	MCL1	NGFR	BDNF	INSR	FN1	IGF2	GNG12	EFNA1	NR4A1	EFNA3	G6PC3	LPAR6	CDK4	RHEB	GNB2	CDK2
Wnt signaling pathway	0.001597135752961173	INVS	GSK3B	FZD10	FRAT1	CCND2	FRAT2	CCND1	SOX17	MYC	RAC3	RAC1	PRKACA	TLE4	TLE2	TLE1	CSNK2A1	CSNK2A2	DKK1	TLE6	SFRP1	PLCB3	TBL1XR1	ROR2	TP53	CAMK2B	CAMK2D	CTBP2	ROCK2	LEF1	WNT8A	PSEN1	CXXC4	LRP6	WNT6	MAPK9	PORCN	WNT11	DVL2	GPC4	TBL1X	WNT1	WNT3	WNT4	FZD1	JUN	FZD2	SMAD3	FZD5
Gastric cancer	0.001867450829912189	RB1	GSK3B	CDKN1A	CDKN1B	FZD10	PIK3CB	FGF3	FRAT1	SHH	FGF8	FRAT2	CCND1	MYC	CCNE2	CCNE1	RAF1	SOS1	TP53	SHC3	SHC1	LEF1	WNT8A	PIK3R1	LRP6	WNT6	NRAS	RXRA	WNT11	TERT	ERBB2	DVL2	CTNNA1	E2F1	BAK1	WNT1	WNT3	WNT4	FZD1	SMAD2	TGFB2	FZD2	SMAD3	TGFB1	FZD5	JUP	CSNK1A1	WNT7B	GADD45G
Pathogenic Escherichia coli infection	0.001992782152387525	ITGB1	CYFIP1	ARF1	WIPF2	TRADD	ARPC5L	ACTB	ACTG1	PYCARD	CASP9	TUBA1C	TUBA1B	BAIAP2L1	TUBA1A	TUBB3	NCK2	RAC1	NCK1	ACTR3	ACTR2	TUBB	FOS	TUBA4A	CLDN4	TUBB2B	CLDN3	TUBB2A	CLDN14	NCL	TRAF6	CLDN7	MYH9	TMBIM6	ARHGEF2	EZR	GAPDH	RAB1A	TMED10	ROCK1	ROCK2	SRC	CDC42	CYTH3	GNA13	SLC9A3R1	MAPK9	TUBA3C	ABL1
Notch signaling pathway	0.0033344460062050083	NOTCH2	NOTCH3	NOTCH1	CTBP2	NOTCH4	PSEN2	PSEN1	RFNG	RBPJ	DTX4	DLL1	LFNG	APH1A	DLL4	HEY2	DVL2	HES1	TLE4	TLE2	TLE1	TLE6	NCOR2	KAT2B	ADAM17	KAT2A
Colorectal cancer	0.0035855156864435223	GSK3B	CDKN1A	RALB	LEF1	PIK3CB	PIK3R1	CASP9	MAPK9	NRAS	BCL2L11	CCND1	MYC	RAC3	PMAIP1	RAC1	BAK1	RALGDS	SMAD2	JUN	TGFB2	SMAD3	TGFB1	BAD	FOS	GADD45G	MSH6	MSH2	BIRC5	CTNNB1	KRAS	RAF1	SOS1	TP53
Chronic myeloid leukemia	0.0035855156864435223	RB1	CDKN1A	CDKN1B	SHC3	CTBP2	SHC1	PIK3CB	PIK3R1	CBL	CRKL	NRAS	CCND1	MYC	ABL1	E2F1	BAK1	TGFB2	SMAD3	TGFB1	BAD	CDKN2A	RUNX1	GADD45G	BCR	NFKBIA	CDK4	KRAS	RAF1	SOS1	TP53
Pathways of neurodegeneration	0.0035855156864435223	FZD10	PARK7	ZFYVE1	FRAT1	TBK1	FRAT2	TUBB3	KIF5C	PSMD2	KIF5A	CAPN2	CAPN1	MAP2K3	GABARAPL2	CSNK2A1	CSNK2A2	SDHC	ATG14	ATG13	DKK1	SDHB	TUBA4A	ATXN2L	VDAC3	PPIF	ULK2	ULK1	RAF1	UBA52	OPTN	ATF4	PSMD14	PSEN2	ITPR3	PSEN1	KLC1	AGER	COX7A1	GABARAP	UQCRH	KLC4	WNT6	GRIN2A	ATXN2	UBB	ATG101	UBC	DVL2
p53 signaling pathway	0.0037982597048798086	CDKN1A	STEAP3	CD82	PTEN	THBS1	CASP9	PIDD1	CCNB1	CCND2	CCND1	SESN3	CHEK1	PMAIP1	SFN	RPRM	APAF1	SIVA1	CDKN2A	SIAH1	SERPINB5	GADD45G	CCNE2	RRM2B	CCNE1	CDK4	CDK2	CDK1	TP53	TP73
Bladder cancer	0.0037982597048798086	RB1	CDKN1A	SRC	CDKN2A	DAPK2	THBS1	TYMP	NRAS	RASSF1	RPS6KA5	CCND1	CDK4	MYC	ERBB2	E2F1	KRAS	RAF1	FGFR3	TP53
Oocyte meiosis	0.0039013325275906656	CAMK2B	ANAPC13	CAMK2D	YWHAB	ADCY4	ADCY3	ITPR3	ADCY7	IGF1R	ANAPC11	CDC20	PPP1CB	PPP2CA	PPP1CC	RPS6KA3	PPP2CB	CCNB1	SLK	YWHAQ	PPP2R1A	RPS6KA2	CDC27	RPS6KA1	FBXO5	PRKACA	YWHAG	YWHAH	ANAPC7	PPP2R5B	YWHAZ	PPP1CA	MAD2L2	MOS	CPEB1	CCNE2	CCNE1	CDC16	CDK2	CDK1	ANAPC5	CALM3	CALM1	CPEB2	MAD1L1	ANAPC2
Ubiquitin mediated proteolysis	0.003921826198819894	ANAPC13	CUL7	AIRE	MGRN1	CUL3	UBE2D3	CBLC	UBE2D1	UBE3B	RNF7	UBE2Z	CBL	ANAPC11	CDC20	HERC4	SOCS3	FZR1	UBB	CDC27	UBC	SKP2	MAP3K1	ANAPC7	FBXW8	UBE2B	UBE2C	FBXO2	SIAH1	HUWE1	SYVN1	UBE4A	UBE4B	UBE2G1	UBE2G2	PML	DDB1	CDC34	UBE2R2	TRAF6	CDC16	UBE2N	UBE2O	ANAPC5	BIRC6	TRIP12	SAE1	UBA52	ANAPC2
TGF-beta signaling pathway	0.003941230185300209	ROCK1	ACVR1B	THBS1	PPP2CA	PPP2CB	PPP2R1A	MYC	E2F4	AMH	PITX2	E2F5	LEFTY2	TGIF1	SMAD2	LEFTY1	TGFB2	TGIF2	SMAD3	TGFB1	BMP8A	BMP8B	INHBB	ACVR2B	BMP7	RGMA	SMAD7	BMP4	BMP2	ZFYVE16	SP1	ID2	ID3	NBL1	NODAL	BMPR1A
Bacterial invasion of epithelial cells	0.003941230185300209	ITGB1	SHC3	SHC1	SRC	CLTC	PXN	ARPC5L	CLTB	PIK3CB	PIK3R1	CBL	ACTB	ACTG1	CRKL	CDC42	CTNNA1	RAC1	WASF2	ACTR3	ACTR2	RHOG	FN1	ARPC4	MAD2L2	ELMO1	CTNNB1	ELMO3	ITGA5	DOCK1	BCAR1
mRNA surveillance pathway	0.004218893920184531	DAZAP1	SMG1	NXT1	RNMT	CSTF3	MSI1	MSI2	SMG7	GLE1	PPP1CB	PPP2CA	PPP1CC	NXF1	PPP2CB	PABPN1	PPP2R1A	PCF11	PPP2R3C	SAP18	UPF1	CPSF6	CPSF1	FUS	NCBP2	ALYREF	CPSF3	PABPC4	PPP2R5B	SRRM1	PPP1CA	NUDT21	DDX19B	ACIN1	ETF1	CPSF4L	PABPC1
Thyroid hormone signaling pathway	0.005850174957951536	NOTCH2	PFKFB2	NOTCH3	GSK3B	NOTCH1	THRA	SRC	NOTCH4	ATP2A3	GATA4	PIK3R1	PIK3CB	ACTB	ACTG1	CASP9	NRAS	RXRA	CCND1	MYC	PRKACA	WNT4	MED1	BAD	NCOA3	DIO3	ATP1B3	ATP1B1	MED4	BMP4	RCAN1	KAT2B	KAT2A	PLCB3	NCOR1	RHEB	CTNNB1	KRAS	RAF1	PLCD3	TP53	PFKP	PLCD1
mTOR signaling pathway	0.005850174957951536	GSK3B	PTEN	FZD10	PIK3CB	IGF1R	RPTOR	RPS6KA3	RPS6KA2	RPS6KA1	SKP2	SEC13	STRADA	STRADB	SLC7A5	RRAGA	AKT1S1	TBC1D7	ATP6V1B2	ULK2	ULK1	RAF1	EIF4E2	SGK1	SOS1	PRKAA1	SEH1L	CAB39	NPRL2	WNT8A	SLC3A2	PIK3R1	LRP6	WNT6	NRAS	WNT11	DVL2	SLC38A9	RICTOR	WNT1	WNT3	EIF4B	WNT4	FZD1	FZD2	FZD5	INSR	WNT7B	RHEB
Hepatitis B	0.006282868433302855	RB1	ATF2	CDKN1A	YWHAB	PIK3CB	CASP9	TBK1	YWHAQ	MYC	JAK2	JAK3	MAP2K3	APAF1	DDX58	FOS	YWHAZ	CCNA2	DDB1	CREB3	CCNE2	IRF3	CCNE1	TRAF6	VDAC3	BIRC5	RAF1	SOS1	TP53	ATF4	PCNA	SRC	PIK3R1	MAPK9	NRAS	E2F1	PTK2B	STAT6	MAP2K7	JUN	TGFB2	EGR3	SMAD3	TGFB1	MAP3K1	BAD	STAT2	NFATC3	NFATC2
Shigellosis	0.006491295063461398	ITGB1	GSK3B	ARF1	TRADD	UBE2D3	ARPC5L	UBE2D1	PIK3CB	FNBP1L	ACTB	CRKL	ACTG1	RPTOR	PYCARD	RPS6KA5	TBK1	CAPNS1	CAPN2	RAC1	CAPN1	CAST	ACTR3	GABARAPL2	ACTR2	FNBP1	ACTN1	ACTN4	ATG14	RRAGA	PLCB3	MYL7	IRF3	TRAF6	AKT1S1	ELMO1	ARHGEF2	UBE2V1	ITGA5	PFN1	TLN1	TP53	UBA52	DOCK1	ROCK1	ROCK2	SRC	PXN	FOXO6
Basal cell carcinoma	0.007162737282249772	GSK3B	CDKN1A	LEF1	WNT8A	FZD10	GLI1	GLI3	WNT6	SHH	WNT11	DVL2	BAK1	WNT1	WNT3	WNT4	FZD1	FZD2	FZD5	WNT7B	PTCH2	GADD45G	BMP4	BMP2	CTNNB1	TP53
RNA transport	0.007354929177382083	EIF4A2	CYFIP1	EIF4A1	NUP107	POP7	NXT1	NUP188	PHAX	GLE1	XPO1	NUP62	SUMO2	XPO5	RPP38	NDC1	EIF5B	UPF1	SEC13	NUP133	EIF1AX	NCBP2	PABPC4	ELAC1	THOC1	RANGAP1	SRRM1	THOC6	EEF1A1	DDX19B	CLNS1A	NUP50	STRAP	PABPC1	RPP25	EIF4E2	SEH1L	NUP160	FXR1	NXF1	TPR	SAP18	NUP88	NUP43	EIF4B	EIF2B5	RANBP2	FUS	ALYREF
Hepatitis C	0.008485872258887311	RB1	GSK3B	CDKN1A	YWHAB	TRADD	PIK3CB	CASP9	TBK1	CCND1	YWHAQ	PPP2R1A	MYC	YWHAG	YWHAH	IFNAR2	APAF1	DDX58	YWHAZ	CLDN4	CLDN3	IRF3	CLDN14	OAS2	TRAF6	CLDN7	RAF1	PPARA	SOS1	TP53	IRF9	PIK3R1	PPP2CA	SOCS3	PPP2CB	NRAS	RXRA	E2F1	RIPK1	BAK1	LDLR	BAD	STAT2	EIF2AK2	EIF2S1	NFKBIA	OCLN	CDK4	CDK2
Gap junction	0.008485872258887311	SRC	ADCY4	GNAI3	ADCY3	PDGFA	ADRB1	ITPR3	ADCY7	TUBA1C	GJA1	TUBA1B	NRAS	TUBA1A	MAPK7	TUBA3C	TUBB3	GNA11	PDGFC	PRKG2	PRKACA	PRKG1	PDGFRA	TUBB	TUBB4B	TUBA4A	PLCB3	TUBB2B	TUBB2A	CDK1	KRAS	RAF1	SOS1
Adherens junction	0.009024799953838779	SRC	LEF1	PTPRJ	IQGAP1	ACTB	ACTG1	IGF1R	CDC42	ERBB2	CTNNA1	RAC3	FYN	RAC1	WASF2	FARP2	SMAD3	YES1	CSNK2A1	ACTN1	INSR	CSNK2A2	ACTN4	BAIAP2	PARD3	SNAI1	CTNNB1	PTPN6
[truncated: 656 more columns]

## Sheet: MITF Targets enrichment
Combined enrichment analyses
Library: Reactome 2022
Library: Bioplanet 2019
Library: WikiPathway 2021
Library: KEGG 2021
Term	Adjusted P-value	Genes
Signal Transduction R-HSA-162582	6.602495461892E-09	ITSN2	ZFYVE9	ITSN1	RBPJ	MYLK	PREX1	PSMD6	AKT3	PRKACB	WLS	MEF2C	RBFOX2	FNBP1	FRS2	PDYN	ZFYVE16	PRKAR1B	PRKAR1A	MYL9	SHMT2	PDGFA	AAAS	IQGAP3	RHOT2	PRKAR2B	PIP5K1A	PIP5K1B	JAG2	JUN	PRPF38B	JAG1	GPR15	VANGL1	AGO3	AGO4	FASN	PIGU	ARHGAP8	ARHGAP1	PRKAG2	HOXC13	OSBPL11	SHB	ARHGAP4	LRRC1	IKBKB	SHH	TUBA1B
Interleukin-2 signaling pathway	5.26099078738987E-08	APP	TES	ECI1	ULK4	SERPINE1	PRF1	CRKL	ICAM1	GLS	PREX1	AKT3	NAMPT	CDK20	PDK4	BCAP29	FAM53B	IER3	DAXX	PRKCB	ACSL1	ACTN1	PRKCE	PRKCD	ANK2	PRKCA	ZNF12	MTHFD1	MTHFD2	NINJ1	MALL	RIN3	TRIB2	ATF4	MACF1	ZNF394	PIK3R3	PIK3R2	TXN	SNX4	TERT	MAP2	SFN	SLAMF1	STAT5A	CDK17	TRAP1	JUN	JUND
Lysosome	5.26099078738987E-08	SCARB2	HEXB	CLTC	CTSZ	CLTA	CTSV	NAGPA	AP4M1	LAPTM4A	GNPTAB	LAMP1	NAGLU	GM2A	AP1G1	CTSL	LAMP3	SMPD1	LAMP2	AP1S2	AP1S1	ACP5	AP3S1	CTSF	CTSD	CTSC	CTSB	ARSA	ATP6V0B	ATP6AP1	GAA	SLC11A2	AP1B1	SUMF1	NPC1	NPC2	ATP6V0D1	ATP6V0C	CD63	ASAH1	GBA	ABCB9	GNS	AP3M2	GGA2	CLN3	GGA1	NEU1	PSAP
Lysosome	1.87173796156797E-07	SCARB2	HEXB	CLTC	CTSZ	CLTA	CTSV	NAGPA	LITAF	AP4M1	LAPTM4A	GNPTAB	LAMP1	NAGLU	GM2A	AP1G1	CTSL	LAMP3	SMPD1	LAMP2	AP1S2	AP1S1	ACP5	AP3S1	CTSF	CTSD	CTSC	CTSB	ARSA	ATP6V0B	ATP6AP1	GAA	SLC11A2	AP1B1	SUMF1	NPC1	NPC2	ATP6V0D1	ATP6V0C	CD63	ASAH1	GBA	ABCB9	GNS	AP3M2	GGA2	CLN3	GGA1	NEU1
RHO GTPase Cycle R-HSA-9012999	1.89542135732302E-07	ITSN2	CYFIP1	NCKAP1	TRIO	RTKN	PLXND1	WIPF1	NCF2	ITSN1	FAM13A	MSI2	FNBP1L	ARHGAP35	DOCK10	SYDE2	PREX1	STK10	GOLGA3	SLK	OPHN1	ARHGDIA	MPZ	WDR91	FNBP1	SWAP70	ACTN1	FRS2	LEMD3	TEX2	SRRM1	DHDDS	TIAM1	OBSCN	DAAM1	WDR81	SPATA13	ELMO2	PKP4	CFTR	DDX4	SHMT2	ARHGEF28	PIK3R3	ARHGAP18	PIK3R2	ARHGAP17	RASAL2	AAAS
Signaling By Receptor Tyrosine Kinases R-HSA-9006934	1.89542135732302E-07	CYFIP1	NCKAP1	AHCYL1	FGFRL1	CRKL	RPS6KA5	PPP2R1B	RPS6KA2	AKT3	STMN1	RPS6KA1	ATP6V1E1	PRKACB	ATP6V1E2	TNS3	MEF2C	ATP6V1G1	RBFOX2	ATP6V0E1	PRKCB	PRKCE	PRKCD	FRS2	PRKCA	GABRG3	TIAM1	ARC	ATP6V0D1	TRIB1	UBA52	MAPKAP1	PIK3R4	PDGFA	PIK3R3	PIK3R2	HIF1A	PRKCZ	APH1B	ATP6V0A4	PLCG1	RALGDS	ATP6V1C1	PAG1	ATP6V0A1	STAT5A	JUND	MEMO1	PTK6
VEGFA-VEGFR2 Signaling Pathway WP3888	5.19641932516596E-07	ATF2	RPL5	TRAF3IP2	NCF2	CTNND1	ARPC5L	ETS1	SLC8A1	ICAM1	CDH5	RPS6KA5	CCND1	PLAU	BSG	GRB10	CAPN2	CHAC1	ATP6V1E1	IER5	MAP2K3	TMOD1	MEF2C	MAP2K2	PRKCB	PRKCE	SEMA6D	PRKCD	ADAM10	PRKCA	FRS2	PDIA6	SND1	DPM1	INPP4B	EWSR1	NCL	FSCN1	TXNIP	PRKD2	RPL27	MAPKAPK5	PRKD1	ERG	ATP6V0D1	ATF4	SET	EPB41	MAPKAP1
RAC1 GTPase Cycle R-HSA-9013149	2.04164755731552E-06	CYFIP1	NCKAP1	DOCK4	TRIO	DOCK3	NCF2	WIPF1	DOCK9	PRKCSH	RASGRF2	FAM13A	ARHGAP1	WASL	ARHGAP35	ARHGAP4	DOCK10	SYDE2	PREX1	OPHN1	ARHGDIA	MPZ	MCF2L	TAGAP	LBR	ARHGEF11	PLEKHG3	VAV3	ARHGEF10	PLEKHG4	PLEKHG1	PLEKHG2	SWAP70	ARAP2	ARHGEF19	ARHGEF18	ARAP1	LEMD3	VAV1	DHDDS	TIAM1	ARHGAP10	ALS2	SPATA13	ARHGEF7	DOCK2	RAB7A	WAS	PIK3R3
Signaling By Rho GTPases, Miro GTPases And RHOBTB3 R-HSA-9716542	2.04164755731552E-06	ITSN2	CYFIP1	NCKAP1	TRIO	WIPF1	ITSN1	FNBP1L	MYLK	PREX1	GOLGA3	OPHN1	PPP2R1B	WDR91	FNBP1	PRKCB	ACTN1	PRKCD	FRS2	PRKCA	SRRM1	TIAM1	DYNC1LI2	DAAM1	WDR81	SPATA13	MYL9	CFTR	PFN2	SEH1L	SHMT2	PIK3R4	PIK3R3	PIK3R2	AAAS	IQGAP3	PRKCZ	ABR	RHOT2	NUP85	HMOX2	SCAI	SPTBN1	PRPF38B	STARD13	JAG1	MCAM	RCC2	PLK1
RHOA GTPase Cycle R-HSA-8980692	2.04164755731552E-06	RTKN	TRIO	ARHGAP8	PRKCSH	RASGRF2	FAM13A	ARHGAP1	ARHGEF10L	ARHGAP35	ARHGAP4	PREX1	STK10	AKAP13	SLK	OPHN1	ARHGDIA	MCF2L	TAGAP	FLOT2	LBR	ARHGEF11	PLEKHG3	VAV3	ARHGEF10	PLEKHG4	ATP6AP1	ARAP2	ARHGEF19	ARHGEF18	ARAP1	TEX2	VAV1	DHDDS	TIAM1	ARHGAP10	OBSCN	DAAM1	ARHGEF3	ARHGEF7	DOCK2	PKN3	ROCK2	ARHGEF28	ARHGAP18	PIK3R2	AAAS	IQGAP3	ABR
Signaling By Rho GTPases R-HSA-194315	0.0000040734653197194	ITSN2	CYFIP1	NCKAP1	TRIO	WIPF1	ITSN1	FNBP1L	MYLK	PREX1	GOLGA3	OPHN1	PPP2R1B	WDR91	FNBP1	PRKCB	ACTN1	PRKCD	FRS2	PRKCA	SRRM1	TIAM1	DYNC1LI2	DAAM1	WDR81	SPATA13	MYL9	CFTR	PFN2	SEH1L	SHMT2	PIK3R4	PIK3R3	PIK3R2	AAAS	IQGAP3	PRKCZ	ABR	NUP85	HMOX2	SCAI	SPTBN1	PRPF38B	STARD13	JAG1	MCAM	RCC2	PLK1	STAM
Membrane Trafficking R-HSA-199991	4.74184159018431E-06	ITSN2	USP6NL	APP	ITSN1	FNBP1L	GOLGA4	GJA3	FTH1	AKT3	GOLGA1	AP1S2	AP1S1	TBC1D10A	GABARAPL2	FNBP1	AP1B1	COG1	ANK2	CSNK1D	ANK3	DYNC1LI2	RIN3	UBA52	RIN2	CFTR	COPS7A	PLA2G6	GNS	GABARAP	BLOC1S4	BLOC1S6	SNX2	BLOC1S1	BLOC1S3	VTI1A	SNX9	SNX5	SPTBN1	FZD4	RAB3IP	MYO5A	RAB27A	STAM	PUM1	GJB2	TF	GJB1	CALM1
CDC42 GTPase Cycle R-HSA-9013148	6.64958943713098E-06	TRIO	WIPF1	DOCK9	PRKCSH	RASGRF2	ITSN1	ARHGAP1	WASL	FNBP1L	ARHGAP35	ARHGAP4	DOCK10	PREX1	OPHN1	SH3PXD2A	ARHGDIA	MCF2L	WDR91	TAGAP	LBR	ARHGEF11	PLEKHG3	VAV3	ARHGEF10	PLEKHG4	PLEKHG1	PLEKHG2	FNBP1	ARAP2	ARHGEF19	ARAP1	ARFGAP3	ARFGAP2	TIAM1	ARHGAP10	ARHGEF9	DAAM1	WDR81	SPATA13	CDC42EP3	ARHGEF7	RAB7A	WAS	ARHGAP17	PIK3R2	IQGAP3	FGD1	GNA13
Vesicle-mediated Transport R-HSA-5653656	6.64958943713098E-06	ITSN2	USP6NL	APP	ITSN1	FNBP1L	GOLGA4	GJA3	FTH1	AKT3	GOLGA1	AP1S2	AP1S1	TBC1D10A	GABARAPL2	FNBP1	AP1B1	COG1	ANK2	CSNK1D	ANK3	DYNC1LI2	RIN3	UBA52	RIN2	CFTR	COPS7A	PLA2G6	GNS	GABARAP	BLOC1S4	HPX	BLOC1S6	SNX2	BLOC1S1	BLOC1S3	VTI1A	SNX9	SNX5	SPTBN1	FZD4	RAB3IP	MYO5A	RAB27A	STAM	PUM1	GJB2	TF	GJB1
Signaling by NGF	0.0000189763093878145	TRIO	IRS1	ITSN1	IRS2	PREX1	RPS6KA5	PPP2R1B	RPS6KA2	ARHGDIA	AKT3	RPS6KA1	PRKACB	MEF2C	MAP2K2	PRKCE	PRKCD	FRS2	PRKCA	TIAM1	ADCY9	OBSCN	PRKAR1B	MAPKAPK3	PRKAR1A	UBA52	SQSTM1	MAPKAP1	ITPR1	PSEN2	ITPR2	PIK3R2	ITPR3	FOXO3	RTN4	ABR	APH1B	UBB	PRKAR2B	UBC	THEM4	PLCG1	RALGDS	MAP2K5	NFKB1	NFKBIA	NR4A1	CALM1	DNAL4
Disease R-HSA-1643685	0.0000522058676467925	NCKAP1	CYFIP1	RPL5	RPL3	MAML2	WIPF1	ZFYVE9	ENO1	RBPJ	RPL8	SLC4A4	PSMD6	GPR176	TBK1	AKT3	AP1S2	AP1S1	RPL35	PRKACB	NUP214	VPS18	CUBN	DAXX	NUP210	RPL23	RPL22	HUS1	FRS2	PRKCA	ATG14	HSPG2	SND1	NUP93	BCAN	DYNC1LI2	ADCY9	PRKAR1B	PRKAR1A	FDX1	TXNIP	RPL27	MAML3	RPL29	UBA52	RHNO1	SEH1L	ANAPC16	CTBP2
BDNF signaling pathway	0.0000577887476618818	TRAF3IP2	SERPINE1	PLAT	RORB	RIMS3	PPP2R1B	RCC1	JUNB	IER2	FADS1	CHGB	TMOD1	PNISR	S100A2	HPCAL1	RPSA	ANK3	FNDC3A	PDIA4	DDIT3	TXNIP	ADNP	TRIB2	IGSF3	INSIG1	GATA2	FOXO3	STIP1	PTDSS1	NTHL1	SSR1	ZKSCAN1	JUN	LRBA	GFPT1	NR1D2	FOXN3	NR4A1	NR4A3	ID2	MAFF	HBP1	HYOU1	CSPG4	CALR	TGFBI	OSBPL1A	CD200
Signaling By NTRKs R-HSA-166520	0.0000664432188488341	PIGU	DOCK3	PTPRS	IRS1	NAB1	NAB2	CLTC	CLTA	IRS2	CHD4	PIK3CB	PCSK6	AP2A2	CRKL	RPS6KA5	PPP2R1B	RPS6KA2	RPS6KA1	DUSP4	MEF2C	MAP2K2	DUSP3	FRS2	FOS	DUSP6	DNM2	DUSP7	DNM3	TIAM1	ARC	MAPKAPK3	ADORA2A	VGF	RAPGEF1	TRIB1	SGK1	RALA	SRC	PIK3R2	ASCL1	NRAS	MAPK1	FYN	PLCG1	RALGDS	MEF2D	MAP2K5	MAPK3
VEGFA-VEGFR2 Pathway R-HSA-4420097	0.000080947690321301	PRR5	CYFIP1	NCKAP1	AHCYL1	NCF2	ROCK2	SRC	ITGB3	MAPKAP1	ITPR1	HSPB1	ITPR2	ITPR3	PIK3R2	HOXC13	PIK3CB	SHB	PRKCZ	CDH5	NRAS	AKT3	MLST8	CTNNA1	THEM4	FYN	RICTOR	PLCG1	PRKACB	WASF3	VAV3	HSP90AA1	PRKCB	SPHK1	CAV1	PRKCD	PRKCA	BAIAP2	VAV1	MAPK12	MAPK13	MAPKAPK3	ABI1	ELMO2	PKN2	PKN1	ARHGEF7	CALM1	BCAR1
Cellular Responses To Stress R-HSA-2262752	0.0000926720181182287	RPL5	SLC46A1	RPL3	EHMT2	RPL8	PSMD6	KAT5	RPS6KA2	AKT3	CREB3L2	RPS6KA1	RPL35	CHAC1	ATP6V1E1	ATP6V1E2	RPS10	NUP214	TSPYL2	MEF2C	ATP6V1G1	ATP6V0E1	NUP210	DDX11	RPL23	PRKCD	RPL22	NUP93	DYNC1LI2	COX7A2L	RRAGC	SCO2	RRAGB	DDIT3	RRAGD	TXNIP	RPL27	RPL29	ATP6V0D1	UBA52	ATF4	SEH1L	ANAPC16	EPAS1	AAAS	HIF1A	ANAPC11	DEDD2	HELZ2
TGF-beta regulation of extracellular matrix	0.000120056569247513	RPL5	SERPINE1	IFIT3	NUDT3	LGALS3	GOLGA4	DPYSL2	STMN1	JUNB	MYOZ2	TBC1D10A	CDK5RAP2	ATG3	GABARAPL2	DAPK1	ZNF10	ANK3	GTPBP2	TM4SF1	INPP4B	BTD	MTHFD2	NINJ2	DDIT4	NINJ1	PRKD1	ZFPM2	SKAP1	ZNF395	GYPC	SDC4	CTBP1	LPAR1	PDGFA	PPL	UGCG	C6	RRAS	EPB41L2	SSR1	DHX38	GPM6B	JAG1	FZD7	MICAL2	EXT1	UCK2	TF
TBC/RABGAPs R-HSA-8854214	0.000121274874835107	RAB5B	RAB5C	GABARAP	GGA2	RAB43	GGA1	MAP1LC3B	TBC1D13	TBC1D14	TBC1D17	RAB6B	TBC1D10A	TBC1D15	RAB8B	TBC1D16	GABARAPL2	RAB4A	TSC1	RAB33A	RAB33B	TBC1D2	RABEP1	TBC1D20	RAB35	TBC1D7	TBC1D24	RAB5A	RAB7A
mTOR signaling pathway	0.000170322665017381	PRR5	GSK3B	WNT2B	IRS1	PIK3CD	PIK3CB	IGF1R	IKBKB	RPTOR	FLCN	DEPTOR	RPS6KA2	AKT3	RPS6KA1	GRB10	MLST8	ATP6V1E1	ATP6V1E2	ATP6V1G1	SEC13	MAP2K2	PRKCB	PRKCA	TSC1	TTI1	SLC7A5	CLIP1	RRAGC	RRAGB	DDIT4	RRAGD	TBC1D7	ATP6V1B2	DEPDC5	EIF4E2	SGK1	PRKAA1	SEH1L	MAPKAP1	LRP5	PIK3R3	PIK3R2	SLC3A2	NRAS	DVL2	EIF4EBP1	ATP6V1H	DVL3
Signaling By NTRK1 (TRKA) R-HSA-187037	0.000170944170093149	IRS1	NAB1	NAB2	CLTC	CLTA	IRS2	CHD4	PIK3CB	AP2A2	CRKL	RPS6KA5	PPP2R1B	RPS6KA2	RPS6KA1	DUSP4	MEF2C	MAP2K2	DUSP3	FRS2	FOS	DUSP6	DNM2	DUSP7	DNM3	ARC	MAPKAPK3	ADORA2A	VGF	RAPGEF1	TRIB1	SGK1	RALA	SRC	PIK3R2	ASCL1	NRAS	MAPK1	PLCG1	RALGDS	MEF2D	MAP2K5	MAPK3	NTRK2	JUND	STAT3	MAPK12	MAPK13	TF
Autophagy R-HSA-9612973	0.000182874012926665	MTMR14	PRKAG2	TOMM20	RPTOR	MAP1LC3B	RB1CC1	LAMP2	MLST8	ATG3	GABARAPL2	HSP90AA1	ATG10	VPS37C	TSC1	WIPI1	VPS37B	ATG14	DYNLL1	ATG13	DYNC1LI2	IFT88	RRAGC	RRAGB	RRAGD	CHMP4B	ATG4B	PLIN3	VDAC1	PGAM5	UBE2V1	CHMP6	SQSTM1	UBA52	CFTR	PRKAA1	TSG101	EPAS1	SRC	PIK3R4	GABARAP	UBB	ATG101	UBC	MVB12B	MVB12A	ATG7	DYNC1I1	UVRAG
Cellular Responses To Stimuli R-HSA-8953897	0.000182874012926665	RPL5	SLC46A1	RPL3	EHMT2	MT1X	RPL8	PSMD6	KAT5	RPS6KA2	AKT3	CREB3L2	RPS6KA1	RPL35	CHAC1	ATP6V1E1	ATP6V1E2	RPS10	NUP214	TSPYL2	MEF2C	ATP6V1G1	ATP6V0E1	NUP210	DDX11	RPL23	PRKCD	RPL22	NUP93	DYNC1LI2	COX7A2L	RRAGC	SCO2	RRAGB	DDIT3	RRAGD	TXNIP	RPL27	RPL29	ATP6V0D1	UBA52	ATF4	SEH1L	ANAPC16	EPAS1	AAAS	HIF1A	ANAPC11	DEDD2
Signaling By VEGF R-HSA-194138	0.000236343354044072	PRR5	CYFIP1	NCKAP1	NRP2	AHCYL1	NCF2	ITGB3	HSPB1	HOXC13	PIK3CB	SHB	CDH5	AKT3	MLST8	PRKACB	VAV3	HSP90AA1	PRKCB	SPHK1	PRKCD	PRKCA	VAV1	MAPKAPK3	ELMO2	ARHGEF7	ROCK2	SRC	MAPKAP1	ITPR1	ITPR2	ITPR3	PIK3R2	PRKCZ	NRAS	CTNNA1	THEM4	FYN	RICTOR	PLCG1	WASF3	CAV1	VEGFB	BAIAP2	MAPK12	MAPK13	ABI1	PKN2	PKN1
Fcgamma Receptor (FCGR) Dependent Phagocytosis R-HSA-2029480	0.000310011910285534	CYFIP1	NCKAP1	AHCYL1	PRKCSH	WIPF1	SRC	ARPC1B	ITPR1	WAS	ITPR2	ITPR3	PIK3R2	PIK3CB	WASL	PLA2G6	PLD3	ABL1	MAPK1	FYN	PLCG1	WASF3	MAPK3	ACTR3	VAV3	HSP90AA1	SYK	MYO10	PRKCE	PRKCD	MYO5A	MYO9B	BAIAP2	VAV1	FGR	HCK	MYO1E	FCGR2A	ARPC3	ABI1	ELMO2	MYH9	CD247	NF2	PKN1
Macroautophagy R-HSA-1632852	0.00032607887007575	MTMR14	PRKAG2	TOMM20	RPTOR	MAP1LC3B	RB1CC1	MLST8	ATG3	GABARAPL2	HSP90AA1	ATG10	TSC1	WIPI1	ATG14	DYNLL1	ATG13	DYNC1LI2	IFT88	RRAGC	RRAGB	RRAGD	CHMP4B	ATG4B	PLIN3	VDAC1	PGAM5	UBE2V1	CHMP6	SQSTM1	UBA52	CFTR	PRKAA1	EPAS1	SRC	PIK3R4	GABARAP	UBB	ATG101	UBC	ATG7	DYNC1I1	UVRAG	DYNC1H1	RHEB	CHMP2B	UBE2N	TOMM7	ATM
Transport Of Small Molecules R-HSA-382551	0.00042154602143189	SLC35B2	AHCYL2	SLC46A1	AQP7	SLC4A2	ZDHHC8	AQP2	SLC4A4	PSMD6	LIPC	FTH1	LIPG	BSG	NIPAL3	ATP6V1E1	PRKACB	ATP6V1E2	SLC12A7	CUBN	ATP6V1G1	SLC6A19	ATP6V0E1	SLC34A1	SLC6A15	SLC11A2	PRKCA	RUNX1	SLC5A6	AFG3L2	ADCY9	SLC5A9	PRKAR1B	SOAT1	PRKAR1A	VDAC2	VDAC1	ATP6V0D1	UBA52	CFTR	TTYH3	ABCB6	TTYH2	NEDD4L	ABCB9	SLC5A1	SLC5A4	CYB5R2	TRPM1
Amino Acids Regulate mTORC1 R-HSA-9639288	0.00042154602143189	SEH1L	RPTOR	FLCN	SESN1	MLST8	ATP6V1H	SH3BP4	ATP6V1E1	FNIP1	ATP6V1E2	ATP6V1D	FNIP2	ATP6V1C1	ATP6V0B	ATP6V1G1	SEC13	ATP6V0E1	ITFG2	RRAGC	RRAGB	RHEB	RRAGD	ATP6V1B2	LAMTOR2	LAMTOR1	ATP6V0D1	DEPDC5	LAMTOR4	ATP6V0C	LAMTOR3	LAMTOR5
G Protein Signaling Pathways WP35	0.000430448739904634	GNAZ	ITPR1	AKAP8	GNAI3	AKAP6	ADCY2	PRKCZ	GNAI1	AKAP1	SLC9A1	AKAP12	GNA13	AKAP13	GNA14	AKAP10	NRAS	GNG5	RRAS	GNG4	PRKAR2B	GNG7	GNA11	GNA12	PDE4B	PDE4A	PDE8A	PRKACB	PRKCH	PRKCB	PDE4D	PRKCE	PRKCD	PRKCA	GNG12	GNAO1	ADCY9	GNAL	PRKAR1B	PRKD3	PRKAR1A	GNB2	AKAP9	GNB1	GNAS	PRKD1	PDE7A	CALM1
EGF/EGFR signaling pathway WP437	0.000430448739904634	USP6NL	ERRFI1	SH3KBP1	PEBP1	CBLB	CRKL	PIK3C2B	ELK4	RPS6KA5	RPS6KA2	RPS6KA1	STMN1	GRB10	PLCE1	MYBL2	JAK2	JAK1	VAV3	MEF2C	MAP2K2	PRKCB	NCOA3	PRKCD	GAB1	PRKCA	FOS	EPS15L1	GAB2	VAV1	PLSCR1	RALA	SRC	STXBP1	TWIST1	PIK3R2	ASAP1	PLD1	PRKCZ	EGFR	ATXN2	PAK1	EIF4EBP1	ABL1	REPS2	E2F1	MAPK1	RICTOR	CSK
Ectoderm Differentiation WP2858	0.000461713526368021	EDA	CTNND2	FHL2	PRKAG2	CELSR2	TSKU	MECP2	SHH	SIX6	NARS2	PIM1	UBTF	PGM1	ANKS1B	RAB8B	ABCC4	BCAS3	ELOVL4	TSC22D1	PAX3	SORCS1	BAZ1A	ARHGAP10	ARHGEF9	KIFC3	MZF1	PPARD	NLGN1	CTBP1	STX16	GATA6	RRBP1	ARHGAP15	JAKMIP1	ZBTB2	SOCS2	SDCBP	PLXNA2	DMD	FYN	SNCA	CAP2	TFAP2A	FZD4	SMURF1	ZBTB16	GREB1	C1GALT1
Gastrin signaling pathway WP4659	0.000472198945150822	ATF2	GSK3B	CDKN1A	CDKN1B	CXCL8	IRS1	SERPINE1	ARRB1	IKBKB	CCND1	KAT5	CDH1	GAST	JAK2	MEF2C	PRKCH	ANXA2	PRKCE	PRKCD	PRKCA	FOS	SLC9A3	KIT	PRKD2	PRKD1	CD44	SRC	ARHGEF28	PXN	PIK3R3	PIK3R2	FOXO3	EGFR	SLC9A1	PAK1	EIF4EBP1	MAPK1	FYN	PLCG1	MEF2D	MAPK3	CHGA	JUN	JAG1	STAT3	KLF4	NFKB1	NFKBIA
Rab Regulation Of Trafficking R-HSA-9007101	0.000630858528181976	RAB3A	DENND1A	RAB43	MAP1LC3B	MPZ	AKT3	TRAPPC12	TBC1D10A	RAB8B	DENND2D	GABARAPL2	TRAPPC2L	DENND2A	TSC1	RAB3IL1	RAB33A	RAB33B	RAB32	TBC1D2	TRAPPC6A	RABEP1	TBC1D20	ALS2	MADD	RAB35	TBC1D7	TBC1D24	RAB38	RIN3	DENND6A	RIN2	RAB7A	RAB5B	RAB5C	GABARAP	GGA2	RAB21	GGA1	TBC1D13	TBC1D14	TBC1D17	RAB6B	TBC1D15	TBC1D16	TRAPPC3	RAB4A	ANKRD27	DENND4B
Endocytosis	0.000714955853044615	WIPF1	ZFYVE9	ARPC5L	CBLB	IGF1R	VPS35	SH3GLB2	HLA-A	HLA-G	ACAP3	ACAP2	ZFYVE16	PARD3	RAB35	CHMP4B	CHMP4A	RAB5B	RAB5C	TSG101	AGAP1	NEDD4L	VPS26A	PLD1	PRKCZ	SNX3	SNX4	SNX2	GRK5	GRK4	GRK7	PIP5K1A	PIP5K1B	RAB11FIP3	RAB11FIP4	SNX5	RAB4A	SMAD3	IQSEC1	SMURF1	CAV1	STAM	IGF2R	EHD1	DAB2	EHD4	ARPC3	CHMP2B	FGFR4
Cellular senescence	0.000714955853044615	LIN54	CDKN1A	CXCL8	TRAF3IP2	CALML6	SERPINE1	PIK3CD	PIK3CB	ETS1	PPP1CC	CCND1	CHEK2	AKT3	CAPN2	MYBL2	NBN	LIN52	MAP2K3	MAP2K2	HUS1	TSC1	HLA-A	HLA-G	SIRT1	RBL1	VDAC2	VDAC1	SQSTM1	SLC25A4	ITPR1	ITPR2	PIK3R3	CACNA1D	ITPR3	PIK3R2	FOXO3	ZFP36L2	ZFP36L1	CCNB1	PPP3R1	NRAS	RRAS	RBBP4	EIF4EBP1	E2F1	MAPK1	TRPM7	E2F3
Autophagy	0.000728248492596857	IRS1	MTMR14	PIK3CD	IRS2	PIK3CB	ZFYVE1	IGF1R	RPTOR	DEPTOR	TBK1	LAMP1	CTSL	RB1CC1	AKT3	LAMP2	MLST8	PRKACB	CTSD	CTSB	ATG3	GABARAPL2	MAP2K2	DAPK1	PRKCD	ATG10	TSC1	WIPI1	ATG14	ATG13	RAB33B	RRAGC	RRAGB	DDIT4	RRAGD	ATG4B	SMCR8	SQSTM1	RAB7A	PRKAA1	ITPR1	PIK3R4	PIK3R3	PIK3R2	HIF1A	GABARAP	NRAS	RRAS	ATG101
RHOB GTPase Cycle R-HSA-9013026	0.000763490329506353	RTKN	PKN3	ROCK2	ARHGEF28	ARHGAP1	ARHGEF10L	PIK3R2	IQGAP3	ARHGAP35	AKAP13	PREX1	STK10	ABR	SLK	OPHN1	MCF2L	FLOT2	STOM	ARHGEF11	ARHGEF10	PRPF38B	STARD13	CAV1	MCAM	PCDH7	MYO9B	ARHGAP26	DHDDS	VANGL1	ANLN	DAAM1	DLC1	ARHGEF3	PKN2	PKN1	TJP2
Diseases Of Signal Transduction By Growth Factor Receptors And Second Messengers R-HSA-5663202	0.000781115507331848	MAML2	ZFYVE9	IRS1	CLSTN1	HDAC11	PEBP1	IRS2	RBPJ	FGF1	PPP1CC	PSMD6	HHAT	GOLGA4	PPP2R1B	AKT3	LONP1	RNF43	MAP2K2	ADAM10	FRS2	GTF2F2	SND1	RBX1	PRKAR1A	AKAP9	MAML3	UBA52	SQSTM1	NOTCH1	CTBP2	CTBP1	MAPKAP1	PSEN2	PDGFA	PIK3R3	PIK3R2	ZC3HAV1	FOXO3	KLC1	RNF213	APH1B	UBB	UBC	PLCG1	ATG7	MARK3	SPTBN1	JAG2
G-protein signaling pathways	0.000800593648013837	GNAZ	AKAP8	GNAI3	ITPR1	ADCY2	AKAP6	PRKCZ	GNAI1	AKAP1	SLC9A1	AKAP12	GNA13	AKAP13	GNA14	AKAP10	NRAS	GNG5	RRAS	GNG4	PRKAR2B	GNA11	GNG7	GNA12	PDE4B	PDE4A	PDE8A	PRKACB	PRKCH	PRKCB	PDE4D	PRKCE	PRKCD	PRKCA	GNG12	GNAO1	ADCY9	GNAL	PRKAR1B	PRKAR1A	PRKD3	GNB2	AKAP9	GNB1	GNAS	PRKD1	CALM1	PDE7A
NGF signaling via TRKA from the plasma membrane	0.000800593648013837	GSK3B	CDKN1A	CDKN1B	IRS1	CLTC	CLTA	IRS2	PIK3CB	AP2A2	RPS6KA5	PPP2R1B	RPS6KA2	AKT3	RPS6KA1	MLST8	PRKACB	DUSP4	MEF2C	MAP2K2	DUSP3	PRKCE	PRKCD	FRS2	PRKCA	DUSP6	DNM2	DUSP7	DNM3	ADCY9	MAPKAPK3	PRKAR1B	ADORA2A	PRKAR1A	RAPGEF1	RALA	PHLPP1	SRC	MAPKAP1	ITPR1	ITPR2	ITPR3	PIK3R2	ADCY2	FOXO3	NRAS	PRKAR2B	THEM4	MAPK1
Circadian rhythm	0.000821020119458475	ATF2	CHD9	SERPINE1	BHLHE41	RORA	RORB	HIF1A	NPAS2	HELZ2	DBP	RXRA	UBB	NAMPT	UBC	MEF2D	PPARGC1A	CCRN4L	NCOA2	SREBF1	CPT1A	MEF2C	NCOA6	NCOA3	CSNK1D	CSNK1E	NR1D1	RBX1	PER1	PER3	CARM1	BHLHE40	CRY1	PPARA	UBA52
Nucleotide metabolism	0.000889362738931903	DTYMK	GDA	AK1	ADK	AK2	GMPS	GMPR	AK5	TXN	TYMS	NT5C	ATIC	PPAT	TK2	NT5M	UPP1	ADSL	GPX1	AGXT2	TXNRD1	CAD	GSR	NME2	AMPD2	NME4	DCK	PAICS	APRT	NME1	DCTD	UCK2	IMPDH2	CAT	DPYD	UMPS	GART	ADA
Lipid and lipoprotein metabolism	0.000889362738931903	PI4K2B	SCARB1	SLC27A1	LPGAT1	CERK	ECI1	PITPNB	RORA	PLB1	FADS2	PPP1CC	LIPC	OSBP	PIP4K2A	HADH	PRKACB	FADS1	CUBN	ARSA	CPT1A	ABCG5	PHYH	DGAT2	PCYT2	ACSL1	ACSL6	MED9	HSPG2	PISD	INPP4B	CLPS	RBP2	PLA2G10	PRKD1	PI4K2A	LHB	PIK3R4	PIK3R3	LPL	PIK3R2	PLD6	PLA2G6	PLD1	NPAS2	ACACA	PLD3	HELZ2	NEU3
EGF/EGFR signaling pathway	0.000962777044837567	USP6NL	ERRFI1	SH3KBP1	PEBP1	CRKL	PIK3C2B	ELK4	RPS6KA5	RPS6KA2	RPS6KA1	STMN1	PLCE1	MYBL2	JAK2	JAK1	VAV3	MAP2K2	PRKCB	PRKCD	GAB1	PRKCA	EPS15L1	FOS	GAB2	VAV1	PLSCR1	RALA	STXBP1	TWIST1	PIK3R2	PLD1	PRKCZ	EGFR	ATXN2	ABL1	E2F1	REPS2	MAPK1	CSK	RICTOR	PLCG1	RALGDS	EPS15	MAP2K5	MAPK4	STAT5A	JUN	JUND
Signaling by EGFR in cancer	0.0010554500436044	GSK3B	CDKN1A	CDKN1B	SH3KBP1	CLTC	CLTA	AP2A2	AKT3	MLST8	PRKACB	HSP90AA1	MAP2K2	PRKCE	PRKCD	GAB1	ADAM10	PRKCA	EPS15L1	ADCY9	PRKAR1B	PRKAR1A	ADAM12	ARHGEF7	UBA52	PHLPP1	SRC	MAPKAP1	PXN	ITPR1	ITPR2	ITPR3	ADCY2	FOXO3	EGFR	NRAS	UBB	PRKAR2B	UBC	LRIG1	THEM4	MAPK1	CSK	RICTOR	PLCG1	EPS15	PAG1	MAPK3	STAM
Downregulation Of SMAD2/3:SMAD4 Transcriptional Activity R-HSA-2173795	0.00110553699914481	TGIF1	WWTR1	SMAD3	TGIF2	STAT1	USP9X	SERPINE1	UBE2D3	NEDD4L	UBE2D1	SMAD7	NCOR2	SKI	PPM1A	UBB	UBC	MAPK1	UBA52	TRIM33	MAPK3
Intracellular Signaling By Second Messengers R-HSA-9006925	0.00125502230652615	AHCYL1	IRS1	CLSTN1	IRS2	IL1RAP	FGF1	PSMD6	PPP2R1B	AKT3	SCMH1	PIP4K2A	PIP4K2C	KPNA2	PRKACB	IER3	PRKCE	PRKCD	FRS2	PRKCA	ADCY9	PRKAR1B	RRAGC	PRKAR1A	RRAGB	RRAGD	UBA52	MAPKAP1	ITPR1	PDGFA	PIK3R3	ITPR2	PIK3R2	ITPR3	FOXO3	UBB	PRKAR2B	UBC	PIP5K1A	THEM4	PIP5K1B	PLCG1	CBX8	JUN	PHC2	CBX6	CBX4	CBX2	NR4A1
PDGFB signaling pathway	0.00146553960315033	USP6NL	NCKAP1	DOCK4	ARPC1B	ITGB3	PIK3CD	PTPRJ	PIK3CB	WASL	ARHGAP35	YWHAQ	ARHGDIA	GRB10	JAK2	YWHAH	ACTR3	MAP2K2	PRKCE	SPHK1	PRKCD	GAB1	PRKCA	ACTN4	ARAP1	FOS	DNM2	FGR	HCK	CTTN	RAPGEF1	BLK	SRC	PIK3R3	PIK3R2	NRAS	PAK1	ABL1	MAPK1	SFN	CSK	FYN	PLCG1	PAG1	MAPK3	STAT5A	PTPN1	JUN	RAB4A
Phospholipid metabolism	0.00151020676756857	PI4K2B	SLC44A3	LPGAT1	CERK	SLC44A1	PITPNB	HEXB	MTMR14	PIK3CD	PIK3CB	PLB1	PIK3C2B	GM2A	SPTLC3	SMPD1	OSBP	PIP4K2A	ARSA	CERS4	PCYT1A	DGAT2	PCYT2	SPHK1	PLA2G4C	GPCPD1	SUMF2	PISD	SUMF1	INPP4B	PPAP2B	PLA2G10	PRKD1	PI4K2A	MGLL	CERS2	AGPAT5	AGPAT6	VAC14	ASAH1	SGMS1	AGPAT9	PLA2G1B	GBA	PIK3R4	PIK3R3	PIK3R2	PLD6	PLA2G6
mTOR signaling pathway	0.00151020676756857	EIF4A2	PRR5	IRS1	PIK3CD	PIK3CB	IKBKB	RPTOR	DEPTOR	EEF2K	YWHAQ	RPS6KA2	RB1CC1	AKT3	RPS6KA1	MLST8	YWHAH	SREBF1	MAP2K2	PRKCA	TSC1	ATG13	CLIP1	RRAGC	RRAGB	DDIT4	RRAGD	ULK3	EIF4E2	SGK1	PRKAA1	MAPKAP1	PXN	PIK3R3	PIK3R2	PLD1	HIF1A	NRAS	EIF4EBP1	MAPK1	SFN	RICTOR	PPARGC1A	EIF4B	MAPK3	BNIP3	VEGFB	EEF2	FKBP1A
Fc gamma receptor-mediated phagocytosis	0.00151020676756857	ARPC1B	ARPC5L	ASAP3	WAS	PIK3CD	PIK3R3	ASAP1	PIK3R2	PIK3CB	WASL	ASAP2	PLA2G6	PLD1	CRKL	PAK1	SCIN	CFL2	AKT3	MAPK1	PIP5K1A	PIP5K1B	PLCG1	WASF3	MAPK3	VAV3	VASP	MARCKSL1	GSN	SYK	MYO10	PRKCB	PRKCE	SPHK1	LIMK2	PRKCD	PRKCA	GAB2	VAV1	DNM2	DNM3	HCK	FCGR2A	ARPC3	PPAP2B	DOCK2
LPA receptor mediated events	0.00151020676756857	GSK3B	GNAZ	CXCL8	SRC	PXN	GNAI3	LPAR1	ADCY2	PIK3CB	EGFR	GNAI1	GNA13	GNA14	GNG2	GNA11	GNA12	PLCG1	JUN	MMP2	PRKCE	PRKCD	GAB1	FOS	NFKB1	GNAO1	NFKBIA	TIAM1	ADCY9	GNB1	TRIP6	MAPT	PRKD1	BCAR1	HBEGF
Calcineurin-dependent NFAT signaling role in lymphocytes	0.00151688686273167	GSK3B	PRKCZ	CABIN1	PPP3R1	XPO1	YWHAQ	PIM1	CHP1	SFN	KPNA2	MEF2D	YWHAH	MAPK3	NUP214	PRKCH	PRKCB	CSNK1A1	PRKCE	PRKCD	NFATC3	NFATC2	PRKCA	NFATC1	FKBP1A	NR4A1	RCAN1	CAMK4	BCL2	RAN	BCL2L1
Regulation Of PTEN Gene Transcription R-HSA-8943724	0.00173741968728013	HDAC5	HDAC2	CHD4	RNF2	RPTOR	MECOM	RBBP4	SCMH1	MLST8	MAPK1	MTA3	MAPK3	CBX8	CBX6	JUN	PHC2	CBX4	CBX2	GATAD2A	RRAGC	GDNF	RRAGB	RHEB	RRAGD	SNAI1	SNAI2	LAMTOR2	LAMTOR1	LAMTOR4	LAMTOR3	RCOR1	LAMTOR5
Adipogenesis WP236	0.00175580607323763	CDKN1A	IRS1	SERPINE1	IRS2	RORA	NAMPT	NCOA2	SREBF1	MEF2C	MBNL1	EBF1	GTF3A	MIF	KLF15	NCOR2	RBL1	DDIT3	RARA	PPARA	PPARD	CEBPB	EPAS1	ASIP	TWIST1	LPL	GATA2	HIF1A	AGPAT2	SOCS3	SOCS1	RXRA	NRIP1	LMNA	E2F1	SPOCK1	STAT6	PCK1	PPARGC1A	MEF2D	RXRG	STAT5A	WWTR1	SMAD3	GADD45B	STAT1	STAT3	HMGA1	AGT
Circadian Clock R-HSA-400253	0.00184784491736251	CRTC2	CRTC3	CHD9	SERPINE1	BHLHE41	CREM	RORA	HIF1A	NPAS2	HELZ2	PPP1CC	RXRA	UBB	NAMPT	NRIP1	UBC	MEF2D	PPARGC1A	NCOA2	SREBF1	CPT1A	MEF2C	NCOA6	CSNK1D	CSNK1E	NR1D1	KLF15	SIRT1	PER1	GDNF	CARM1	BHLHE40	CRY1	PPARA	UBA52
ERBB1 downstream pathway	0.00186198429908393	USP6NL	ATF2	NCKAP1	ARF4	ARPC1B	PEBP1	PIK3CD	PIK3CB	WASL	RPS6KA4	RPS6KA5	YWHAQ	CAPN2	MLST8	YWHAH	ACTR3	MEF2C	MAP2K2	DUSP1	PRKCD	GAB1	PRKCA	FOS	DUSP6	RALA	SRC	MAPKAP1	PIK3R3	PIK3R2	PLD1	PRKCZ	EGFR	SLC9A1	NRAS	CHN2	MAPK1	SFN	RICTOR	RALGDS	MAP2K5	MAPK3	JUN	STAT1	STAT3	BAIAP2	ARPC3	ABI1	RAB5A
Rho GTPase cycle	0.00186198429908393	TRIO	ARHGAP8	RASGRF2	FAM13A	ITSN1	RASGRF1	ARHGAP1	ARHGAP35	ARHGAP4	SYDE2	PREX1	AKAP13	OPHN1	ARHGDIA	MCF2L	TAGAP	ARHGEF11	VAV3	PLEKHG2	ARAP2	ARHGEF18	ARAP1	RHOF	VAV1	BCR	TIAM1	ARHGAP10	ARHGEF9	OBSCN	ARHGEF3	ARHGEF7	RHOQ	ARHGAP18	ARHGAP17	PIK3R2	ARHGAP15	RHOBTB1	FGD1	ARHGAP12	RHOBTB2	INPP5B	ABR	FGD4	RHOT2	CHN2	CHN1	SRGAP1	STARD13
Signaling by TGF-beta receptor complex	0.00186198429908393	PPP1R15A	CCNT1	ZFYVE9	SERPINE1	UBE2D3	UBE2D1	NEDD4L	PRKCZ	PPP1CC	XPO1	UBB	UBC	E2F5	JUNB	TGIF1	WWTR1	TGIF2	SMAD3	SMURF1	USP9X	ARHGEF18	CGN	SMAD7	NCOR2	FKBP1A	SKI	PPM1A	RBL1	TFDP2	SP1	PARD3	STUB1	UBA52	TRIM33
Clathrin derived vesicle budding	0.00186386222355386	NAPA	RAB5C	CLTC	CTSZ	CLTA	ARRB1	GNS	BLOC1S4	BLOC1S6	SNX2	AP1G1	BLOC1S1	FTH1	BLOC1S3	AP1S2	AP1S1	SNX9	STX4	AP3S1	SNX5	SH3D19	SORT1	GBF1	AP1B1	DTNBP1	HIP1R	M6PR	PUM1	IGF2R	DNM2	FTL	PICALM
EGFR1 pathway	0.00186386222355386	CDKN1A	ITGB5	PPP1R10	AMD1	ARHGAP1	HSPB1	MT1X	CCND1	PLAU	PPAT	COTL1	TIMP3	MYBL2	PHLDA1	IER3	DUSP4	ADSL	ACOT7	MME	DUSP1	TUBB	CAD	HPCAL1	ZNF10	EMP1	TUBG1	DUSP6	PPAP2B	NINJ1	TXNIP	LUC7L3	MAPT	SQSTM1	TRIB2	MET	MGLL	HBEGF	GRN	SDC4	SLC20A1	ZFP36L2	EGFR	ZFP36L1	REPIN1	MAP2	E2F1	SPP1	HAS2
Opioid Signaling R-HSA-111885	0.00202069787144792	CAMK2D	AHCYL1	GNAI3	ITPR1	ITPR2	ADCY2	ITPR3	PRKX	CAMKK1	GNAI1	GNA14	PPP3R1	GNG2	PPP2R1B	GNG5	GNG4	PRKAR2B	GNA11	GNG7	PDE4B	PDE4A	MAPK1	KPNA2	PRKACB	PDE4D	PRKCD	PRKCA	PDYN	GNG12	ADCY9	PLCB4	GNAL	PRKAR1B	NBEA	PRKAR1A	CAMK4	GNB2	GNB1	PPP1R1B	GNB4	PLCB1	CALM1
Fatty acid, triacylglycerol, and ketone body metabolism	0.00206016710952453	SLC27A1	CHD9	ECI1	FHL2	PRKAG2	RORA	MED15	MED11	MED13	SIN3B	SIN3A	MED10	HADH	TEAD1	FADS1	TEAD4	ELOVL1	NCOA2	SREBF1	CPT1A	DGAT2	ELOVL4	HMGCS1	ACSL1	NCOA6	NCOA3	ACSL6	MED9	ELOVL6	MED27	MED26	SREBF2	NCOR2	MED25	BDH1	PCCA	ACOX1	PCCB	PPARA	AGPAT5	YAP1	AGPAT6	ECHS1	AGPAT9	AGPAT2	ACACA	NPAS2	AGPAT3
Signaling By TGF-beta Receptor Complex R-HSA-170834	0.00214883857737071	PPP1R15A	CCNT1	ITGB5	ZFYVE9	ITGB3	SERPINE1	UBE2D3	LTBP4	UBE2D1	NEDD4L	YBX1	LTBP3	PRKCZ	PPP1CC	XPO1	UBB	UBC	ITGB8	MAPK1	ITGB6	E2F5	MAPK3	TGIF1	WWTR1	TGFB2	TGIF2	SMAD3	SMURF1	STAT1	USP9X	ARHGEF18	CGN	SMAD7	NCOR2	FKBP1A	SKI	PPM1A	RBL1	TFDP2	PARD3	STUB1	UBA52	TRIM33
Translation Of Structural Proteins R-HSA-9683701	0.00216237473309961	GSK3B	ST6GAL1	ST6GALNAC2	UBE2I	PRKCSH	MOGAT1	MOGS	PARP16	HOXC13	PARP8	GANAB	UBB	UBC	CANX	ST3GAL4	ST6GALNAC3	ST3GAL1	UBA52	ST3GAL3
Adipogenesis	0.0021887699176351	CDKN1A	IRS1	SERPINE1	IRS2	RORA	NAMPT	NCOA2	SREBF1	MBNL1	MEF2C	EBF1	GTF3A	MIF	KLF15	NCOR2	RBL1	DDIT3	RARA	PPARA	PPARD	CEBPB	EPAS1	ASIP	LPL	TWIST1	GATA2	HIF1A	AGPAT2	SOCS3	SOCS1	RXRA	LMNA	NRIP1	E2F1	SPOCK1	STAT6	PCK1	PPARGC1A	MEF2D	RXRG	STAT5A	WWTR1	SMAD3	GADD45B	STAT1	STAT3	HMGA1	AGT
Telomerase regulation	0.0021887699176351	BLM	HDAC2	CDKN1B	MAX	PINX1	SMG5	EGFR	CCND1	SIN3B	RBBP4	TERT	SIN3A	ABL1	E2F1	MAPK1	NBN	MAPK3	HSP90AA1	ACD	JUN	SMAD3	XRCC5	HUS1	FOS	TERF2	NFKB1	SAP30	ZNFX1	DKC1	SP1	NCL	ATM	MXD1	RAD9A
CDC42 activity regulation	0.0021887699176351	BCAR3	ITSN2	FARP2	VAV3	DOCK9	ITSN1	ARHGAP1	ARHGAP17	FGD1	NME1	DOCK10	ARHGEF9	DNMBP	APC	ARHGDIA	MCF2L	SPATA13	PLCG1	ARHGEF7
Endocytosis	0.00235256461362702	ZFYVE9	SH3KBP1	CLTC	CLTA	CBLB	ARRB1	AP2A2	RAB22A	IGF1R	EEA1	CHMP1B	PSD3	LDLRAP1	SH3GLB2	PDCD6IP	ARAP2	VPS37C	HLA-A	ARAP1	VPS37B	ARFGAP3	HLA-G	ARFGAP1	ARFGAP2	DNM2	EPN2	DNM3	ACAP3	ACAP2	ZFYVE16	RABEP1	PARD3	KIT	CHMP4B	CHMP3	CHMP4A	CHMP6	MET	RAB7A	RAB5B	RAB5C	TSG101	SRC	VPS4A	ASAP3	AGAP1	NEDD4L	ASAP1
Glioblastoma signaling pathways WP2261	0.0024953824108572	ERRFI1	CDKN1A	CDKN1B	IRS1	SRC	PIK3CD	PIK3R2	BRCA1	PIK3CB	FOXO3	PRKCZ	EGFR	IGF1R	PIK3C2B	NRAS	CCND1	ERBB3	AKT3	E2F1	MAPK1	PLCG1	MAP2K5	MAPK3	MAP2K3	PRKCH	MAP2K2	CDKN2C	PRKCB	PRKCD	GAB1	TSC1	PRKCA	MSH6	CDK6	CDK4	NF1	SPRY2	ATM	MDM4	MET
SARS-CoV-1 Infection R-HSA-9678108	0.00250088011110183	GSK3B	ST6GALNAC2	PRKCSH	MOGAT1	PIK3R4	HOXC13	MAP1LC3B	GANAB	UBB	CTSL	UBC	ST3GAL4	ST3GAL1	ST3GAL3	UVRAG	ST6GAL1	UBE2I	CAV1	MOGS	PARP16	ZCRB1	PARP8	CANX	CHMP2B	CHMP4B	CHMP6	ST6GALNAC3	UBA52
RHOC GTPase Cycle R-HSA-9013106	0.00266782149605145	RTKN	PKN3	ROCK2	ARHGEF28	ARHGAP1	ARHGAP18	ARHGEF10L	IQGAP3	ARHGAP35	AKAP13	PREX1	STK10	ABR	SLK	OPHN1	ARHGDIA	MCF2L	FLOT2	STOM	LBR	ARHGEF11	ARHGEF10	STARD13	CAV1	MCAM	MYO9B	ARHGAP26	DHDDS	VANGL1	ANLN	FMNL2	DAAM1	DLC1	PKN2	PKN1	TJP2
Kaposi sarcoma-associated herpesvirus infection	0.00290751860127448	GSK3B	CDKN1A	CXCL8	CALML6	PIK3CD	PIK3CB	ICAM1	IKBKB	PREX1	TBK1	CCND1	AKT3	JAK2	CCR4	JAK1	ATG3	GABARAPL2	MAP2K2	SYK	TRAF2	HLA-A	FOS	ATG14	TICAM1	HLA-G	HCK	TRAF3	UBA52	IRF9	IFNAR1	SRC	TCF7	LEF1	ITPR1	PIK3R3	ITPR2	PIK3R2	ITPR3	HIF1A	GABARAP	PPP3R1	NRAS	GNG2	UBB	GNG5	GNG4	GNG7	UBC
mTORC1-mediated Signaling R-HSA-166208	0.00329286642612506	FKBP1A	RPTOR	EEF2K	RRAGC	RHEB	RRAGB	RRAGD	EIF4EBP1	MLST8	LAMTOR2	LAMTOR1	LAMTOR4	LAMTOR3	EIF4B	EIF4G1	LAMTOR5
FCGR3A-mediated IL10 Synthesis R-HSA-9664323	0.00347333277012178	IL10	AHCYL1	SYK	SRC	ITPR1	ITPR2	ADCY2	ITPR3	PRKX	PRKCA	FGR	HCK	ADCY9	FCGR2A	PRKAR1B	PRKAR2B	PRKAR1A	FYN	PLCG1	CD247	CALM1	PRKACB
Proximal tubule transport WP4917	0.00353220892780375	SLC47A2	SLC20A2	SLC2A1	SLC3A1	SLC3A2	SLC4A2	ATP1A1	SLC5A1	SLC4A4	AQP1	CA4	ATP6V1H	ATP6V0A4	ATP6V1E1	ATP6V1D	ATP6V1C1	SLC22A11	ABCC4	ATP6V1G1	SLC13A3	ATP6V0B	SLC6A19	ATP6V0E1	ABCC2	SLC34A1	SLC16A10	SLC9A3	SLC7A7	SLC7A8	ATP6V0C
HIF-1 transcriptional activity in hypoxia	0.00381778459363204	PFKFB3	FECH	CITED2	ITGB2	SERPINE1	BHLHE41	SLC2A1	ADM	RORA	ENO1	GATA2	ETS1	HIF1A	HK2	HK1	LDHA	TERT	HNF4A	HMOX1	PGM1	NCOA2	JUN	NPM1	SMAD3	BNIP3	FOS	CP	TF	SP1	ID2	LEP	BHLHE40	ALDOA
Golgi-associated vesicle biogenesis	0.00424463163527492	NAPA	CLTC	AP1B1	DTNBP1	CLTA	ARRB1	PUM1	DNM2	BLOC1S4	BLOC1S6	AP1G1	BLOC1S1	BLOC1S3	SH3D19
VEGFR2 Mediated Cell Proliferation R-HSA-5218921	0.00442477844757445	AHCYL1	PRKCB	SRC	SPHK1	PRKCD	ITPR1	ITPR2	ITPR3	PRKCA	PRKCZ	NRAS	PLCG1	CALM1
Transcriptional activity of SMAD2/SMAD3-SMAD4 heterotrimer	0.00453669133993816	TGIF1	WWTR1	SMAD3	TGIF2	CCNT1	USP9X	SERPINE1	UBE2D3	NEDD4L	UBE2D1	SMAD7	NCOR2	SKI	PPM1A	RBL1	UBB	TFDP2	SP1	UBC	E2F5	JUNB	UBA52	TRIM33
RhoA activity regulation	0.00453669133993816	ARHGAP8	CDKN1B	TRIO	ARHGEF28	ARHGEF10L	ARHGAP35	ARHGAP4	ABR	AKAP13	OPHN1	ARHGDIA	MCF2L	SRGAP1	ARHGEF11	VAV3	ARHGEF10	FARP1	ARHGEF18	MYO9B	ARAP1	VAV1	BCR	OBSCN	DLC1	ARHGEF3
Fc gamma R-mediated phagocytosis	0.00485216977611983	ARPC1B	ARPC5L	ASAP3	WAS	PIK3R3	PIK3CD	PIK3R2	ASAP1	PIK3CB	ASAP2	PLA2G6	PLD1	CRKL	PAK1	SCIN	CFL2	AKT3	PIP5K1A	MAPK1	PIP5K1B	PLCG1	WASF3	MAPK3	VASP	ACTR3	VAV3	MARCKSL1	GSN	SYK	MYO10	PRKCB	PRKCE	SPHK1	LIMK2	PRKCD	PLA2G4C	PRKCA	GAB2	VAV1	DNM2	HCK	FCGR2A	ARPC3	JMJD7-PLA2G4B
Parathyroid hormone synthesis, secretion and action	0.0049746492428682	ATF2	GCM1	CDKN1A	ITPR1	GNAI3	LRP5	ITPR2	ITPR3	ARRB1	ADCY2	PLD1	EGFR	GNAI1	GNA13	AKAP13	RXRA	GNA11	CREB3L2	GNA12	PDE4B	PDE4A	MAPK1	PRKACB	MEF2D	RXRG	MAPK3	ARHGEF11	MEF2C	JUND	PRKCB	SLC34A1	PDE4D	PRKCA	FOS	MMP14	ADCY9	MAFB	PLCB4	NACA	SP1	MMP15	MMP17	BCL2	GNAS	PLCB1	ATF4	HBEGF
VEGFR2 Mediated Vascular Permeability R-HSA-5218920	0.00522391579222954	PRR5	VAV3	HSP90AA1	MAPKAP1	CAV1	HOXC13	VAV1	CDH5	AKT3	CTNNA1	MLST8	THEM4	RICTOR	PKN2	PKN1	ARHGEF7	CALM1
Chronic myeloid leukemia	0.00534529202315923	SHC4	CDKN1A	HDAC2	CDKN1B	CTBP2	CTBP1	PIK3CD	PIK3R3	PIK3R2	PIK3CB	CRKL	IKBKB	NRAS	CCND1	MECOM	AKT3	ABL1	E2F1	MAPK1	E2F3	MAPK3	STAT5A	TGFB2	MAP2K2	SMAD3	GADD45B	GAB2	NFKB1	DDB2	RUNX1	BCR	NFKBIA	CDK6	CDK4	BAX	BCL2L1
Iron uptake and transport	0.00549311196502811	SLC46A1	ATP6V0B	ATP6V1G1	ATP6V0E1	SLC11A2	MCOLN1	CP	TF	FTH1	ATP6V1B2	ATP6V1H	HMOX1	ATP6V0A4	ATP6V1E1	ATP6V0D1	ATP6V1D	ATP6V1E2	ATP6V0C	ATP6V1C1	HMOX2	ATP6V0A1	FTL
Spinocerebellar ataxia	0.00603722683428002	GTF2B	PIK3CD	RORA	PIK3CB	RBPJ	GRM1	PSMD6	KAT5	OPA1	RB1CC1	AKT3	CIC	PRKCB	KCND3	PRKCA	TRAF2	WIPI1	ATG14	PDYN	ATG13	ATXN2L	AFG3L2	PLCB4	PSMA1	PPIF	VDAC2	VDAC1	PLCB1	SLC25A4	RBPJL	BEAN1	ITPR1	PIK3R4	ITPR2	PIK3R3	ITPR3	PIK3R2	OMA1	PSMA7	ATXN3	ATXN2	GRIN2A	PSMB4	ATXN1	RELN	PSMB2	ATG101	PSMB3
Axon guidance	0.00603722683428002	SEMA5A	SEMA5B	GSK3B	PIK3CD	PIK3CB	ROBO1	SHH	RGS3	DPYSL5	CFL2	DPYSL2	PLXNC1	EPHB3	EPHA5	SEMA6B	EPHA6	SEMA6D	PRKCA	ENAH	MYL5	PARD3	MYL9	MET	EPHA3	SEMA7A	CAMK2D	SEMA3C	ROCK2	SRC	SEMA3B	GNAI3	NTN4	PIK3R3	PIK3R2	EFNA5	PRKCZ	NTN1	GNAI1	PPP3R1	ABLIM1	NRAS	PAK1	PARD6B	ABLIM2	RRAS	ABL1	PLXNA2	SLIT1
Pathways in cancer	0.00603722683428002	CALML6	IL23R	FGF1	ETS1	CRKL	IGF1R	RASSF1	EDNRB	FRAT2	RPS6KA5	CCND1	CDH1	AKT3	PIM1	PIM2	PRKACB	IL6R	MAP2K2	DAPK1	PRKCB	PRKCA	MITF	RBX1	RUNX1	BCR	MSH6	ADCY9	MSH2	COL4A2	IFNAR1	NOTCH1	CTBP2	CTBP1	MAX	EPAS1	TCF7	LPAR1	PDGFA	PIK3R3	PIK3R2	PLD1	STK4	HIF1A	RASGRP3	TERT	ABL1	DVL2	HMOX1
Cytoprotection By HMOX1 R-HSA-9707564	0.0060450225461667	COX19	CHD9	HM13	COX5A	HELZ2	RXRA	SIN3B	SIN3A	HMOX1	COX14	HMOX2	NCOA2	ABCC1	NCOA6	STAT3	PTK6	LRPPRC	NCOR2	COX7A2L	SCO2	CARM1	BLVRB	TXNIP	CYCS	MAFK	PPARA	BLVRA	COX20	NFE2L2
G-protein Mediated Events R-HSA-112040	0.00639992353060768	CAMK2D	AHCYL1	GNAI3	ITPR1	ITPR2	ADCY2	ITPR3	PRKX	CAMKK1	GNAI1	GNA14	PRKAR2B	GNA11	MAPK1	KPNA2	PRKACB	PRKCD	PRKCA	ADCY9	PLCB4	GNAL	PRKAR1B	NBEA	PRKAR1A	CAMK4	PLCB1	CALM1
Agrin in postsynaptic differentiation	0.0067630778094412	CHRNA1	LAMA5	CHRM1	LAMA2	LAMA1	LAMC3	SRC	LAMA3	PXN	LAMC1	EGFR	PAK1	DAG1	MAPK1	DMD	MAPK3	PAK4	GIT2	JUN	NRG2	CTTN	NRG3	SP1	AGRN	ARHGEF7
Small cell lung cancer	0.00704854216725454	LAMA5	CDKN1A	CDKN1B	LAMA2	LAMC3	LAMA1	MAX	LAMA3	PIK3CD	PIK3R3	PIK3R2	LAMC1	PIK3CB	IKBKB	RXRA	CCND1	AKT3	E2F1	E2F3	RXRG	ZBTB17	GADD45B	TRAF2	TRAF1	NFKB1	DDB2	NFKBIA	CDK6	COL4A2	TRAF4	TRAF3	CDK4	TRAF5	CKS2	BCL2	RARB	BAX	CYCS	ITGA6	BIRC7	BCL2L1
Clathrin-mediated Endocytosis R-HSA-8856828	0.00719760097863518	ITSN2	SCARB2	HIP1	SH3KBP1	ITSN1	CLTC	CLTA	ARRB1	STON2	WASL	FNBP1L	AP2A2	SLC2A8	LDLRAP1	ACTR3	FNBP1	SGIP1	AVPR2	EPS15L1	ARFGAP1	DNM2	EPN2	DNM3	CTTN	UBA52	CFTR	HBEGF	RAB5B	RAB5C	COPS7A	LRP2	EGFR	UBB	UBC	DVL2	PACSIN2	REPS2	UBQLN1	SNX9	EPS15	PACSIN1	REPS1	SYT2	FZD4	M6PR	HIP1R	STAM	SYNJ2
Signaling By ALK Fusions And Activated Point Mutants R-HSA-9725370	0.00719760097863518	ALK	CEBPB	HIP1	BCL2A1	IRS1	CLTC	RRBP1	KLC1	MECP2	ATIC	RNF213	MAPK1	PLCG1	MAPK3	STAT5A	NPM1	BCL11A	STAT3	EIF2AK3	MSN	FRS2	RBX1	ZC3HC1	PPFIBP1	PRKAR1A	MYH9	BIRC6	SQSTM1
Vibrio cholerae infection	0.00732330555910712	PRKX	ERO1L	SEC61A2	SEC61A1	ATP6V1H	ATP6V0A4	PLCG1	ATP6V1E1	ATP6V1E2	PRKACB	ATP6V1D	ATP6V1C1	ATP6V0A1	ATP6V0B	ATP6V1G1	ATP6V0E1	ATP6AP1	PRKCB	PRKCA	PDIA4	ADCY9	KCNQ1	ATP6V1B2	GNAS	ATP6V0D1	ATP6V0C	CFTR	TJP2
Signaling By TGFB Family Members R-HSA-9006936	0.00757698619659868	AMHR2	CCNT1	ITGB5	ZFYVE9	ITGB3	SERPINE1	UBE2D3	UBE2D1	YBX1	CHRDL1	PPP1CC	XPO1	ITGB8	ITGB6	TGIF1	TGIF2	NOG	ARHGEF18	NCOR2	PPM1A	ZFYVE16	RBL1	TFDP2	PARD3	UBA52	PPP1R15A	LTBP4	NEDD4L	LTBP3	PRKCZ	FSTL1	FSTL3	UBB	UBC	MAPK1	E2F5	MAPK3	WWTR1	TGFB2	SMAD3	SMURF1	STAT1	USP9X	CGN	SMAD6	SMAD7	FKBP1A	SKI
Activation Of NMDA Receptors And Postsynaptic Events R-HSA-442755	0.00758233451576217	CAMK2D	PRKAA1	SRC	RASGRF2	RASGRF1	PRKAG2	PRKX	KIF17	CAMKK1	PPM1F	GRIN2A	NRAS	PRKAR2B	RPS6KA2	RPS6KA1	MAPK1	KPNA2	PRKACB	GRIA4	MAPK3	ACTN2	CASK	PRKCA	GRIN2C	DLG1	PRKAR1B	NBEA	PRKAR1A	GPRIN1	CAMK4	APBA1	MAPT	CAMK1	ARHGEF7	CALM1
Myc active pathway	0.00766952414102589	MAX	ODC1	TAF9	SLC2A1	ENO1	BMI1	HSPD1	MTDH	CCNB1	LDHA	KAT5	TERT	PDCD10	PIM1	UBTF	RCC1	PMAIP1	E2F3	NBN	HSP90AA1	NPM1	SMAD3	TAF12	HSPA4	ACTL6A	CAD	HMGA1	MINA	SUPT3H	NME1	CDK4	NCL	ID2	SNAI1	BAX	TAF4B	GAPDH	PTMA	EIF4G1
Signaling by ERBB2	0.00766952414102589	GSK3B	CDKN1A	CDKN1B	PHLPP1	CUL5	SRC	MAPKAP1	ITPR1	ITPR2	ITPR3	ADCY2	FOXO3	EGFR	NRAS	UBB	ERBB3	PRKAR2B	AKT3	UBC	MLST8	THEM4	MAPK1	FYN	RICTOR	PLCG1	PRKACB	MAPK3	HSP90AA1	MAP2K2	PRKCE	PRKCD	GAB1	PRKCA	NRG2	ERBB2IP	NR4A1	ADCY9	PRKAR1B	NRG3	PRKAR1A	CAMK4	STUB1	CALM1	UBA52	HBEGF
Thyroid-stimulating hormone signaling pathway	0.00766952414102589	CDKN1B	SRC	GNAI3	ADCY2	PIK3R2	PLD1	GNAI1	RAP1GAP	IGF1R	GNA13	GNG2	RPS6KA1	GNA12	E2F1	MAPK1	JAK2	RALGDS	JAK1	MAPK3	MAP2K3	JUN	STAT1	PDE4D	KCNIP3	STAT3	FOS	GNAO1	CDK4	APEX1	GNB1	GNAS	PLCB1
Androgen receptor signaling, proteolysis, and transcription regulation	0.00766952414102589	GSK3B	CDKN1A	RNF14	ROCK2	SRC	FHL2	PIK3R2	BRCA1	EFCAB6	EGFR	CCND1	KAT5	ZMIZ1	PRDX1	BMF	PATZ1	PIAS4	NCOA2	DAXX	JUN	SMAD3	UBE2I	NCOA3	CAV1	LIMK2	STAT3	DSTN	FOS	SIRT1	ETV5	NCOR2	KAT2B	SP1	CARM1	ZNF318	STUB1	CALR	GAS6	RAN	RAD9A
Salmonella infection	0.00786449948668466	CYFIP1	NCKAP1	CXCL8	ARPC1B	CSE1L	ARPC5L	PIK3CD	WASL	PIK3CB	PIK3C2B	IKBKB	TUBA1C	TUBA1B	ACTR1B	TUBB3	AKT3	KPNA4	KPNA3	KPNA1	MAP2K3	ACTR3	VPS18	HSP90AA1	MAP2K2	ANXA2	TUBB	VPS33A	TRAF2	FOS	DYNLL1	TIRAP	DNM2	MYL5	DYNC1LI2	TUBB2A	EXOC4	PFN4	ELMO2	MYL9	GAPDH	EXOC2	PFN2	RAB7A	ARL8B	DCTN5	RAB5B	RALA	RAB5C
Mitophagy	0.00819205994610559	CITED2	SRC	FOXO3	HIF1A	GABARAP	BCL2L13	NRAS	RHOT2	TBK1	RRAS	UBB	UBC	E2F1	TBC1D17	TBC1D15	BNIP3L	GABARAPL2	FIS1	JUN	BNIP3	TFEB	EIF2AK3	MITF	SP1	TAX1BP1	TOMM7	PGAM5	SQSTM1	UBA52	ATF4	RAB7A	BCL2L1
Yersinia infection	0.00819205994610559	GSK3B	CXCL8	WIPF1	ARPC1B	ARPC5L	PIK3CD	PIK3CB	WASL	CRKL	IKBKB	TBK1	RPS6KA2	AKT3	RPS6KA1	MAP2K3	ACTR3	IL10	VAV3	MAP2K2	TRAF2	FOS	TICAM1	VAV1	ZAP70	CD8B	ELMO2	LCP2	ARHGEF7	SKAP2	ROCK2	SRC	ARHGEF28	PXN	WAS	PIK3R3	PIK3R2	PIP5K1A	MAPK1	PIP5K1B	PLCG1	MAPK3	GIT2	JUN	NFATC3	NFATC2	NFATC1	BAIAP2	NFKB1
Thrombin signaling through protease-activated receptors	0.00820567828612811	SRC	ARRB1	GNAI1	CYTH3	GNA13	GNA14	CYTH4	GNG2	GNG5	GNG4	GNA11	GNG7	GNA12	MAPK1	CYTH1	MAPK3	ARFGEF2	PRKCB	GBF1	PRKCA	F2	GNG12	GNB2	GNB1	GNB4	PLCB1	PPP1R12B
Nuclear Events (Kinase And Transcription Factor Activation) R-HSA-198725	0.00885597399820826	NAB1	NAB2	CHD4	ASCL1	RPS6KA5	PPP2R1B	RPS6KA2	RPS6KA1	MAPK1	MEF2D	MAPK3	DUSP4	MEF2C	DUSP3	JUND	FOS	DUSP6	DNM2	DUSP7	ARC	TF	VGF	GDNF	ID2	ID1	FOSB	ID3	SGK1	TRIB1	CDK5R1
Attenuation of GPCR signaling	0.00933947626307983	PRKAR1B	GRK4	PRKAR1A	PRKAR2B	PRKCB	GNAS	ARRB1	PRKCA	PRKACB
p38 gamma/delta MAPK pathway	0.00933947626307983	MAP2K3	EEF2K	CCND1	STMN1	MAPT	PKN1	MAPK12	MAPK13	SNTA1
Metabolism of vitamins and cofactors	0.00957083025903198	SLC23A2	MOCS2	PANK2	SLC46A1	PDXK	PANK3	PANK1	QPRT	SLC2A1	GPHN	PPCDC	CYB5R3	NAMPT	PNPO	ACP5	NADK	SLC19A1	SLC19A2	NMNAT2	SLC25A16	SLC5A6	MTHFD1	NMNAT1	FASN	SLC25A32	MOCS1
Metabolism	0.00957083025903198	PI4K2B	UXS1	XYLT1	ENO1	ENO2	GLS	NDST1	IL4I1	LIPC	NDST4	NAMPT	LIPG	PIP4K2A	PLCE1	DHRS4L2	XYLB	NUP214	CUBN	SDS	NUP210	MED9	HSPG2	NUP93	BCAN	MTAP	ADCY9	CLPS	MTHFD1	MTHFD2	UQCRC2	HPD	PI4K2A	LIPT1	TPH2	SHMT2	RPN1	PLA2G6	AAAS	GNS	LDHA	CYB5R3	CHST11	HLCS	NUP85	ST3GAL4	PNPO	PIP5K1A	HMOX1
Prolactin regulation of apoptosis	0.00957083025903198	TENM2	BCAR4	CITED4	BRCA1	BACH2	SPRED1	TBK1	MRPL40	CCND1	FTH1	PHLDA1	LMCD1	IER3	GET4	DUSP4	HSP90AA1	CISH	NOG	SSR3	ANK3	FNDC3A	SHISA2	PPRC1	DUSP6	RBX1	NUP93	OXA1L	AKAP9	TNIK	TRIB1	ALDH7A1	SHANK2	CEBPB	SDCCAG3	SOCS2	SOCS3	HMOX1	LRIG3	ARSG	SOCS7	MID1IP1	KLHL24	FBXO32	BCL6	PQLC1	MAFF	KLF9	BCL2
Alpha-V beta-3 integrin/OPN pathway	0.00957083025903198	VAV3	JUN	GSN	SYK	ROCK2	ITGB3	MMP2	FOS	NFKB1	NFKBIA	PLAU	SPP1	MAPK1	PIP5K1A	MAP3K14	BCAR1	CD44	MAPK3
Antiviral mechanism by interferon-stimulated genes	0.00957083025903198	EIF4A2	SEH1L	NUP188	UBA7	EIF4A3	AAAS	HERC5	UBB	NUP85	UBC	TRIM25	KPNA4	FLNB	NUP88	PLCG1	KPNA2	KPNA3	JAK1	KPNA1	MAPK3	NUP214	NUP210	STAT1	MX2	MX1	NUP93	NUP50	UBE2N	PIN1	EIF4E2	NUPL2	UBA52	EIF4G1
G alpha q pathway	0.00957083025903198	RGS17	RGS14	ITPR1	PLD5	ITPR2	ITPR3	PIK3CB	PLD6	PLD1	PRKCZ	PLD3	IKBKB	RGS3	GRK5	GRK4	GRK7	AKT3	RGS20	RGS9	RGS7	PRKCH	PRKCB	FZD4	PRKCE	AVPR2	PRKCD	PRKCA	SLC9B1	NFKB1	NFKBIA	RGS10	ORAI1	RGS12
Membrane trafficking	0.0097875471292507	CLTC	CTSZ	CLTA	ARRB1	GJA3	AP1G1	FTH1	AP1S2	AP1S1	AP3S1	SH3D19	SEC13	AP1B1	VPS37C	VPS37B	ARFGAP1	DNM2	CHMP4B	CHMP3	CHMP4A	CHMP6	UBA52	FTL	NAPA	RAB5C	TSG101	SRC	VPS4A	GNS	BLOC1S4	GJC1	BLOC1S6	SNX2	UBB	BLOC1S1	BLOC1S3	UBC	SNX9	STX4	SNX5	SEC24A	SORT1	GBF1	M6PR	DTNBP1	HIP1R	STAM	PUM1
Chronic myeloid leukemia	0.00997298541389048	SHC4	CDKN1A	HDAC2	CDKN1B	CTBP2	CTBP1	PIK3CD	PIK3R3	CBLB	PIK3R2	PIK3CB	CRKL	IKBKB	NRAS	CCND1	MECOM	AKT3	ABL1	E2F1	MAPK1	E2F3	MAPK3	STAT5A	TGFB2	MAP2K2	SMAD3	GAB2	NFKB1	RUNX1	BCR	NFKBIA	CDK6	CDK4	BCL2L1
Library-specific enrichment analyses
Library: Reactome 2022
Term	Adjusted P-value	Genes
Signal Transduction R-HSA-162582	6.602495461892005E-9	ITSN2	ZFYVE9	ITSN1	RBPJ	MYLK	PREX1	PSMD6	AKT3	PRKACB	WLS	MEF2C	RBFOX2	FNBP1	FRS2	PDYN	ZFYVE16	PRKAR1B	PRKAR1A	MYL9	SHMT2	PDGFA	AAAS	IQGAP3	RHOT2	PRKAR2B	PIP5K1A	PIP5K1B	JAG2	JUN	PRPF38B	JAG1	GPR15	VANGL1	AGO3	AGO4	FASN	PIGU	ARHGAP8	ARHGAP1	PRKAG2	HOXC13	OSBPL11	SHB	ARHGAP4	LRRC1	IKBKB	SHH	TUBA1B
RHO GTPase Cycle R-HSA-9012999	1.8954213573230287E-7	ITSN2	CYFIP1	NCKAP1	TRIO	RTKN	PLXND1	WIPF1	NCF2	ITSN1	FAM13A	MSI2	FNBP1L	ARHGAP35	DOCK10	SYDE2	PREX1	STK10	GOLGA3	SLK	OPHN1	ARHGDIA	MPZ	WDR91	FNBP1	SWAP70	ACTN1	FRS2	LEMD3	TEX2	SRRM1	DHDDS	TIAM1	OBSCN	DAAM1	WDR81	SPATA13	ELMO2	PKP4	CFTR	DDX4	SHMT2	ARHGEF28	PIK3R3	ARHGAP18	PIK3R2	ARHGAP17	RASAL2	AAAS
Signaling By Receptor Tyrosine Kinases R-HSA-9006934	1.8954213573230287E-7	CYFIP1	NCKAP1	AHCYL1	FGFRL1	CRKL	RPS6KA5	PPP2R1B	RPS6KA2	AKT3	STMN1	RPS6KA1	ATP6V1E1	PRKACB	ATP6V1E2	TNS3	MEF2C	ATP6V1G1	RBFOX2	ATP6V0E1	PRKCB	PRKCE	PRKCD	FRS2	PRKCA	GABRG3	TIAM1	ARC	ATP6V0D1	TRIB1	UBA52	MAPKAP1	PIK3R4	PDGFA	PIK3R3	PIK3R2	HIF1A	PRKCZ	APH1B	ATP6V0A4	PLCG1	RALGDS	ATP6V1C1	PAG1	ATP6V0A1	STAT5A	JUND	MEMO1	PTK6
RAC1 GTPase Cycle R-HSA-9013149	2.0416475573155224E-6	CYFIP1	NCKAP1	DOCK4	TRIO	DOCK3	NCF2	WIPF1	DOCK9	PRKCSH	RASGRF2	FAM13A	ARHGAP1	WASL	ARHGAP35	ARHGAP4	DOCK10	SYDE2	PREX1	OPHN1	ARHGDIA	MPZ	MCF2L	TAGAP	LBR	ARHGEF11	PLEKHG3	VAV3	ARHGEF10	PLEKHG4	PLEKHG1	PLEKHG2	SWAP70	ARAP2	ARHGEF19	ARHGEF18	ARAP1	LEMD3	VAV1	DHDDS	TIAM1	ARHGAP10	ALS2	SPATA13	ARHGEF7	DOCK2	RAB7A	WAS	PIK3R3
Signaling By Rho GTPases, Miro GTPases And RHOBTB3 R-HSA-9716542	2.0416475573155224E-6	ITSN2	CYFIP1	NCKAP1	TRIO	WIPF1	ITSN1	FNBP1L	MYLK	PREX1	GOLGA3	OPHN1	PPP2R1B	WDR91	FNBP1	PRKCB	ACTN1	PRKCD	FRS2	PRKCA	SRRM1	TIAM1	DYNC1LI2	DAAM1	WDR81	SPATA13	MYL9	CFTR	PFN2	SEH1L	SHMT2	PIK3R4	PIK3R3	PIK3R2	AAAS	IQGAP3	PRKCZ	ABR	RHOT2	NUP85	HMOX2	SCAI	SPTBN1	PRPF38B	STARD13	JAG1	MCAM	RCC2	PLK1
RHOA GTPase Cycle R-HSA-8980692	2.0416475573155224E-6	RTKN	TRIO	ARHGAP8	PRKCSH	RASGRF2	FAM13A	ARHGAP1	ARHGEF10L	ARHGAP35	ARHGAP4	PREX1	STK10	AKAP13	SLK	OPHN1	ARHGDIA	MCF2L	TAGAP	FLOT2	LBR	ARHGEF11	PLEKHG3	VAV3	ARHGEF10	PLEKHG4	ATP6AP1	ARAP2	ARHGEF19	ARHGEF18	ARAP1	TEX2	VAV1	DHDDS	TIAM1	ARHGAP10	OBSCN	DAAM1	ARHGEF3	ARHGEF7	DOCK2	PKN3	ROCK2	ARHGEF28	ARHGAP18	PIK3R2	AAAS	IQGAP3	ABR
Signaling By Rho GTPases R-HSA-194315	4.073465319719401E-6	ITSN2	CYFIP1	NCKAP1	TRIO	WIPF1	ITSN1	FNBP1L	MYLK	PREX1	GOLGA3	OPHN1	PPP2R1B	WDR91	FNBP1	PRKCB	ACTN1	PRKCD	FRS2	PRKCA	SRRM1	TIAM1	DYNC1LI2	DAAM1	WDR81	SPATA13	MYL9	CFTR	PFN2	SEH1L	SHMT2	PIK3R4	PIK3R3	PIK3R2	AAAS	IQGAP3	PRKCZ	ABR	NUP85	HMOX2	SCAI	SPTBN1	PRPF38B	STARD13	JAG1	MCAM	RCC2	PLK1	STAM
Membrane Trafficking R-HSA-199991	4.741841590184319E-6	ITSN2	USP6NL	APP	ITSN1	FNBP1L	GOLGA4	GJA3	FTH1	AKT3	GOLGA1	AP1S2	AP1S1	TBC1D10A	GABARAPL2	FNBP1	AP1B1	COG1	ANK2	CSNK1D	ANK3	DYNC1LI2	RIN3	UBA52	RIN2	CFTR	COPS7A	PLA2G6	GNS	GABARAP	BLOC1S4	BLOC1S6	SNX2	BLOC1S1	BLOC1S3	VTI1A	SNX9	SNX5	SPTBN1	FZD4	RAB3IP	MYO5A	RAB27A	STAM	PUM1	GJB2	TF	GJB1	CALM1
CDC42 GTPase Cycle R-HSA-9013148	6.64958943713098E-6	TRIO	WIPF1	DOCK9	PRKCSH	RASGRF2	ITSN1	ARHGAP1	WASL	FNBP1L	ARHGAP35	ARHGAP4	DOCK10	PREX1	OPHN1	SH3PXD2A	ARHGDIA	MCF2L	WDR91	TAGAP	LBR	ARHGEF11	PLEKHG3	VAV3	ARHGEF10	PLEKHG4	PLEKHG1	PLEKHG2	FNBP1	ARAP2	ARHGEF19	ARAP1	ARFGAP3	ARFGAP2	TIAM1	ARHGAP10	ARHGEF9	DAAM1	WDR81	SPATA13	CDC42EP3	ARHGEF7	RAB7A	WAS	ARHGAP17	PIK3R2	IQGAP3	FGD1	GNA13
Vesicle-mediated Transport R-HSA-5653656	6.64958943713098E-6	ITSN2	USP6NL	APP	ITSN1	FNBP1L	GOLGA4	GJA3	FTH1	AKT3	GOLGA1	AP1S2	AP1S1	TBC1D10A	GABARAPL2	FNBP1	AP1B1	COG1	ANK2	CSNK1D	ANK3	DYNC1LI2	RIN3	UBA52	RIN2	CFTR	COPS7A	PLA2G6	GNS	GABARAP	BLOC1S4	HPX	BLOC1S6	SNX2	BLOC1S1	BLOC1S3	VTI1A	SNX9	SNX5	SPTBN1	FZD4	RAB3IP	MYO5A	RAB27A	STAM	PUM1	GJB2	TF	GJB1
Disease R-HSA-1643685	5.220586764679257E-5	NCKAP1	CYFIP1	RPL5	RPL3	MAML2	WIPF1	ZFYVE9	ENO1	RBPJ	RPL8	SLC4A4	PSMD6	GPR176	TBK1	AKT3	AP1S2	AP1S1	RPL35	PRKACB	NUP214	VPS18	CUBN	DAXX	NUP210	RPL23	RPL22	HUS1	FRS2	PRKCA	ATG14	HSPG2	SND1	NUP93	BCAN	DYNC1LI2	ADCY9	PRKAR1B	PRKAR1A	FDX1	TXNIP	RPL27	MAML3	RPL29	UBA52	RHNO1	SEH1L	ANAPC16	CTBP2
Signaling By NTRKs R-HSA-166520	6.644321884883416E-5	PIGU	DOCK3	PTPRS	IRS1	NAB1	NAB2	CLTC	CLTA	IRS2	CHD4	PIK3CB	PCSK6	AP2A2	CRKL	RPS6KA5	PPP2R1B	RPS6KA2	RPS6KA1	DUSP4	MEF2C	MAP2K2	DUSP3	FRS2	FOS	DUSP6	DNM2	DUSP7	DNM3	TIAM1	ARC	MAPKAPK3	ADORA2A	VGF	RAPGEF1	TRIB1	SGK1	RALA	SRC	PIK3R2	ASCL1	NRAS	MAPK1	FYN	PLCG1	RALGDS	MEF2D	MAP2K5	MAPK3
VEGFA-VEGFR2 Pathway R-HSA-4420097	8.094769032130101E-5	PRR5	CYFIP1	NCKAP1	AHCYL1	NCF2	ROCK2	SRC	ITGB3	MAPKAP1	ITPR1	HSPB1	ITPR2	ITPR3	PIK3R2	HOXC13	PIK3CB	SHB	PRKCZ	CDH5	NRAS	AKT3	MLST8	CTNNA1	THEM4	FYN	RICTOR	PLCG1	PRKACB	WASF3	VAV3	HSP90AA1	PRKCB	SPHK1	CAV1	PRKCD	PRKCA	BAIAP2	VAV1	MAPK12	MAPK13	MAPKAPK3	ABI1	ELMO2	PKN2	PKN1	ARHGEF7	CALM1	BCAR1
Cellular Responses To Stress R-HSA-2262752	9.267201811822872E-5	RPL5	SLC46A1	RPL3	EHMT2	RPL8	PSMD6	KAT5	RPS6KA2	AKT3	CREB3L2	RPS6KA1	RPL35	CHAC1	ATP6V1E1	ATP6V1E2	RPS10	NUP214	TSPYL2	MEF2C	ATP6V1G1	ATP6V0E1	NUP210	DDX11	RPL23	PRKCD	RPL22	NUP93	DYNC1LI2	COX7A2L	RRAGC	SCO2	RRAGB	DDIT3	RRAGD	TXNIP	RPL27	RPL29	ATP6V0D1	UBA52	ATF4	SEH1L	ANAPC16	EPAS1	AAAS	HIF1A	ANAPC11	DEDD2	HELZ2
TBC/RABGAPs R-HSA-8854214	1.2127487483510733E-4	RAB5B	RAB5C	GABARAP	GGA2	RAB43	GGA1	MAP1LC3B	TBC1D13	TBC1D14	TBC1D17	RAB6B	TBC1D10A	TBC1D15	RAB8B	TBC1D16	GABARAPL2	RAB4A	TSC1	RAB33A	RAB33B	TBC1D2	RABEP1	TBC1D20	RAB35	TBC1D7	TBC1D24	RAB5A	RAB7A
Signaling By NTRK1 (TRKA) R-HSA-187037	1.709441700931491E-4	IRS1	NAB1	NAB2	CLTC	CLTA	IRS2	CHD4	PIK3CB	AP2A2	CRKL	RPS6KA5	PPP2R1B	RPS6KA2	RPS6KA1	DUSP4	MEF2C	MAP2K2	DUSP3	FRS2	FOS	DUSP6	DNM2	DUSP7	DNM3	ARC	MAPKAPK3	ADORA2A	VGF	RAPGEF1	TRIB1	SGK1	RALA	SRC	PIK3R2	ASCL1	NRAS	MAPK1	PLCG1	RALGDS	MEF2D	MAP2K5	MAPK3	NTRK2	JUND	STAT3	MAPK12	MAPK13	TF
Autophagy R-HSA-9612973	1.8287401292666524E-4	MTMR14	PRKAG2	TOMM20	RPTOR	MAP1LC3B	RB1CC1	LAMP2	MLST8	ATG3	GABARAPL2	HSP90AA1	ATG10	VPS37C	TSC1	WIPI1	VPS37B	ATG14	DYNLL1	ATG13	DYNC1LI2	IFT88	RRAGC	RRAGB	RRAGD	CHMP4B	ATG4B	PLIN3	VDAC1	PGAM5	UBE2V1	CHMP6	SQSTM1	UBA52	CFTR	PRKAA1	TSG101	EPAS1	SRC	PIK3R4	GABARAP	UBB	ATG101	UBC	MVB12B	MVB12A	ATG7	DYNC1I1	UVRAG
Cellular Responses To Stimuli R-HSA-8953897	1.8287401292666524E-4	RPL5	SLC46A1	RPL3	EHMT2	MT1X	RPL8	PSMD6	KAT5	RPS6KA2	AKT3	CREB3L2	RPS6KA1	RPL35	CHAC1	ATP6V1E1	ATP6V1E2	RPS10	NUP214	TSPYL2	MEF2C	ATP6V1G1	ATP6V0E1	NUP210	DDX11	RPL23	PRKCD	RPL22	NUP93	DYNC1LI2	COX7A2L	RRAGC	SCO2	RRAGB	DDIT3	RRAGD	TXNIP	RPL27	RPL29	ATP6V0D1	UBA52	ATF4	SEH1L	ANAPC16	EPAS1	AAAS	HIF1A	ANAPC11	DEDD2
Signaling By VEGF R-HSA-194138	2.3634335404407278E-4	PRR5	CYFIP1	NCKAP1	NRP2	AHCYL1	NCF2	ITGB3	HSPB1	HOXC13	PIK3CB	SHB	CDH5	AKT3	MLST8	PRKACB	VAV3	HSP90AA1	PRKCB	SPHK1	PRKCD	PRKCA	VAV1	MAPKAPK3	ELMO2	ARHGEF7	ROCK2	SRC	MAPKAP1	ITPR1	ITPR2	ITPR3	PIK3R2	PRKCZ	NRAS	CTNNA1	THEM4	FYN	RICTOR	PLCG1	WASF3	CAV1	VEGFB	BAIAP2	MAPK12	MAPK13	ABI1	PKN2	PKN1
Fcgamma Receptor (FCGR) Dependent Phagocytosis R-HSA-2029480	3.100119102855347E-4	CYFIP1	NCKAP1	AHCYL1	PRKCSH	WIPF1	SRC	ARPC1B	ITPR1	WAS	ITPR2	ITPR3	PIK3R2	PIK3CB	WASL	PLA2G6	PLD3	ABL1	MAPK1	FYN	PLCG1	WASF3	MAPK3	ACTR3	VAV3	HSP90AA1	SYK	MYO10	PRKCE	PRKCD	MYO5A	MYO9B	BAIAP2	VAV1	FGR	HCK	MYO1E	FCGR2A	ARPC3	ABI1	ELMO2	MYH9	CD247	NF2	PKN1
Macroautophagy R-HSA-1632852	3.260788700757506E-4	MTMR14	PRKAG2	TOMM20	RPTOR	MAP1LC3B	RB1CC1	MLST8	ATG3	GABARAPL2	HSP90AA1	ATG10	TSC1	WIPI1	ATG14	DYNLL1	ATG13	DYNC1LI2	IFT88	RRAGC	RRAGB	RRAGD	CHMP4B	ATG4B	PLIN3	VDAC1	PGAM5	UBE2V1	CHMP6	SQSTM1	UBA52	CFTR	PRKAA1	EPAS1	SRC	PIK3R4	GABARAP	UBB	ATG101	UBC	ATG7	DYNC1I1	UVRAG	DYNC1H1	RHEB	CHMP2B	UBE2N	TOMM7	ATM
Transport Of Small Molecules R-HSA-382551	4.215460214318903E-4	SLC35B2	AHCYL2	SLC46A1	AQP7	SLC4A2	ZDHHC8	AQP2	SLC4A4	PSMD6	LIPC	FTH1	LIPG	BSG	NIPAL3	ATP6V1E1	PRKACB	ATP6V1E2	SLC12A7	CUBN	ATP6V1G1	SLC6A19	ATP6V0E1	SLC34A1	SLC6A15	SLC11A2	PRKCA	RUNX1	SLC5A6	AFG3L2	ADCY9	SLC5A9	PRKAR1B	SOAT1	PRKAR1A	VDAC2	VDAC1	ATP6V0D1	UBA52	CFTR	TTYH3	ABCB6	TTYH2	NEDD4L	ABCB9	SLC5A1	SLC5A4	CYB5R2	TRPM1
Amino Acids Regulate mTORC1 R-HSA-9639288	4.215460214318903E-4	SEH1L	RPTOR	FLCN	SESN1	MLST8	ATP6V1H	SH3BP4	ATP6V1E1	FNIP1	ATP6V1E2	ATP6V1D	FNIP2	ATP6V1C1	ATP6V0B	ATP6V1G1	SEC13	ATP6V0E1	ITFG2	RRAGC	RRAGB	RHEB	RRAGD	ATP6V1B2	LAMTOR2	LAMTOR1	ATP6V0D1	DEPDC5	LAMTOR4	ATP6V0C	LAMTOR3	LAMTOR5
Rab Regulation Of Trafficking R-HSA-9007101	6.308585281819765E-4	RAB3A	DENND1A	RAB43	MAP1LC3B	MPZ	AKT3	TRAPPC12	TBC1D10A	RAB8B	DENND2D	GABARAPL2	TRAPPC2L	DENND2A	TSC1	RAB3IL1	RAB33A	RAB33B	RAB32	TBC1D2	TRAPPC6A	RABEP1	TBC1D20	ALS2	MADD	RAB35	TBC1D7	TBC1D24	RAB38	RIN3	DENND6A	RIN2	RAB7A	RAB5B	RAB5C	GABARAP	GGA2	RAB21	GGA1	TBC1D13	TBC1D14	TBC1D17	RAB6B	TBC1D15	TBC1D16	TRAPPC3	RAB4A	ANKRD27	DENND4B
RHOB GTPase Cycle R-HSA-9013026	7.634903295063535E-4	RTKN	PKN3	ROCK2	ARHGEF28	ARHGAP1	ARHGEF10L	PIK3R2	IQGAP3	ARHGAP35	AKAP13	PREX1	STK10	ABR	SLK	OPHN1	MCF2L	FLOT2	STOM	ARHGEF11	ARHGEF10	PRPF38B	STARD13	CAV1	MCAM	PCDH7	MYO9B	ARHGAP26	DHDDS	VANGL1	ANLN	DAAM1	DLC1	ARHGEF3	PKN2	PKN1	TJP2
Diseases Of Signal Transduction By Growth Factor Receptors And Second Messengers R-HSA-5663202	7.811155073318482E-4	MAML2	ZFYVE9	IRS1	CLSTN1	HDAC11	PEBP1	IRS2	RBPJ	FGF1	PPP1CC	PSMD6	HHAT	GOLGA4	PPP2R1B	AKT3	LONP1	RNF43	MAP2K2	ADAM10	FRS2	GTF2F2	SND1	RBX1	PRKAR1A	AKAP9	MAML3	UBA52	SQSTM1	NOTCH1	CTBP2	CTBP1	MAPKAP1	PSEN2	PDGFA	PIK3R3	PIK3R2	ZC3HAV1	FOXO3	KLC1	RNF213	APH1B	UBB	UBC	PLCG1	ATG7	MARK3	SPTBN1	JAG2
Downregulation Of SMAD2/3:SMAD4 Transcriptional Activity R-HSA-2173795	0.0011055369991448177	TGIF1	WWTR1	SMAD3	TGIF2	STAT1	USP9X	SERPINE1	UBE2D3	NEDD4L	UBE2D1	SMAD7	NCOR2	SKI	PPM1A	UBB	UBC	MAPK1	UBA52	TRIM33	MAPK3
Intracellular Signaling By Second Messengers R-HSA-9006925	0.0012550223065261516	AHCYL1	IRS1	CLSTN1	IRS2	IL1RAP	FGF1	PSMD6	PPP2R1B	AKT3	SCMH1	PIP4K2A	PIP4K2C	KPNA2	PRKACB	IER3	PRKCE	PRKCD	FRS2	PRKCA	ADCY9	PRKAR1B	RRAGC	PRKAR1A	RRAGB	RRAGD	UBA52	MAPKAP1	ITPR1	PDGFA	PIK3R3	ITPR2	PIK3R2	ITPR3	FOXO3	UBB	PRKAR2B	UBC	PIP5K1A	THEM4	PIP5K1B	PLCG1	CBX8	JUN	PHC2	CBX6	CBX4	CBX2	NR4A1
Regulation Of PTEN Gene Transcription R-HSA-8943724	0.0017374196872801332	HDAC5	HDAC2	CHD4	RNF2	RPTOR	MECOM	RBBP4	SCMH1	MLST8	MAPK1	MTA3	MAPK3	CBX8	CBX6	JUN	PHC2	CBX4	CBX2	GATAD2A	RRAGC	GDNF	RRAGB	RHEB	RRAGD	SNAI1	SNAI2	LAMTOR2	LAMTOR1	LAMTOR4	LAMTOR3	RCOR1	LAMTOR5
Circadian Clock R-HSA-400253	0.0018478449173625188	CRTC2	CRTC3	CHD9	SERPINE1	BHLHE41	CREM	RORA	HIF1A	NPAS2	HELZ2	PPP1CC	RXRA	UBB	NAMPT	NRIP1	UBC	MEF2D	PPARGC1A	NCOA2	SREBF1	CPT1A	MEF2C	NCOA6	CSNK1D	CSNK1E	NR1D1	KLF15	SIRT1	PER1	GDNF	CARM1	BHLHE40	CRY1	PPARA	UBA52
Opioid Signaling R-HSA-111885	0.00202069787144792	CAMK2D	AHCYL1	GNAI3	ITPR1	ITPR2	ADCY2	ITPR3	PRKX	CAMKK1	GNAI1	GNA14	PPP3R1	GNG2	PPP2R1B	GNG5	GNG4	PRKAR2B	GNA11	GNG7	PDE4B	PDE4A	MAPK1	KPNA2	PRKACB	PDE4D	PRKCD	PRKCA	PDYN	GNG12	ADCY9	PLCB4	GNAL	PRKAR1B	NBEA	PRKAR1A	CAMK4	GNB2	GNB1	PPP1R1B	GNB4	PLCB1	CALM1
Signaling By TGF-beta Receptor Complex R-HSA-170834	0.0021488385773707173	PPP1R15A	CCNT1	ITGB5	ZFYVE9	ITGB3	SERPINE1	UBE2D3	LTBP4	UBE2D1	NEDD4L	YBX1	LTBP3	PRKCZ	PPP1CC	XPO1	UBB	UBC	ITGB8	MAPK1	ITGB6	E2F5	MAPK3	TGIF1	WWTR1	TGFB2	TGIF2	SMAD3	SMURF1	STAT1	USP9X	ARHGEF18	CGN	SMAD7	NCOR2	FKBP1A	SKI	PPM1A	RBL1	TFDP2	PARD3	STUB1	UBA52	TRIM33
Translation Of Structural Proteins R-HSA-9683701	0.002162374733099615	GSK3B	ST6GAL1	ST6GALNAC2	UBE2I	PRKCSH	MOGAT1	MOGS	PARP16	HOXC13	PARP8	GANAB	UBB	UBC	CANX	ST3GAL4	ST6GALNAC3	ST3GAL1	UBA52	ST3GAL3
SARS-CoV-1 Infection R-HSA-9678108	0.0025008801111018396	GSK3B	ST6GALNAC2	PRKCSH	MOGAT1	PIK3R4	HOXC13	MAP1LC3B	GANAB	UBB	CTSL	UBC	ST3GAL4	ST3GAL1	ST3GAL3	UVRAG	ST6GAL1	UBE2I	CAV1	MOGS	PARP16	ZCRB1	PARP8	CANX	CHMP2B	CHMP4B	CHMP6	ST6GALNAC3	UBA52
RHOC GTPase Cycle R-HSA-9013106	0.0026678214960514568	RTKN	PKN3	ROCK2	ARHGEF28	ARHGAP1	ARHGAP18	ARHGEF10L	IQGAP3	ARHGAP35	AKAP13	PREX1	STK10	ABR	SLK	OPHN1	ARHGDIA	MCF2L	FLOT2	STOM	LBR	ARHGEF11	ARHGEF10	STARD13	CAV1	MCAM	MYO9B	ARHGAP26	DHDDS	VANGL1	ANLN	FMNL2	DAAM1	DLC1	PKN2	PKN1	TJP2
mTORC1-mediated Signaling R-HSA-166208	0.0032928664261250664	FKBP1A	RPTOR	EEF2K	RRAGC	RHEB	RRAGB	RRAGD	EIF4EBP1	MLST8	LAMTOR2	LAMTOR1	LAMTOR4	LAMTOR3	EIF4B	EIF4G1	LAMTOR5
FCGR3A-mediated IL10 Synthesis R-HSA-9664323	0.003473332770121781	IL10	AHCYL1	SYK	SRC	ITPR1	ITPR2	ADCY2	ITPR3	PRKX	PRKCA	FGR	HCK	ADCY9	FCGR2A	PRKAR1B	PRKAR2B	PRKAR1A	FYN	PLCG1	CD247	CALM1	PRKACB
VEGFR2 Mediated Cell Proliferation R-HSA-5218921	0.004424778447574451	AHCYL1	PRKCB	SRC	SPHK1	PRKCD	ITPR1	ITPR2	ITPR3	PRKCA	PRKCZ	NRAS	PLCG1	CALM1
VEGFR2 Mediated Vascular Permeability R-HSA-5218920	0.005223915792229541	PRR5	VAV3	HSP90AA1	MAPKAP1	CAV1	HOXC13	VAV1	CDH5	AKT3	CTNNA1	MLST8	THEM4	RICTOR	PKN2	PKN1	ARHGEF7	CALM1
Cytoprotection By HMOX1 R-HSA-9707564	0.006045022546166708	COX19	CHD9	HM13	COX5A	HELZ2	RXRA	SIN3B	SIN3A	HMOX1	COX14	HMOX2	NCOA2	ABCC1	NCOA6	STAT3	PTK6	LRPPRC	NCOR2	COX7A2L	SCO2	CARM1	BLVRB	TXNIP	CYCS	MAFK	PPARA	BLVRA	COX20	NFE2L2
G-protein Mediated Events R-HSA-112040	0.006399923530607686	CAMK2D	AHCYL1	GNAI3	ITPR1	ITPR2	ADCY2	ITPR3	PRKX	CAMKK1	GNAI1	GNA14	PRKAR2B	GNA11	MAPK1	KPNA2	PRKACB	PRKCD	PRKCA	ADCY9	PLCB4	GNAL	PRKAR1B	NBEA	PRKAR1A	CAMK4	PLCB1	CALM1
Clathrin-mediated Endocytosis R-HSA-8856828	0.007197600978635187	ITSN2	SCARB2	HIP1	SH3KBP1	ITSN1	CLTC	CLTA	ARRB1	STON2	WASL	FNBP1L	AP2A2	SLC2A8	LDLRAP1	ACTR3	FNBP1	SGIP1	AVPR2	EPS15L1	ARFGAP1	DNM2	EPN2	DNM3	CTTN	UBA52	CFTR	HBEGF	RAB5B	RAB5C	COPS7A	LRP2	EGFR	UBB	UBC	DVL2	PACSIN2	REPS2	UBQLN1	SNX9	EPS15	PACSIN1	REPS1	SYT2	FZD4	M6PR	HIP1R	STAM	SYNJ2
Signaling By ALK Fusions And Activated Point Mutants R-HSA-9725370	0.007197600978635187	ALK	CEBPB	HIP1	BCL2A1	IRS1	CLTC	RRBP1	KLC1	MECP2	ATIC	RNF213	MAPK1	PLCG1	MAPK3	STAT5A	NPM1	BCL11A	STAT3	EIF2AK3	MSN	FRS2	RBX1	ZC3HC1	PPFIBP1	PRKAR1A	MYH9	BIRC6	SQSTM1
Signaling By TGFB Family Members R-HSA-9006936	0.007576986196598687	AMHR2	CCNT1	ITGB5	ZFYVE9	ITGB3	SERPINE1	UBE2D3	UBE2D1	YBX1	CHRDL1	PPP1CC	XPO1	ITGB8	ITGB6	TGIF1	TGIF2	NOG	ARHGEF18	NCOR2	PPM1A	ZFYVE16	RBL1	TFDP2	PARD3	UBA52	PPP1R15A	LTBP4	NEDD4L	LTBP3	PRKCZ	FSTL1	FSTL3	UBB	UBC	MAPK1	E2F5	MAPK3	WWTR1	TGFB2	SMAD3	SMURF1	STAT1	USP9X	CGN	SMAD6	SMAD7	FKBP1A	SKI
Activation Of NMDA Receptors And Postsynaptic Events R-HSA-442755	0.007582334515762174	CAMK2D	PRKAA1	SRC	RASGRF2	RASGRF1	PRKAG2	PRKX	KIF17	CAMKK1	PPM1F	GRIN2A	NRAS	PRKAR2B	RPS6KA2	RPS6KA1	MAPK1	KPNA2	PRKACB	GRIA4	MAPK3	ACTN2	CASK	PRKCA	GRIN2C	DLG1	PRKAR1B	NBEA	PRKAR1A	GPRIN1	CAMK4	APBA1	MAPT	CAMK1	ARHGEF7	CALM1
Nuclear Events (Kinase And Transcription Factor Activation) R-HSA-198725	0.008855973998208264	NAB1	NAB2	CHD4	ASCL1	RPS6KA5	PPP2R1B	RPS6KA2	RPS6KA1	MAPK1	MEF2D	MAPK3	DUSP4	MEF2C	DUSP3	JUND	FOS	DUSP6	DNM2	DUSP7	ARC	TF	VGF	GDNF	ID2	ID1	FOSB	ID3	SGK1	TRIB1	CDK5R1
Library: Bioplanet 2019
Term	Adjusted P-value	Genes
Interleukin-2 signaling pathway	5.260990787389879E-8	APP	TES	ECI1	ULK4	SERPINE1	PRF1	CRKL	ICAM1	GLS	PREX1	AKT3	NAMPT	CDK20	PDK4	BCAP29	FAM53B	IER3	DAXX	PRKCB	ACSL1	ACTN1	PRKCE	PRKCD	ANK2	PRKCA	ZNF12	MTHFD1	MTHFD2	NINJ1	MALL	RIN3	TRIB2	ATF4	MACF1	ZNF394	PIK3R3	PIK3R2	TXN	SNX4	TERT	MAP2	SFN	SLAMF1	STAT5A	CDK17	TRAP1	JUN	JUND
Lysosome	5.260990787389879E-8	SCARB2	HEXB	CLTC	CTSZ	CLTA	CTSV	NAGPA	AP4M1	LAPTM4A	GNPTAB	LAMP1	NAGLU	GM2A	AP1G1	CTSL	LAMP3	SMPD1	LAMP2	AP1S2	AP1S1	ACP5	AP3S1	CTSF	CTSD	CTSC	CTSB	ARSA	ATP6V0B	ATP6AP1	GAA	SLC11A2	AP1B1	SUMF1	NPC1	NPC2	ATP6V0D1	ATP6V0C	CD63	ASAH1	GBA	ABCB9	GNS	AP3M2	GGA2	CLN3	GGA1	NEU1	PSAP
Signaling by NGF	1.8976309387814558E-5	TRIO	IRS1	ITSN1	IRS2	PREX1	RPS6KA5	PPP2R1B	RPS6KA2	ARHGDIA	AKT3	RPS6KA1	PRKACB	MEF2C	MAP2K2	PRKCE	PRKCD	FRS2	PRKCA	TIAM1	ADCY9	OBSCN	PRKAR1B	MAPKAPK3	PRKAR1A	UBA52	SQSTM1	MAPKAP1	ITPR1	PSEN2	ITPR2	PIK3R2	ITPR3	FOXO3	RTN4	ABR	APH1B	UBB	PRKAR2B	UBC	THEM4	PLCG1	RALGDS	MAP2K5	NFKB1	NFKBIA	NR4A1	CALM1	DNAL4
BDNF signaling pathway	5.7788747661881865E-5	TRAF3IP2	SERPINE1	PLAT	RORB	RIMS3	PPP2R1B	RCC1	JUNB	IER2	FADS1	CHGB	TMOD1	PNISR	S100A2	HPCAL1	RPSA	ANK3	FNDC3A	PDIA4	DDIT3	TXNIP	ADNP	TRIB2	IGSF3	INSIG1	GATA2	FOXO3	STIP1	PTDSS1	NTHL1	SSR1	ZKSCAN1	JUN	LRBA	GFPT1	NR1D2	FOXN3	NR4A1	NR4A3	ID2	MAFF	HBP1	HYOU1	CSPG4	CALR	TGFBI	OSBPL1A	CD200
TGF-beta regulation of extracellular matrix	1.2005656924751346E-4	RPL5	SERPINE1	IFIT3	NUDT3	LGALS3	GOLGA4	DPYSL2	STMN1	JUNB	MYOZ2	TBC1D10A	CDK5RAP2	ATG3	GABARAPL2	DAPK1	ZNF10	ANK3	GTPBP2	TM4SF1	INPP4B	BTD	MTHFD2	NINJ2	DDIT4	NINJ1	PRKD1	ZFPM2	SKAP1	ZNF395	GYPC	SDC4	CTBP1	LPAR1	PDGFA	PPL	UGCG	C6	RRAS	EPB41L2	SSR1	DHX38	GPM6B	JAG1	FZD7	MICAL2	EXT1	UCK2	TF
G-protein signaling pathways	8.005936480138372E-4	GNAZ	AKAP8	GNAI3	ITPR1	ADCY2	AKAP6	PRKCZ	GNAI1	AKAP1	SLC9A1	AKAP12	GNA13	AKAP13	GNA14	AKAP10	NRAS	GNG5	RRAS	GNG4	PRKAR2B	GNA11	GNG7	GNA12	PDE4B	PDE4A	PDE8A	PRKACB	PRKCH	PRKCB	PDE4D	PRKCE	PRKCD	PRKCA	GNG12	GNAO1	ADCY9	GNAL	PRKAR1B	PRKAR1A	PRKD3	GNB2	AKAP9	GNB1	GNAS	PRKD1	CALM1	PDE7A
NGF signaling via TRKA from the plasma membrane	8.005936480138372E-4	GSK3B	CDKN1A	CDKN1B	IRS1	CLTC	CLTA	IRS2	PIK3CB	AP2A2	RPS6KA5	PPP2R1B	RPS6KA2	AKT3	RPS6KA1	MLST8	PRKACB	DUSP4	MEF2C	MAP2K2	DUSP3	PRKCE	PRKCD	FRS2	PRKCA	DUSP6	DNM2	DUSP7	DNM3	ADCY9	MAPKAPK3	PRKAR1B	ADORA2A	PRKAR1A	RAPGEF1	RALA	PHLPP1	SRC	MAPKAP1	ITPR1	ITPR2	ITPR3	PIK3R2	ADCY2	FOXO3	NRAS	PRKAR2B	THEM4	MAPK1
Circadian rhythm	8.21020119458475E-4	ATF2	CHD9	SERPINE1	BHLHE41	RORA	RORB	HIF1A	NPAS2	HELZ2	DBP	RXRA	UBB	NAMPT	UBC	MEF2D	PPARGC1A	CCRN4L	NCOA2	SREBF1	CPT1A	MEF2C	NCOA6	NCOA3	CSNK1D	CSNK1E	NR1D1	RBX1	PER1	PER3	CARM1	BHLHE40	CRY1	PPARA	UBA52
Nucleotide metabolism	8.893627389319034E-4	DTYMK	GDA	AK1	ADK	AK2	GMPS	GMPR	AK5	TXN	TYMS	NT5C	ATIC	PPAT	TK2	NT5M	UPP1	ADSL	GPX1	AGXT2	TXNRD1	CAD	GSR	NME2	AMPD2	NME4	DCK	PAICS	APRT	NME1	DCTD	UCK2	IMPDH2	CAT	DPYD	UMPS	GART	ADA
Lipid and lipoprotein metabolism	8.893627389319034E-4	PI4K2B	SCARB1	SLC27A1	LPGAT1	CERK	ECI1	PITPNB	RORA	PLB1	FADS2	PPP1CC	LIPC	OSBP	PIP4K2A	HADH	PRKACB	FADS1	CUBN	ARSA	CPT1A	ABCG5	PHYH	DGAT2	PCYT2	ACSL1	ACSL6	MED9	HSPG2	PISD	INPP4B	CLPS	RBP2	PLA2G10	PRKD1	PI4K2A	LHB	PIK3R4	PIK3R3	LPL	PIK3R2	PLD6	PLA2G6	PLD1	NPAS2	ACACA	PLD3	HELZ2	NEU3
EGF/EGFR signaling pathway	9.627770448375675E-4	USP6NL	ERRFI1	SH3KBP1	PEBP1	CRKL	PIK3C2B	ELK4	RPS6KA5	RPS6KA2	RPS6KA1	STMN1	PLCE1	MYBL2	JAK2	JAK1	VAV3	MAP2K2	PRKCB	PRKCD	GAB1	PRKCA	EPS15L1	FOS	GAB2	VAV1	PLSCR1	RALA	STXBP1	TWIST1	PIK3R2	PLD1	PRKCZ	EGFR	ATXN2	ABL1	E2F1	REPS2	MAPK1	CSK	RICTOR	PLCG1	RALGDS	EPS15	MAP2K5	MAPK4	STAT5A	JUN	JUND
Signaling by EGFR in cancer	0.0010554500436044058	GSK3B	CDKN1A	CDKN1B	SH3KBP1	CLTC	CLTA	AP2A2	AKT3	MLST8	PRKACB	HSP90AA1	MAP2K2	PRKCE	PRKCD	GAB1	ADAM10	PRKCA	EPS15L1	ADCY9	PRKAR1B	PRKAR1A	ADAM12	ARHGEF7	UBA52	PHLPP1	SRC	MAPKAP1	PXN	ITPR1	ITPR2	ITPR3	ADCY2	FOXO3	EGFR	NRAS	UBB	PRKAR2B	UBC	LRIG1	THEM4	MAPK1	CSK	RICTOR	PLCG1	EPS15	PAG1	MAPK3	STAM
PDGFB signaling pathway	0.0014655396031503303	USP6NL	NCKAP1	DOCK4	ARPC1B	ITGB3	PIK3CD	PTPRJ	PIK3CB	WASL	ARHGAP35	YWHAQ	ARHGDIA	GRB10	JAK2	YWHAH	ACTR3	MAP2K2	PRKCE	SPHK1	PRKCD	GAB1	PRKCA	ACTN4	ARAP1	FOS	DNM2	FGR	HCK	CTTN	RAPGEF1	BLK	SRC	PIK3R3	PIK3R2	NRAS	PAK1	ABL1	MAPK1	SFN	CSK	FYN	PLCG1	PAG1	MAPK3	STAT5A	PTPN1	JUN	RAB4A
Phospholipid metabolism	0.0015102067675685706	PI4K2B	SLC44A3	LPGAT1	CERK	SLC44A1	PITPNB	HEXB	MTMR14	PIK3CD	PIK3CB	PLB1	PIK3C2B	GM2A	SPTLC3	SMPD1	OSBP	PIP4K2A	ARSA	CERS4	PCYT1A	DGAT2	PCYT2	SPHK1	PLA2G4C	GPCPD1	SUMF2	PISD	SUMF1	INPP4B	PPAP2B	PLA2G10	PRKD1	PI4K2A	MGLL	CERS2	AGPAT5	AGPAT6	VAC14	ASAH1	SGMS1	AGPAT9	PLA2G1B	GBA	PIK3R4	PIK3R3	PIK3R2	PLD6	PLA2G6
mTOR signaling pathway	0.0015102067675685706	EIF4A2	PRR5	IRS1	PIK3CD	PIK3CB	IKBKB	RPTOR	DEPTOR	EEF2K	YWHAQ	RPS6KA2	RB1CC1	AKT3	RPS6KA1	MLST8	YWHAH	SREBF1	MAP2K2	PRKCA	TSC1	ATG13	CLIP1	RRAGC	RRAGB	DDIT4	RRAGD	ULK3	EIF4E2	SGK1	PRKAA1	MAPKAP1	PXN	PIK3R3	PIK3R2	PLD1	HIF1A	NRAS	EIF4EBP1	MAPK1	SFN	RICTOR	PPARGC1A	EIF4B	MAPK3	BNIP3	VEGFB	EEF2	FKBP1A
Fc gamma receptor-mediated phagocytosis	0.0015102067675685706	ARPC1B	ARPC5L	ASAP3	WAS	PIK3CD	PIK3R3	ASAP1	PIK3R2	PIK3CB	WASL	ASAP2	PLA2G6	PLD1	CRKL	PAK1	SCIN	CFL2	AKT3	MAPK1	PIP5K1A	PIP5K1B	PLCG1	WASF3	MAPK3	VAV3	VASP	MARCKSL1	GSN	SYK	MYO10	PRKCB	PRKCE	SPHK1	LIMK2	PRKCD	PRKCA	GAB2	VAV1	DNM2	DNM3	HCK	FCGR2A	ARPC3	PPAP2B	DOCK2
LPA receptor mediated events	0.0015102067675685706	GSK3B	GNAZ	CXCL8	SRC	PXN	GNAI3	LPAR1	ADCY2	PIK3CB	EGFR	GNAI1	GNA13	GNA14	GNG2	GNA11	GNA12	PLCG1	JUN	MMP2	PRKCE	PRKCD	GAB1	FOS	NFKB1	GNAO1	NFKBIA	TIAM1	ADCY9	GNB1	TRIP6	MAPT	PRKD1	BCAR1	HBEGF
Calcineurin-dependent NFAT signaling role in lymphocytes	0.0015168868627316778	GSK3B	PRKCZ	CABIN1	PPP3R1	XPO1	YWHAQ	PIM1	CHP1	SFN	KPNA2	MEF2D	YWHAH	MAPK3	NUP214	PRKCH	PRKCB	CSNK1A1	PRKCE	PRKCD	NFATC3	NFATC2	PRKCA	NFATC1	FKBP1A	NR4A1	RCAN1	CAMK4	BCL2	RAN	BCL2L1
ERBB1 downstream pathway	0.0018619842990839383	USP6NL	ATF2	NCKAP1	ARF4	ARPC1B	PEBP1	PIK3CD	PIK3CB	WASL	RPS6KA4	RPS6KA5	YWHAQ	CAPN2	MLST8	YWHAH	ACTR3	MEF2C	MAP2K2	DUSP1	PRKCD	GAB1	PRKCA	FOS	DUSP6	RALA	SRC	MAPKAP1	PIK3R3	PIK3R2	PLD1	PRKCZ	EGFR	SLC9A1	NRAS	CHN2	MAPK1	SFN	RICTOR	RALGDS	MAP2K5	MAPK3	JUN	STAT1	STAT3	BAIAP2	ARPC3	ABI1	RAB5A
Rho GTPase cycle	0.0018619842990839383	TRIO	ARHGAP8	RASGRF2	FAM13A	ITSN1	RASGRF1	ARHGAP1	ARHGAP35	ARHGAP4	SYDE2	PREX1	AKAP13	OPHN1	ARHGDIA	MCF2L	TAGAP	ARHGEF11	VAV3	PLEKHG2	ARAP2	ARHGEF18	ARAP1	RHOF	VAV1	BCR	TIAM1	ARHGAP10	ARHGEF9	OBSCN	ARHGEF3	ARHGEF7	RHOQ	ARHGAP18	ARHGAP17	PIK3R2	ARHGAP15	RHOBTB1	FGD1	ARHGAP12	RHOBTB2	INPP5B	ABR	FGD4	RHOT2	CHN2	CHN1	SRGAP1	STARD13
Signaling by TGF-beta receptor complex	0.0018619842990839383	PPP1R15A	CCNT1	ZFYVE9	SERPINE1	UBE2D3	UBE2D1	NEDD4L	PRKCZ	PPP1CC	XPO1	UBB	UBC	E2F5	JUNB	TGIF1	WWTR1	TGIF2	SMAD3	SMURF1	USP9X	ARHGEF18	CGN	SMAD7	NCOR2	FKBP1A	SKI	PPM1A	RBL1	TFDP2	SP1	PARD3	STUB1	UBA52	TRIM33
Clathrin derived vesicle budding	0.0018638622235538638	NAPA	RAB5C	CLTC	CTSZ	CLTA	ARRB1	GNS	BLOC1S4	BLOC1S6	SNX2	AP1G1	BLOC1S1	FTH1	BLOC1S3	AP1S2	AP1S1	SNX9	STX4	AP3S1	SNX5	SH3D19	SORT1	GBF1	AP1B1	DTNBP1	HIP1R	M6PR	PUM1	IGF2R	DNM2	FTL	PICALM
EGFR1 pathway	0.0018638622235538638	CDKN1A	ITGB5	PPP1R10	AMD1	ARHGAP1	HSPB1	MT1X	CCND1	PLAU	PPAT	COTL1	TIMP3	MYBL2	PHLDA1	IER3	DUSP4	ADSL	ACOT7	MME	DUSP1	TUBB	CAD	HPCAL1	ZNF10	EMP1	TUBG1	DUSP6	PPAP2B	NINJ1	TXNIP	LUC7L3	MAPT	SQSTM1	TRIB2	MET	MGLL	HBEGF	GRN	SDC4	SLC20A1	ZFP36L2	EGFR	ZFP36L1	REPIN1	MAP2	E2F1	SPP1	HAS2
Fatty acid, triacylglycerol, and ketone body metabolism	0.00206016710952453	SLC27A1	CHD9	ECI1	FHL2	PRKAG2	RORA	MED15	MED11	MED13	SIN3B	SIN3A	MED10	HADH	TEAD1	FADS1	TEAD4	ELOVL1	NCOA2	SREBF1	CPT1A	DGAT2	ELOVL4	HMGCS1	ACSL1	NCOA6	NCOA3	ACSL6	MED9	ELOVL6	MED27	MED26	SREBF2	NCOR2	MED25	BDH1	PCCA	ACOX1	PCCB	PPARA	AGPAT5	YAP1	AGPAT6	ECHS1	AGPAT9	AGPAT2	ACACA	NPAS2	AGPAT3
Adipogenesis	0.0021887699176351035	CDKN1A	IRS1	SERPINE1	IRS2	RORA	NAMPT	NCOA2	SREBF1	MBNL1	MEF2C	EBF1	GTF3A	MIF	KLF15	NCOR2	RBL1	DDIT3	RARA	PPARA	PPARD	CEBPB	EPAS1	ASIP	LPL	TWIST1	GATA2	HIF1A	AGPAT2	SOCS3	SOCS1	RXRA	LMNA	NRIP1	E2F1	SPOCK1	STAT6	PCK1	PPARGC1A	MEF2D	RXRG	STAT5A	WWTR1	SMAD3	GADD45B	STAT1	STAT3	HMGA1	AGT
Telomerase regulation	0.0021887699176351035	BLM	HDAC2	CDKN1B	MAX	PINX1	SMG5	EGFR	CCND1	SIN3B	RBBP4	TERT	SIN3A	ABL1	E2F1	MAPK1	NBN	MAPK3	HSP90AA1	ACD	JUN	SMAD3	XRCC5	HUS1	FOS	TERF2	NFKB1	SAP30	ZNFX1	DKC1	SP1	NCL	ATM	MXD1	RAD9A
CDC42 activity regulation	0.0021887699176351035	BCAR3	ITSN2	FARP2	VAV3	DOCK9	ITSN1	ARHGAP1	ARHGAP17	FGD1	NME1	DOCK10	ARHGEF9	DNMBP	APC	ARHGDIA	MCF2L	SPATA13	PLCG1	ARHGEF7
Endocytosis	0.0023525646136270265	ZFYVE9	SH3KBP1	CLTC	CLTA	CBLB	ARRB1	AP2A2	RAB22A	IGF1R	EEA1	CHMP1B	PSD3	LDLRAP1	SH3GLB2	PDCD6IP	ARAP2	VPS37C	HLA-A	ARAP1	VPS37B	ARFGAP3	HLA-G	ARFGAP1	ARFGAP2	DNM2	EPN2	DNM3	ACAP3	ACAP2	ZFYVE16	RABEP1	PARD3	KIT	CHMP4B	CHMP3	CHMP4A	CHMP6	MET	RAB7A	RAB5B	RAB5C	TSG101	SRC	VPS4A	ASAP3	AGAP1	NEDD4L	ASAP1
HIF-1 transcriptional activity in hypoxia	0.0038177845936320453	PFKFB3	FECH	CITED2	ITGB2	SERPINE1	BHLHE41	SLC2A1	ADM	RORA	ENO1	GATA2	ETS1	HIF1A	HK2	HK1	LDHA	TERT	HNF4A	HMOX1	PGM1	NCOA2	JUN	NPM1	SMAD3	BNIP3	FOS	CP	TF	SP1	ID2	LEP	BHLHE40	ALDOA
Golgi-associated vesicle biogenesis	0.0042446316352749295	NAPA	CLTC	AP1B1	DTNBP1	CLTA	ARRB1	PUM1	DNM2	BLOC1S4	BLOC1S6	AP1G1	BLOC1S1	BLOC1S3	SH3D19
Transcriptional activity of SMAD2/SMAD3-SMAD4 heterotrimer	0.004536691339938162	TGIF1	WWTR1	SMAD3	TGIF2	CCNT1	USP9X	SERPINE1	UBE2D3	NEDD4L	UBE2D1	SMAD7	NCOR2	SKI	PPM1A	RBL1	UBB	TFDP2	SP1	UBC	E2F5	JUNB	UBA52	TRIM33
RhoA activity regulation	0.004536691339938162	ARHGAP8	CDKN1B	TRIO	ARHGEF28	ARHGEF10L	ARHGAP35	ARHGAP4	ABR	AKAP13	OPHN1	ARHGDIA	MCF2L	SRGAP1	ARHGEF11	VAV3	ARHGEF10	FARP1	ARHGEF18	MYO9B	ARAP1	VAV1	BCR	OBSCN	DLC1	ARHGEF3
Iron uptake and transport	0.005493111965028115	SLC46A1	ATP6V0B	ATP6V1G1	ATP6V0E1	SLC11A2	MCOLN1	CP	TF	FTH1	ATP6V1B2	ATP6V1H	HMOX1	ATP6V0A4	ATP6V1E1	ATP6V0D1	ATP6V1D	ATP6V1E2	ATP6V0C	ATP6V1C1	HMOX2	ATP6V0A1	FTL
Agrin in postsynaptic differentiation	0.006763077809441201	CHRNA1	LAMA5	CHRM1	LAMA2	LAMA1	LAMC3	SRC	LAMA3	PXN	LAMC1	EGFR	PAK1	DAG1	MAPK1	DMD	MAPK3	PAK4	GIT2	JUN	NRG2	CTTN	NRG3	SP1	AGRN	ARHGEF7
Vibrio cholerae infection	0.007323305559107126	PRKX	ERO1L	SEC61A2	SEC61A1	ATP6V1H	ATP6V0A4	PLCG1	ATP6V1E1	ATP6V1E2	PRKACB	ATP6V1D	ATP6V1C1	ATP6V0A1	ATP6V0B	ATP6V1G1	ATP6V0E1	ATP6AP1	PRKCB	PRKCA	PDIA4	ADCY9	KCNQ1	ATP6V1B2	GNAS	ATP6V0D1	ATP6V0C	CFTR	TJP2
Myc active pathway	0.0076695241410258954	MAX	ODC1	TAF9	SLC2A1	ENO1	BMI1	HSPD1	MTDH	CCNB1	LDHA	KAT5	TERT	PDCD10	PIM1	UBTF	RCC1	PMAIP1	E2F3	NBN	HSP90AA1	NPM1	SMAD3	TAF12	HSPA4	ACTL6A	CAD	HMGA1	MINA	SUPT3H	NME1	CDK4	NCL	ID2	SNAI1	BAX	TAF4B	GAPDH	PTMA	EIF4G1
Signaling by ERBB2	0.0076695241410258954	GSK3B	CDKN1A	CDKN1B	PHLPP1	CUL5	SRC	MAPKAP1	ITPR1	ITPR2	ITPR3	ADCY2	FOXO3	EGFR	NRAS	UBB	ERBB3	PRKAR2B	AKT3	UBC	MLST8	THEM4	MAPK1	FYN	RICTOR	PLCG1	PRKACB	MAPK3	HSP90AA1	MAP2K2	PRKCE	PRKCD	GAB1	PRKCA	NRG2	ERBB2IP	NR4A1	ADCY9	PRKAR1B	NRG3	PRKAR1A	CAMK4	STUB1	CALM1	UBA52	HBEGF
Thyroid-stimulating hormone signaling pathway	0.0076695241410258954	CDKN1B	SRC	GNAI3	ADCY2	PIK3R2	PLD1	GNAI1	RAP1GAP	IGF1R	GNA13	GNG2	RPS6KA1	GNA12	E2F1	MAPK1	JAK2	RALGDS	JAK1	MAPK3	MAP2K3	JUN	STAT1	PDE4D	KCNIP3	STAT3	FOS	GNAO1	CDK4	APEX1	GNB1	GNAS	PLCB1
Androgen receptor signaling, proteolysis, and transcription regulation	0.0076695241410258954	GSK3B	CDKN1A	RNF14	ROCK2	SRC	FHL2	PIK3R2	BRCA1	EFCAB6	EGFR	CCND1	KAT5	ZMIZ1	PRDX1	BMF	PATZ1	PIAS4	NCOA2	DAXX	JUN	SMAD3	UBE2I	NCOA3	CAV1	LIMK2	STAT3	DSTN	FOS	SIRT1	ETV5	NCOR2	KAT2B	SP1	CARM1	ZNF318	STUB1	CALR	GAS6	RAN	RAD9A
Thrombin signaling through protease-activated receptors	0.008205678286128115	SRC	ARRB1	GNAI1	CYTH3	GNA13	GNA14	CYTH4	GNG2	GNG5	GNG4	GNA11	GNG7	GNA12	MAPK1	CYTH1	MAPK3	ARFGEF2	PRKCB	GBF1	PRKCA	F2	GNG12	GNB2	GNB1	GNB4	PLCB1	PPP1R12B
Attenuation of GPCR signaling	0.009339476263079837	PRKAR1B	GRK4	PRKAR1A	PRKAR2B	PRKCB	GNAS	ARRB1	PRKCA	PRKACB
p38 gamma/delta MAPK pathway	0.009339476263079837	MAP2K3	EEF2K	CCND1	STMN1	MAPT	PKN1	MAPK12	MAPK13	SNTA1
Metabolism of vitamins and cofactors	0.009570830259031986	SLC23A2	MOCS2	PANK2	SLC46A1	PDXK	PANK3	PANK1	QPRT	SLC2A1	GPHN	PPCDC	CYB5R3	NAMPT	PNPO	ACP5	NADK	SLC19A1	SLC19A2	NMNAT2	SLC25A16	SLC5A6	MTHFD1	NMNAT1	FASN	SLC25A32	MOCS1
Metabolism	0.009570830259031986	PI4K2B	UXS1	XYLT1	ENO1	ENO2	GLS	NDST1	IL4I1	LIPC	NDST4	NAMPT	LIPG	PIP4K2A	PLCE1	DHRS4L2	XYLB	NUP214	CUBN	SDS	NUP210	MED9	HSPG2	NUP93	BCAN	MTAP	ADCY9	CLPS	MTHFD1	MTHFD2	UQCRC2	HPD	PI4K2A	LIPT1	TPH2	SHMT2	RPN1	PLA2G6	AAAS	GNS	LDHA	CYB5R3	CHST11	HLCS	NUP85	ST3GAL4	PNPO	PIP5K1A	HMOX1
Prolactin regulation of apoptosis	0.009570830259031986	TENM2	BCAR4	CITED4	BRCA1	BACH2	SPRED1	TBK1	MRPL40	CCND1	FTH1	PHLDA1	LMCD1	IER3	GET4	DUSP4	HSP90AA1	CISH	NOG	SSR3	ANK3	FNDC3A	SHISA2	PPRC1	DUSP6	RBX1	NUP93	OXA1L	AKAP9	TNIK	TRIB1	ALDH7A1	SHANK2	CEBPB	SDCCAG3	SOCS2	SOCS3	HMOX1	LRIG3	ARSG	SOCS7	MID1IP1	KLHL24	FBXO32	BCL6	PQLC1	MAFF	KLF9	BCL2
Alpha-V beta-3 integrin/OPN pathway	0.009570830259031986	VAV3	JUN	GSN	SYK	ROCK2	ITGB3	MMP2	FOS	NFKB1	NFKBIA	PLAU	SPP1	MAPK1	PIP5K1A	MAP3K14	BCAR1	CD44	MAPK3
Antiviral mechanism by interferon-stimulated genes	0.009570830259031986	EIF4A2	SEH1L	NUP188	UBA7	EIF4A3	AAAS	HERC5	UBB	NUP85	UBC	TRIM25	KPNA4	FLNB	NUP88	PLCG1	KPNA2	KPNA3	JAK1	KPNA1	MAPK3	NUP214	NUP210	STAT1	MX2	MX1	NUP93	NUP50	UBE2N	PIN1	EIF4E2	NUPL2	UBA52	EIF4G1
G alpha q pathway	0.009570830259031986	RGS17	RGS14	ITPR1	PLD5	ITPR2	ITPR3	PIK3CB	PLD6	PLD1	PRKCZ	PLD3	IKBKB	RGS3	GRK5	GRK4	GRK7	AKT3	RGS20	RGS9	RGS7	PRKCH	PRKCB	FZD4	PRKCE	AVPR2	PRKCD	PRKCA	SLC9B1	NFKB1	NFKBIA	RGS10	ORAI1	RGS12
Membrane trafficking	0.009787547129250701	CLTC	CTSZ	CLTA	ARRB1	GJA3	AP1G1	FTH1	AP1S2	AP1S1	AP3S1	SH3D19	SEC13	AP1B1	VPS37C	VPS37B	ARFGAP1	DNM2	CHMP4B	CHMP3	CHMP4A	CHMP6	UBA52	FTL	NAPA	RAB5C	TSG101	SRC	VPS4A	GNS	BLOC1S4	GJC1	BLOC1S6	SNX2	UBB	BLOC1S1	BLOC1S3	UBC	SNX9	STX4	SNX5	SEC24A	SORT1	GBF1	M6PR	DTNBP1	HIP1R	STAM	PUM1
Chronic myeloid leukemia	0.009972985413890485	SHC4	CDKN1A	HDAC2	CDKN1B	CTBP2	CTBP1	PIK3CD	PIK3R3	CBLB	PIK3R2	PIK3CB	CRKL	IKBKB	NRAS	CCND1	MECOM	AKT3	ABL1	E2F1	MAPK1	E2F3	MAPK3	STAT5A	TGFB2	MAP2K2	SMAD3	GAB2	NFKB1	RUNX1	BCR	NFKBIA	CDK6	CDK4	BCL2L1
Library: WikiPathway 2021
Term	Adjusted P-value	Genes
VEGFA-VEGFR2 Signaling Pathway WP3888	5.196419325165965E-7	ATF2	RPL5	TRAF3IP2	NCF2	CTNND1	ARPC5L	ETS1	SLC8A1	ICAM1	CDH5	RPS6KA5	CCND1	PLAU	BSG	GRB10	CAPN2	CHAC1	ATP6V1E1	IER5	MAP2K3	TMOD1	MEF2C	MAP2K2	PRKCB	PRKCE	SEMA6D	PRKCD	ADAM10	PRKCA	FRS2	PDIA6	SND1	DPM1	INPP4B	EWSR1	NCL	FSCN1	TXNIP	PRKD2	RPL27	MAPKAPK5	PRKD1	ERG	ATP6V0D1	ATF4	SET	EPB41	MAPKAP1
G Protein Signaling Pathways WP35	4.304487399046348E-4	GNAZ	ITPR1	AKAP8	GNAI3	AKAP6	ADCY2	PRKCZ	GNAI1	AKAP1	SLC9A1	AKAP12	GNA13	AKAP13	GNA14	AKAP10	NRAS	GNG5	RRAS	GNG4	PRKAR2B	GNG7	GNA11	GNA12	PDE4B	PDE4A	PDE8A	PRKACB	PRKCH	PRKCB	PDE4D	PRKCE	PRKCD	PRKCA	GNG12	GNAO1	ADCY9	GNAL	PRKAR1B	PRKD3	PRKAR1A	GNB2	AKAP9	GNB1	GNAS	PRKD1	PDE7A	CALM1
EGF/EGFR signaling pathway WP437	4.304487399046348E-4	USP6NL	ERRFI1	SH3KBP1	PEBP1	CBLB	CRKL	PIK3C2B	ELK4	RPS6KA5	RPS6KA2	RPS6KA1	STMN1	GRB10	PLCE1	MYBL2	JAK2	JAK1	VAV3	MEF2C	MAP2K2	PRKCB	NCOA3	PRKCD	GAB1	PRKCA	FOS	EPS15L1	GAB2	VAV1	PLSCR1	RALA	SRC	STXBP1	TWIST1	PIK3R2	ASAP1	PLD1	PRKCZ	EGFR	ATXN2	PAK1	EIF4EBP1	ABL1	REPS2	E2F1	MAPK1	RICTOR	CSK
Ectoderm Differentiation WP2858	4.617135263680218E-4	EDA	CTNND2	FHL2	PRKAG2	CELSR2	TSKU	MECP2	SHH	SIX6	NARS2	PIM1	UBTF	PGM1	ANKS1B	RAB8B	ABCC4	BCAS3	ELOVL4	TSC22D1	PAX3	SORCS1	BAZ1A	ARHGAP10	ARHGEF9	KIFC3	MZF1	PPARD	NLGN1	CTBP1	STX16	GATA6	RRBP1	ARHGAP15	JAKMIP1	ZBTB2	SOCS2	SDCBP	PLXNA2	DMD	FYN	SNCA	CAP2	TFAP2A	FZD4	SMURF1	ZBTB16	GREB1	C1GALT1
Gastrin signaling pathway WP4659	4.721989451508222E-4	ATF2	GSK3B	CDKN1A	CDKN1B	CXCL8	IRS1	SERPINE1	ARRB1	IKBKB	CCND1	KAT5	CDH1	GAST	JAK2	MEF2C	PRKCH	ANXA2	PRKCE	PRKCD	PRKCA	FOS	SLC9A3	KIT	PRKD2	PRKD1	CD44	SRC	ARHGEF28	PXN	PIK3R3	PIK3R2	FOXO3	EGFR	SLC9A1	PAK1	EIF4EBP1	MAPK1	FYN	PLCG1	MEF2D	MAPK3	CHGA	JUN	JAG1	STAT3	KLF4	NFKB1	NFKBIA
Adipogenesis WP236	0.001755806073237636	CDKN1A	IRS1	SERPINE1	IRS2	RORA	NAMPT	NCOA2	SREBF1	MEF2C	MBNL1	EBF1	GTF3A	MIF	KLF15	NCOR2	RBL1	DDIT3	RARA	PPARA	PPARD	CEBPB	EPAS1	ASIP	TWIST1	LPL	GATA2	HIF1A	AGPAT2	SOCS3	SOCS1	RXRA	NRIP1	LMNA	E2F1	SPOCK1	STAT6	PCK1	PPARGC1A	MEF2D	RXRG	STAT5A	WWTR1	SMAD3	GADD45B	STAT1	STAT3	HMGA1	AGT
Glioblastoma signaling pathways WP2261	0.002495382410857205	ERRFI1	CDKN1A	CDKN1B	IRS1	SRC	PIK3CD	PIK3R2	BRCA1	PIK3CB	FOXO3	PRKCZ	EGFR	IGF1R	PIK3C2B	NRAS	CCND1	ERBB3	AKT3	E2F1	MAPK1	PLCG1	MAP2K5	MAPK3	MAP2K3	PRKCH	MAP2K2	CDKN2C	PRKCB	PRKCD	GAB1	TSC1	PRKCA	MSH6	CDK6	CDK4	NF1	SPRY2	ATM	MDM4	MET
Proximal tubule transport WP4917	0.003532208927803755	SLC47A2	SLC20A2	SLC2A1	SLC3A1	SLC3A2	SLC4A2	ATP1A1	SLC5A1	SLC4A4	AQP1	CA4	ATP6V1H	ATP6V0A4	ATP6V1E1	ATP6V1D	ATP6V1C1	SLC22A11	ABCC4	ATP6V1G1	SLC13A3	ATP6V0B	SLC6A19	ATP6V0E1	ABCC2	SLC34A1	SLC16A10	SLC9A3	SLC7A7	SLC7A8	ATP6V0C
Library: WikiPathway 2021
Term	Adjusted P-value	Genes
Lysosome	1.871737961567972E-7	SCARB2	HEXB	CLTC	CTSZ	CLTA	CTSV	NAGPA	LITAF	AP4M1	LAPTM4A	GNPTAB	LAMP1	NAGLU	GM2A	AP1G1	CTSL	LAMP3	SMPD1	LAMP2	AP1S2	AP1S1	ACP5	AP3S1	CTSF	CTSD	CTSC	CTSB	ARSA	ATP6V0B	ATP6AP1	GAA	SLC11A2	AP1B1	SUMF1	NPC1	NPC2	ATP6V0D1	ATP6V0C	CD63	ASAH1	GBA	ABCB9	GNS	AP3M2	GGA2	CLN3	GGA1	NEU1
mTOR signaling pathway	1.7032266501738105E-4	PRR5	GSK3B	WNT2B	IRS1	PIK3CD	PIK3CB	IGF1R	IKBKB	RPTOR	FLCN	DEPTOR	RPS6KA2	AKT3	RPS6KA1	GRB10	MLST8	ATP6V1E1	ATP6V1E2	ATP6V1G1	SEC13	MAP2K2	PRKCB	PRKCA	TSC1	TTI1	SLC7A5	CLIP1	RRAGC	RRAGB	DDIT4	RRAGD	TBC1D7	ATP6V1B2	DEPDC5	EIF4E2	SGK1	PRKAA1	SEH1L	MAPKAP1	LRP5	PIK3R3	PIK3R2	SLC3A2	NRAS	DVL2	EIF4EBP1	ATP6V1H	DVL3
Endocytosis	7.149558530446152E-4	WIPF1	ZFYVE9	ARPC5L	CBLB	IGF1R	VPS35	SH3GLB2	HLA-A	HLA-G	ACAP3	ACAP2	ZFYVE16	PARD3	RAB35	CHMP4B	CHMP4A	RAB5B	RAB5C	TSG101	AGAP1	NEDD4L	VPS26A	PLD1	PRKCZ	SNX3	SNX4	SNX2	GRK5	GRK4	GRK7	PIP5K1A	PIP5K1B	RAB11FIP3	RAB11FIP4	SNX5	RAB4A	SMAD3	IQSEC1	SMURF1	CAV1	STAM	IGF2R	EHD1	DAB2	EHD4	ARPC3	CHMP2B	FGFR4
Cellular senescence	7.149558530446152E-4	LIN54	CDKN1A	CXCL8	TRAF3IP2	CALML6	SERPINE1	PIK3CD	PIK3CB	ETS1	PPP1CC	CCND1	CHEK2	AKT3	CAPN2	MYBL2	NBN	LIN52	MAP2K3	MAP2K2	HUS1	TSC1	HLA-A	HLA-G	SIRT1	RBL1	VDAC2	VDAC1	SQSTM1	SLC25A4	ITPR1	ITPR2	PIK3R3	CACNA1D	ITPR3	PIK3R2	FOXO3	ZFP36L2	ZFP36L1	CCNB1	PPP3R1	NRAS	RRAS	RBBP4	EIF4EBP1	E2F1	MAPK1	TRPM7	E2F3
Autophagy	7.282484925968573E-4	IRS1	MTMR14	PIK3CD	IRS2	PIK3CB	ZFYVE1	IGF1R	RPTOR	DEPTOR	TBK1	LAMP1	CTSL	RB1CC1	AKT3	LAMP2	MLST8	PRKACB	CTSD	CTSB	ATG3	GABARAPL2	MAP2K2	DAPK1	PRKCD	ATG10	TSC1	WIPI1	ATG14	ATG13	RAB33B	RRAGC	RRAGB	DDIT4	RRAGD	ATG4B	SMCR8	SQSTM1	RAB7A	PRKAA1	ITPR1	PIK3R4	PIK3R3	PIK3R2	HIF1A	GABARAP	NRAS	RRAS	ATG101
Kaposi sarcoma-associated herpesvirus infection	0.0029075186012744872	GSK3B	CDKN1A	CXCL8	CALML6	PIK3CD	PIK3CB	ICAM1	IKBKB	PREX1	TBK1	CCND1	AKT3	JAK2	CCR4	JAK1	ATG3	GABARAPL2	MAP2K2	SYK	TRAF2	HLA-A	FOS	ATG14	TICAM1	HLA-G	HCK	TRAF3	UBA52	IRF9	IFNAR1	SRC	TCF7	LEF1	ITPR1	PIK3R3	ITPR2	PIK3R2	ITPR3	HIF1A	GABARAP	PPP3R1	NRAS	GNG2	UBB	GNG5	GNG4	GNG7	UBC
Fc gamma R-mediated phagocytosis	0.004852169776119834	ARPC1B	ARPC5L	ASAP3	WAS	PIK3R3	PIK3CD	PIK3R2	ASAP1	PIK3CB	ASAP2	PLA2G6	PLD1	CRKL	PAK1	SCIN	CFL2	AKT3	PIP5K1A	MAPK1	PIP5K1B	PLCG1	WASF3	MAPK3	VASP	ACTR3	VAV3	MARCKSL1	GSN	SYK	MYO10	PRKCB	PRKCE	SPHK1	LIMK2	PRKCD	PLA2G4C	PRKCA	GAB2	VAV1	DNM2	HCK	FCGR2A	ARPC3	JMJD7-PLA2G4B
Parathyroid hormone synthesis, secretion and action	0.0049746492428682	ATF2	GCM1	CDKN1A	ITPR1	GNAI3	LRP5	ITPR2	ITPR3	ARRB1	ADCY2	PLD1	EGFR	GNAI1	GNA13	AKAP13	RXRA	GNA11	CREB3L2	GNA12	PDE4B	PDE4A	MAPK1	PRKACB	MEF2D	RXRG	MAPK3	ARHGEF11	MEF2C	JUND	PRKCB	SLC34A1	PDE4D	PRKCA	FOS	MMP14	ADCY9	MAFB	PLCB4	NACA	SP1	MMP15	MMP17	BCL2	GNAS	PLCB1	ATF4	HBEGF
Chronic myeloid leukemia	0.005345292023159234	SHC4	CDKN1A	HDAC2	CDKN1B	CTBP2	CTBP1	PIK3CD	PIK3R3	PIK3R2	PIK3CB	CRKL	IKBKB	NRAS	CCND1	MECOM	AKT3	ABL1	E2F1	MAPK1	E2F3	MAPK3	STAT5A	TGFB2	MAP2K2	SMAD3	GADD45B	GAB2	NFKB1	DDB2	RUNX1	BCR	NFKBIA	CDK6	CDK4	BAX	BCL2L1
Spinocerebellar ataxia	0.00603722683428002	GTF2B	PIK3CD	RORA	PIK3CB	RBPJ	GRM1	PSMD6	KAT5	OPA1	RB1CC1	AKT3	CIC	PRKCB	KCND3	PRKCA	TRAF2	WIPI1	ATG14	PDYN	ATG13	ATXN2L	AFG3L2	PLCB4	PSMA1	PPIF	VDAC2	VDAC1	PLCB1	SLC25A4	RBPJL	BEAN1	ITPR1	PIK3R4	ITPR2	PIK3R3	ITPR3	PIK3R2	OMA1	PSMA7	ATXN3	ATXN2	GRIN2A	PSMB4	ATXN1	RELN	PSMB2	ATG101	PSMB3
Axon guidance	0.00603722683428002	SEMA5A	SEMA5B	GSK3B	PIK3CD	PIK3CB	ROBO1	SHH	RGS3	DPYSL5	CFL2	DPYSL2	PLXNC1	EPHB3	EPHA5	SEMA6B	EPHA6	SEMA6D	PRKCA	ENAH	MYL5	PARD3	MYL9	MET	EPHA3	SEMA7A	CAMK2D	SEMA3C	ROCK2	SRC	SEMA3B	GNAI3	NTN4	PIK3R3	PIK3R2	EFNA5	PRKCZ	NTN1	GNAI1	PPP3R1	ABLIM1	NRAS	PAK1	PARD6B	ABLIM2	RRAS	ABL1	PLXNA2	SLIT1
Pathways in cancer	0.00603722683428002	CALML6	IL23R	FGF1	ETS1	CRKL	IGF1R	RASSF1	EDNRB	FRAT2	RPS6KA5	CCND1	CDH1	AKT3	PIM1	PIM2	PRKACB	IL6R	MAP2K2	DAPK1	PRKCB	PRKCA	MITF	RBX1	RUNX1	BCR	MSH6	ADCY9	MSH2	COL4A2	IFNAR1	NOTCH1	CTBP2	CTBP1	MAX	EPAS1	TCF7	LPAR1	PDGFA	PIK3R3	PIK3R2	PLD1	STK4	HIF1A	RASGRP3	TERT	ABL1	DVL2	HMOX1
Small cell lung cancer	0.00704854216725454	LAMA5	CDKN1A	CDKN1B	LAMA2	LAMC3	LAMA1	MAX	LAMA3	PIK3CD	PIK3R3	PIK3R2	LAMC1	PIK3CB	IKBKB	RXRA	CCND1	AKT3	E2F1	E2F3	RXRG	ZBTB17	GADD45B	TRAF2	TRAF1	NFKB1	DDB2	NFKBIA	CDK6	COL4A2	TRAF4	TRAF3	CDK4	TRAF5	CKS2	BCL2	RARB	BAX	CYCS	ITGA6	BIRC7	BCL2L1
Salmonella infection	0.007864499486684662	CYFIP1	NCKAP1	CXCL8	ARPC1B	CSE1L	ARPC5L	PIK3CD	WASL	PIK3CB	PIK3C2B	IKBKB	TUBA1C	TUBA1B	ACTR1B	TUBB3	AKT3	KPNA4	KPNA3	KPNA1	MAP2K3	ACTR3	VPS18	HSP90AA1	MAP2K2	ANXA2	TUBB	VPS33A	TRAF2	FOS	DYNLL1	TIRAP	DNM2	MYL5	DYNC1LI2	TUBB2A	EXOC4	PFN4	ELMO2	MYL9	GAPDH	EXOC2	PFN2	RAB7A	ARL8B	DCTN5	RAB5B	RALA	RAB5C
Mitophagy	0.008192059946105591	CITED2	SRC	FOXO3	HIF1A	GABARAP	BCL2L13	NRAS	RHOT2	TBK1	RRAS	UBB	UBC	E2F1	TBC1D17	TBC1D15	BNIP3L	GABARAPL2	FIS1	JUN	BNIP3	TFEB	EIF2AK3	MITF	SP1	TAX1BP1	TOMM7	PGAM5	SQSTM1	UBA52	ATF4	RAB7A	BCL2L1
Yersinia infection	0.008192059946105591	GSK3B	CXCL8	WIPF1	ARPC1B	ARPC5L	PIK3CD	PIK3CB	WASL	CRKL	IKBKB	TBK1	RPS6KA2	AKT3	RPS6KA1	MAP2K3	ACTR3	IL10	VAV3	MAP2K2	TRAF2	FOS	TICAM1	VAV1	ZAP70	CD8B	ELMO2	LCP2	ARHGEF7	SKAP2	ROCK2	SRC	ARHGEF28	PXN	WAS	PIK3R3	PIK3R2	PIP5K1A	MAPK1	PIP5K1B	PLCG1	MAPK3	GIT2	JUN	NFATC3	NFATC2	NFATC1	BAIAP2	NFKB1
[truncated: 771 more columns]

## Sheet: SOX2 targets enrichment
Combined enrichment analyses
Library: Reactome 2022
Library: Bioplanet 2019
Library: WikiPathway 2021
Library: KEGG 2021
Term	Adjusted P-value	Genes
Signal Transduction R-HSA-162582	5.81456841913811E-22	ITSN2	TFRC	IFT172	ITSN1	ARAF	SPINT2	FZD10	F11R	RBPJ	MYLK	PREX2	PSMD8	PREX1	HTR7	PSMD7	AKT3	ANKFY1	PRKACB	WLS	RBFOX2	FNBP1	STARD8	CSNK2A2	FRS2	PDYN	ZFYVE16	SPINT1	PRKAR1B	PRKAR1A	AGTR1	NGEF	MTMR1	CRABP2	SHMT2	DHH	HPN	PDGFB	CDCA8	PDGFA	GATA3	FPR2	IQGAP1	IQGAP2	MTMR4	IQGAP3	GHRHR	RDH11	PDGFD
Interleukin-2 signaling pathway	9.75250920804393E-19	SERPINE1	SMC5	ELK1	GLS	PREX1	MYC	AKT3	MYB	NAMPT	DAXX	STARD5	CSNK2A1	RPL21	PRKCE	PRKCA	PASK	RNF125	MTHFD2	HOXB3	ATF5	ATF4	ABCB1	HPN	NOLC1	GATA3	IQGAP2	PLAC8	LDHB	RDH11	NKX2-1	LYN	CDK17	JUN	WNT10A	FUCA1	NFATC3	LARP4	GPR137B	PRRC2B	EIF1	EHD1	MLLT10	SQLE	UCK2	COL1A2	PKIA	AGO2	CYP1A1
Developmental biology	9.68411019023107E-17	TRIO	CCNC	RBPJ	RPS6KA3	ALCAM	RPS6KA5	DPYSL4	DPYSL5	DPYSL2	RPS6KA2	AKT3	DPYSL3	EPHB2	CER1	CDON	SCN1A	MED1	MEF2B	CSNK2A1	UNC5A	UNC5B	CSNK2A2	EBF1	UNC5C	ANK2	HNF1B	ANK3	MED4	KCNQ2	PRKCQ	PFN1	PFN2	RRAS	ST8SIA4	PIP5K1C	PLCG1	PPARGC1A	SCN3A	SPTBN1	NKX2-2	SPTBN2	VASP	CDK19	CREBBP	EGR2	ST8SIA2	RDX	NR2F2
TGF-beta regulation of extracellular matrix	9.68411019023107E-17	RPL5	OXTR	SERPINE1	CCNC	SPINT2	IFIT1	CLDN1	NUDT3	GOLGA4	DPYSL2	MYC	STMN1	ARL6IP5	TNFSF10	CYP1B1	JUNB	MYOZ2	CDK5RAP2	GABARAPL2	DAPK1	IL1R1	ANK3	GTPBP2	DKK1	TM4SF1	INPP4B	SFRP4	SFRP1	BTD	MTHFD2	NINJ2	DDIT4	RBP1	NINJ1	AGTR1	TRIB3	EPHA1	ZFPM2	ATF3	CFB	ZNF395	CRABP2	GYPC	SDC4	PDE1A	HPN	PDGFA	MGST2
Endoderm differentiation WP2853	5.31834795151049E-16	FOXA1	APP	CRTC1	WWC1	NR3C1	SOX21	SOX2	SOX17	CEP250	HOXA1	SOX7	CER1	EOMES	MAP2K3	WDHD1	SFMBT1	ZNF281	HNF1B	CDYL	DKK1	SFRP1	RAB38	WDFY2	TOX	BCORL1	NOTCH1	CTBP2	TCF7	GATA6	PRDM14	NLK	FOXO1	ACACA	MBTD1	UBR5	NKX2-1	OTX2	WNT3	BPTF	SMAD2	SMAD3	ATP8B2	PBX3	FOXN3	GDF3	BMP7	TRERF1	PBX1
BDNF signaling pathway	7.55848947431072E-16	IFITM2	TRAF3IP2	SERPINE1	RORB	AQP3	FGF2	AMOT	RGS2	ZFP36	PPP2R1B	CDH2	MYC	PEG10	DPYSL3	PRSS3	PHLDA2	JUNB	PTRF	IER2	FADS1	CHGB	DDX17	PPP1R16B	TMOD1	PNISR	MAP2K1	S100A2	LMO4	HGF	IGFBP3	HPCAL1	RECQL	ANK3	FNDC3A	DKK1	PDIA4	DDIT3	TXNIP	ADNP	TRIB2	ATF3	HIST1H2BD	ABCB1	CRABP2	IGSF3	INSIG1	TWF2	GATA3
Axon guidance	4.65780092189872E-15	EPHB6	TRIO	RPS6KA3	ALCAM	RPS6KA5	DPYSL4	DPYSL5	DPYSL2	RPS6KA2	DPYSL3	EPHB2	EPHB1	EPHB4	EPHB3	SCN1A	EPHA4	EPHA7	CSNK2A1	UNC5A	UNC5B	CSNK2A2	ANK2	UNC5C	ANK3	KCNQ2	PRKCQ	EPHA1	PFN1	EPHA3	NGEF	PFN2	RRAS	ST8SIA4	PIP5K1C	PLCG1	SCN3A	SPTBN1	SPTBN2	NTNG1	VASP	ST8SIA2	RDX	NFATC3	NFATC2	L1CAM	PTK2	NFATC4	COL1A2
Axon guidance	1.74476445414358E-13	EPHB6	SEMA5A	RGS3	DPYSL5	DPYSL2	CFL1	EPHB2	EPHB1	EPHB4	EPHB3	EPHA4	SEMA6C	EPHA7	SEMA6A	UNC5A	UNC5B	SEMA6D	WNT5A	PRKCA	UNC5C	MYL5	SMO	PARD3	EPHA1	RAF1	EPHA3	NGEF	SEMA7A	PIK3R3	PIK3R2	PIK3R1	EFNA5	EFNA4	PRKCZ	EFNB2	EFNB3	RRAS	ABL1	PLCG2	PLXNA2	PLXNA1	PLCG1	SRGAP3	LRRC4C	SRGAP1	PLXNA4	PLXNA3	WNT4
Pathways in cancer	4.21137284107586E-13	HHIP	ARAF	CBLC	CBLB	FZD10	CRKL	RASSF1	MYC	RASSF5	AKT3	SKP2	DAPK1	DAPK3	PRKCA	RUNX1	BCR	TP53	CTBP2	EPAS1	PDGFB	PDGFA	PIK3R3	TGFA	KLK3	PIK3R2	PIK3R1	PLCG2	PLCG1	RALGDS	FZD1	STAT5A	CREBBP	FZD3	JUN	WNT10A	FZD2	FZD5	JUP	FZD7	FZD6	FN1	FZD9	FZD8	IGF1	PTK2	GRB2	CDKN1B	GLI3
Mesodermal commitment pathway WP2857	9.37306374378291E-13	FOXA1	CRTC1	SOX21	SOX2	CCND1	SOX17	TRIM28	CEP250	PITX2	ACVR1	EOMES	HES7	WDHD1	ZNF281	ARID5B	DKK1	ADAM19	TWSG1	PRKAR1A	WDFY2	TOX	BCORL1	CTBP2	GATA6	GATA3	NLK	ACACA	MBTD1	UBR5	WNT3	SMAD2	SMAD1	SMAD3	ATP8B2	FZD5	PBX3	HMGA2	FZD8	GDF3	INHBA	SMAD6	BMP7	TRERF1	PBX1	BMP4	EXT1	CCDC88A	BHLHE40
VEGFA-VEGFR2 Signaling Pathway WP3888	3.86783702447924E-12	RPL5	TRAF3IP2	ELK1	RPL7	GJA1	PNP	RPS6KA5	BSG	KDR	LUC7L	CHAC1	EPHB2	RPS11	IER5	VPS39	ACOT9	PRKCI	CACNA2D1	PRKCE	PRKCA	FRS2	DKK1	TMEM170A	SND1	INPP4B	KATNAL2	TXNIP	TFAM	PRKD2	RPL27	PFN1	ATF6	ATF4	SET	EPB41	MAPKAP1	PIK3R2	PLA2G5	IQGAP1	PIK3R1	GATA2	PRKCZ	GIGYF2	PRDX2	MYO6	PLCG1	DECR1	EGR1
Ectoderm Differentiation WP2858	2.3088763659487E-11	CTNND2	CELSR2	TSKU	CDH8	CDH6	SOX2	MYC	NARS2	PIM1	ANKS1B	KRT6A	CDON	KCNK10	HIST1H2BH	MZF1	LY6E	ASTN1	ARX	GATA6	STC1	TNFRSF11B	NLK	SOCS2	TRPM2	SDCBP	PODXL	HESX1	ST8SIA4	PLXNA2	GAS2L1	SKIL	TFAP2A	TFAP2C	FZD5	JUP	SMURF1	FZD8	NR2F2	BMP4	PTPRB	PPFIBP2	MAFB	LHX1	PI4KA	TCF3	NF2	OGT	FGFR2
Signaling pathways regulating pluripotency of stem cells	6.71825385312267E-11	RIF1	FZD10	FGF2	IGF1R	SOX2	MYC	AKT3	SMARCAD1	HOXA1	ACVR1	MAP2K1	ESX1	WNT5A	ISL1	KAT6A	HOXB1	IL6ST	RAF1	DLX5	TCF7	PIK3R3	PIK3R2	PIK3R1	DVL2	HESX1	OTX1	SKIL	WNT3	WNT4	FZD1	SMAD2	SMAD1	FZD3	WNT10A	ZFHX3	FZD2	SMAD3	FZD5	FZD7	FZD6	FZD9	FZD8	INHBB	IGF1	INHBA	INHBC	SMAD5	INHBE
Pathways in cancer	7.63707174140911E-11	HHIP	ARAF	FZD10	CALML4	ELK1	CRKL	FRAT1	RASSF1	FRAT2	RPS6KA5	MYC	RASSF5	AKT3	IL12B	IL12A	SKP2	PRKACB	IL15RA	DAPK1	DAPK3	PRKCA	RUNX1	BCR	EML4	IL23A	AGTR1	TP53	CTBP2	EPAS1	PDGFB	PDGFA	MGST2	PIK3R3	TGFA	KLK3	PIK3R2	LPAR4	PIK3R1	GNG10	PLCG2	HMOX1	PLCG1	RALGDS	FZD1	STAT5A	GSTM3	CREBBP	FZD3
Cell-cell communication	4.01649459960431E-10	ITGB1	LAMC2	WASL	CLDN2	F11R	CDH9	CLDN1	PVR	CDH8	SIRPB1	CDH7	CDH6	CDH5	CDH4	CDH3	CDH2	CDH1	NCK2	SIRPA	RAC1	KIRREL3	PRKCI	KIRREL2	DSCAM	DST	DCC	ACTN1	MAGI2	CASK	ACTN4	CD2AP	CLDN6	CLDN11	CLDN5	CLDN4	CLDN3	PIK3CA	CLDN14	CLDN8	PARD3	CDH10	CLDN7	CDH11	CLDN12	CDH12	CLDN19	CDH13	CD47
RHO GTPase Cycle R-HSA-9012999	8.4983010958954E-10	ITSN2	CPNE8	ANKLE2	TRIO	TFRC	WIPF1	WIPF2	ITSN1	STMN2	CCP110	PREX2	PREX1	GJA1	BAIAP2L2	BAIAP2L1	ANKFY1	FNBP1	STARD8	ACTN1	FRS2	TIAM1	DEPDC1B	DAAM1	NGEF	CFTR	MTMR1	TMEM87A	SHMT2	PIK3R3	PIK3R2	IQGAP1	PIK3R1	IQGAP2	IQGAP3	KALRN	RACGAP1	MYO6	SPTBN1	STARD13	EGR2	JAG1	JUP	HOMER2	STAM	VANGL1	CCT6A	ANLN	CCDC88A
EGFR1 pathway	2.68867435341777E-09	BUB1B	CCNC	MT1X	PNP	CCND1	PLAU	MYC	SLC16A7	PHLDA2	PHLDA1	KRT6B	ACOT7	HGF	IGFBP3	HPCAL1	ARID5B	EREG	CLDN4	NINJ1	MT1F	MT1G	TXNIP	MT1H	FKBP4	RAF1	SQSTM1	TRIB2	SDC4	TGFA	PKMYT1	ZFP36L2	ZFP36L1	HSD11B2	MAP2	TGFB2	CAV2	GADD45A	CAV1	CDK9	CLK1	EHD1	GJB2	NR4A3	BCL6	CDK5	LCN2	UBE2N	CYCS
FSH regulation of apoptosis	1.27893852274854E-08	IFITM3	ZNF331	POP5	IFITM1	IFITM2	GDE1	MT1X	IFI35	ARHGAP35	RGS4	PPP2R1A	ARL6IP5	LEPR	PLCE1	PSMD1	SLC16A7	SLC12A6	MAP2K3	RAB2A	BNIP3L	LHCGR	MAP2K1	CSNK2A1	DAPK1	ACTN1	IGFBP3	TPM2	TPM1	NPY1R	ALG10	DKK1	EREG	ALDH3A2	SFRP4	ARC	RAB31	PRKAR1A	TYRO3	PPIH	TP53	GATA6	ITPR1	LYPD3	TNFRSF11B	NLK	COX7A1	GRK5	CYP11A1
Neural Crest Differentiation WP2064	1.61763670505426E-08	ITGB1	GSK3B	RBPJ	ETS1	FGF2	CDH7	CDH6	DMBX1	CDH2	CDH1	MYC	MYB	HEY2	ZIC1	HOXA1	SOX9	SOX5	FOXD3	MSX2	OLIG3	AXIN1	PAX3	AXIN2	OLIG2	ISL1	RHOB	COL2A1	DCT	PAX7	HAND1	HOXB1	HDAC4	HDAC2	NOTCH1	CTBP2	DLX5	HDAC1	NOTCH4	COL11A2	WNT8A	DLL1	HDAC9	HDAC6	HDAC7	DLL4	PRTG	GBX2	DVL2
Signaling By Receptor Tyrosine Kinases R-HSA-9006934	2.07747893838188E-08	AHCYL1	SPARC	SPINT2	CRKL	TIAL1	RPS6KA3	RPS6KA5	PPP2R1B	PPP2R1A	MYC	RPS6KA2	AKT3	STMN1	CHEK1	KDR	TNS4	PRKACB	TNS3	ATP6V1G1	RBFOX2	PRKCE	FRS2	PRKCA	GABRG2	EREG	BTC	TIAM1	ARC	SPINT1	TRIB3	TRIB1	LLGL1	MAPKAP1	HPN	PDGFB	PDGFA	PIK3R3	TGFA	PIK3R2	PIK3R1	PRKCZ	APH1A	NCSTN	FLRT2	FLRT3	PDGFD	PDGFC	PLCG1
Hippo signaling pathway	6.82492398862372E-08	WWC1	SERPINE1	FZD10	FGF1	AMOT	SOX2	PPP1CC	CCND3	RASSF1	CCND1	PPP2R1B	CDH1	PPP2R1A	RASSF4	MYC	RASSF6	BTRC	PRKCI	FBXW11	WNT5A	CSNK1D	CSNK1E	FRMD1	FRMD6	PARD3	AJUBA	LLGL1	TCF7	PRKCZ	SAV1	DVL2	TP53BP2	WNT3	WNT4	FZD1	SMAD2	SMAD1	WWTR1	FZD3	TGFB2	WNT10A	FZD2	SMAD3	FZD5	FZD7	FZD6	FZD9	FZD8
Nervous System Development R-HSA-9675108	1.02100123755992E-07	EPHB6	RPL5	RPL30	RPL3	TRIO	RPL31	RPL34	ITSN1	RPL9	RPL7	PSMD8	RPS14	RPS6KA3	RPS17	ALCAM	PSMD7	RPS6KA5	DPYSL4	RPS19	DPYSL5	DPYSL2	RPS6KA2	DPYSL3	MAGOH	DAG1	HOXA2	RPL37	EPHB2	RPS11	PRKACB	RPL39	EPHB1	RPS10	EPHB4	EPHB3	SCN1A	EPHA4	EPHA7	DNAAF3	RPL21	UNC5A	UNC5B	RPL23	CSNK2A2	RPL22	FRS2	PRKCA	UNC5C
T cell receptor regulation of apoptosis	1.08320298535136E-07	IFITM3	IFITM1	IL1RN	VIPR1	AHCYL1	VIPR2	TRAF3IP2	ITSN1	ATP5C1	ENO1	F11R	IL27RA	RCBTB2	CDC20	RPS14	LGALS1	PNP	MYC	MYB	NAMPT	TRIM24	RPL37	LGALS8	JUNB	IER2	IL15RA	IL1R1	RPL23	IFRD2	MIF	HLA-G	RRAGA	SOAT1	IL23A	DDIT3	XRN2	TRIM13	CD2BP2	TFAM	VDAC1	LAP3	EPHA1	RPL28	ATF3	BLZF1	ATF4	TSTA3	ABCB1
Interleukin-4 regulation of apoptosis	1.13078127945696E-07	GUCY1B3	IL1RN	TNC	F13A1	UBE2L6	SPINT2	LGALS2	RGS2	MYC	TNFSF10	CYP1B1	ENPP1	SLC39A8	IL13RA2	TNS1	PPP1R16B	TMOD1	ST6GAL1	POSTN	SLC38A1	ACTN1	SLC11A2	WNT5A	HPCAL1	ARID5B	DKK2	CDC25A	MAF	DAAM1	DOK5	TMEM259	MFNG	DDIT4	NINJ1	TNIK	FKBP5	NDRG4	NNMT	MAOA	ALOX15	TCF7	GATA6	PDGFB	ABHD8	RNF219	GATA3	RASGRP1	RASGRP3
EGFR Tyrosine Kinase Inhibitor Resistance WP4806	3.27049182377256E-07	GSK3B	ARAF	PTEN	PIK3CD	FGF2	IGF1R	CCND1	MYC	AKT3	KDR	IL6R	JAK1	MAP2K1	PDPK1	HGF	GAB1	RRAS2	NRG1	PRKCA	NRG2	MRAS	PIK3CA	GAS6	EIF4E2	RAF1	MET	SHC4	SHC3	SRC	SHC1	PDGFB	PDGFA	PIK3R3	TGFA	PIK3R2	PIK3R1	FOXO3	EGFR	BCL2L11	RRAS	ERBB3	PDGFD	PDGFC	ERBB2	PLCG2	EIF4EBP1	MAPK1	PLCG1
Cell junction organization	3.95250259861724E-07	ITGB1	LAMC2	CLDN2	F11R	CDH9	CLDN1	PVR	CDH8	CDH7	CDH6	CDH5	CDH4	CDH3	CDH2	CDH1	PRKCI	DST	ACTN1	CLDN11	CLDN6	CLDN5	CLDN4	CLDN3	CLDN14	CDH10	CLDN8	PARD3	CDH11	CLDN12	CLDN7	CDH12	CLDN19	CDH13	CDH15	CDH18	PLEC	COL17A1	FBLIM1	LAMA3	PXN	PARD6G	PARD6B	CTNNA1	CDH24	FLNC	VASP	CADM3	CADM1
Adherens junction actin cytoskeletal organization	5.11961582072038E-07	CDH9	PVR	CDH8	CDH7	CDH6	CDH5	CDH4	CDH3	CDH2	CDH1	CTNNA1	CDH24	CADM3	CADM1	JUP	CADM2	CDH10	CDH11	CDH12	CDH13	CTNNB1	CDH15	PVRL4	PVRL3	PVRL2	CDH18	PVRL1
Metabolism	5.82991963971569E-07	CDA	PGAP1	GLDC	UXS1	ATP5C1	XYLT1	ENO1	ENO3	GLS	NDST1	LIPE	NSDHL	LIPC	NDST4	NDST3	NAMPT	LIPG	CYP1B1	PIP4K2A	PLCE1	LRAT	EARS2	MED1	ACOT8	GLCE	MED4	ISL1	NUP93	MTAP	CLPS	MTHFD2	ETHE1	FAR2	IDO2	CLOCK	ALG10B	GNE	TSTA3	MTMR1	MTMR2	ABCB1	HS3ST3A1	SHMT2	PLA2G3	PLA2G5	IQGAP1	PLA2G6	ADH7
Axon Guidance R-HSA-422475	6.48063953726022E-07	EPHB6	RPL5	RPL30	RPL3	TRIO	RPL31	RPL34	ITSN1	RPL9	RPL7	PSMD8	RPS14	RPS6KA3	RPS17	ALCAM	PSMD7	RPS6KA5	DPYSL4	RPS19	DPYSL5	DPYSL2	RPS6KA2	DPYSL3	MAGOH	DAG1	HOXA2	RPL37	EPHB2	RPS11	PRKACB	RPL39	EPHB1	RPS10	EPHB4	EPHB3	SCN1A	EPHA4	EPHA7	DNAAF3	RPL21	UNC5A	UNC5B	RPL23	CSNK2A2	RPL22	FRS2	PRKCA	UNC5C
Neural crest differentiation	1.06322509548826E-06	ITGB1	GSK3B	RBPJ	ETS1	FGF2	CDH7	CDH6	CDH2	CDH1	MYC	HEY2	MYB	ZIC1	SOX9	SOX5	FOXD3	MSX2	AXIN1	PAX3	AXIN2	OLIG2	ISL1	RHOB	COL2A1	DCT	PAX7	HDAC4	HDAC2	NOTCH1	CTBP2	DLX5	HDAC1	NOTCH4	COL11A2	DLL1	HDAC9	HDAC6	HDAC7	DLL4	GBX2	DVL2	MBP	MSX1	TFAP2A	SMAD1	FZD3	TCF7L1	RAB4B
Signaling By Rho GTPases, Miro GTPases And RHOBTB3 R-HSA-9716542	1.15058242446913E-06	ITSN2	CPNE8	ANKLE2	TRIO	TFRC	WIPF1	WIPF2	ITSN1	STMN2	CCP110	MYLK	PREX2	CDC20	PREX1	GJA1	BAIAP2L2	HTR7	BAIAP2L1	PPP2R1B	PPP2R1A	ANKFY1	FNBP1	STARD8	ACTN1	FRS2	PRKCA	DYNC1LI1	TIAM1	DEPDC1B	DYNC1LI2	DAAM1	ZW10	BTK	PFN1	NGEF	CFTR	LLGL1	PFN2	MTMR1	TMEM87A	SHMT2	CDCA8	PIK3R3	PIK3R2	IQGAP1	PIK3R1	IQGAP2	IQGAP3
Proteoglycans in cancer	1.24088339430792E-06	HPSE2	ARAF	FZD10	ELK1	FGF2	IGF1R	PPP1CC	CCND1	PLAU	MYC	AKT3	KDR	IL12B	PLCE1	PRKACB	MAP2K1	HGF	WNT5A	ANK2	FRS2	PRKCA	ANK3	TIAM1	SMO	RAF1	TP53	DDX5	SDC4	PXN	ITPR1	PIK3R3	ITPR2	PIK3R2	ITPR3	IQGAP1	PIK3R1	SLC9A1	RRAS	PLCG2	PLCG1	WNT3	WNT4	FZD1	SMAD2	FZD3	WNT10A	TGFB2	FZD2
Signaling By Rho GTPases R-HSA-194315	1.32881836437599E-06	ITSN2	CPNE8	ANKLE2	TRIO	TFRC	WIPF1	WIPF2	ITSN1	STMN2	CCP110	MYLK	PREX2	CDC20	PREX1	GJA1	BAIAP2L2	BAIAP2L1	PPP2R1B	PPP2R1A	ANKFY1	FNBP1	STARD8	ACTN1	FRS2	PRKCA	DYNC1LI1	TIAM1	DEPDC1B	DYNC1LI2	DAAM1	ZW10	BTK	PFN1	NGEF	CFTR	LLGL1	PFN2	MTMR1	TMEM87A	SHMT2	CDCA8	PIK3R3	PIK3R2	IQGAP1	PIK3R1	IQGAP2	IQGAP3	PRKCZ
Cell-Cell Communication R-HSA-1500931	1.89853528981742E-06	ITGB1	LAMC2	WASL	CLDN2	F11R	CDH9	CLDN1	PVR	CDH8	SIRPB1	CDH6	CDH5	CDH4	CDH2	NCK2	SIRPA	KIRREL3	PRKCI	KIRREL2	DST	ACTN1	MAGI2	CASK	ACTN4	CD2AP	CLDN6	CLDN11	CLDN5	CLDN4	CLDN3	PIK3CA	CLDN14	CLDN8	PARD3	CDH10	CLDN7	CDH11	CLDN12	CDH12	CLDN19	CDH13	CD47	CDH15	CDH18	SKAP2	CDH19	PLEC	COL17A1
Wnt signaling pathway and pluripotency	2.77309655061021E-06	GSK3B	FZD10	SOX2	CCND3	FRAT1	CCND1	PPP2R1B	PLAU	PPP2R1A	MYC	FOXD3	PRKCI	PRKCH	MMP7	PRKCE	WNT5A	AXIN1	PRKCA	CSNK1E	ZBTB33	AXIN2	PPP2R5C	FBXW2	POU5F1	RHOA	PRKCQ	TP53	CD44	PAFAH1B1	PPARD	CTBP2	TCF7	LEF1	LRP5	PPM1J	NLK	PRKCZ	NKD1	NKD2	MAPK9	WNT11	RACGAP1	DVL2	WNT3	WNT4	FZD1	TCF7L2	CREBBP
RHOA GTPase Cycle R-HSA-8980692	5.76180500377772E-06	ARHGAP11A	TRIO	ABCD3	ARHGAP8	TFRC	PRKCSH	SOWAHC	RASGRF2	FAM13A	FAF2	ARHGAP1	ARHGEF10L	ARHGAP5	ARHGAP6	ARHGAP35	ARHGAP4	PREX2	PREX1	STK10	AKAP13	ARHGDIA	C1QBP	MCF2L	ARHGDIB	LBR	PLEKHG3	VAV3	ARHGEF10	PLEKHG4	ARHGEF12	ATP6AP1	STARD8	ARHGEF17	PLEKHG6	ARAP2	ARHGEF19	ARAP3	ARHGEF18	ARAP1	TEX2	RHOA	DHDDS	VAV2	TIAM1	ARHGAP10	DEPDC1B	OBSCN	DAAM1
LncRNA involvement in canonical Wnt signaling and colorectal cancer WP4258	6.79583077647075E-06	GSK3B	HNRNPU	FZD10	FRAT1	CCND3	FRAT2	CCND1	SOX17	PLAU	MYC	CER1	CSNK2A1	SERPINF1	CSNK2A2	WNT5A	AXIN1	CSNK1E	AXIN2	SENP2	DKK1	DKK2	SFRP4	SFRP1	SFRP2	ROR1	ATF3	CTBP2	TCF7	LEF1	LRP5	NLK	CXXC4	NKD1	NKD2	PORCN	WNT11	WIF1	DVL2	WNT3	WNT4	FZD1	TFAP2A	TCF7L2	FZD3	TCF7L1	WNT10A	JUN	FZD2
Pathways Regulating Hippo Signaling WP4540	7.16340092812751E-06	FLT1	FLT4	PRKAG1	PRKAG2	CDH9	CDH8	IGF1R	CDH7	CDH6	CDH5	CDH4	CDH3	CDH2	CDH1	KDR	RAC1	PRKACB	TEAD1	TEAD2	TEAD3	TEAD4	PRKCI	PRKCH	PRKCE	PRKCA	RHOA	PLCB4	LATS2	PRKAR1B	PRKD3	PRKAR1A	CDH10	KIT	CDH11	CDH12	CDH13	PRKCQ	CDH15	PLCB1	MET	CDH18	CDH19	TCF7	LEF1	PRKCZ	EGFR	GNAI2	PRKAR2A
Wnt signaling pathway	7.29667911917357E-06	FZD10	SOX21	SOX2	FRAT1	GJA1	CCND3	FRAT2	PPP2R1B	SOX17	CCND1	PPP2R1A	PLAU	MYC	AKT3	SOX8	SOX9	BTRC	SOX6	PRKACB	SOX7	CER1	SOX5	TLE4	CSNK1G3	TLE3	PRKCI	TLE2	PRKCH	TLE1	CSNK2A1	FBXW11	PRKCE	CSNK2A2	F2R	WNT5A	SOX13	SOX14	CSNK1D	PRKCA	SOX11	CSNK1E	DKK1	DKK2	FBXW2	DKK3	SFRP4	SFRP1	SFRP2
Splicing factor NOVA regulated synaptic proteins WP4148	8.04457305193264E-06	EPB41	STXBP2	CSN3	GRIK2	EFNA5	PRKCZ	RAP1GAP	MAPK9	CDH2	CHL1	EPB41L1	EPB41L2	EPB41L3	NCDN	STX2	NEO1	MAPK4	CLASP1	NTNG1	GABBR2	CADM3	KCNJ6	CADM1	CAV2	APLP2	CASK	ATP2B1	ANK3	GABRG2	PLCB4	DAB1	KCNQ2	TERF2IP	AGRN
Focal Adhesion WP306	8.54132183344148E-06	MYLK2	TNC	TESK2	ELK1	ARHGAP35	MYLK	CRKL	IGF1R	PPP1CC	CCND3	CCND1	TNN	AKT3	KDR	TNR	MAP2K1	ACTN1	HGF	PRKCA	ACTN4	MYL5	COL4A2	COL4A1	COL4A6	RAF1	SHC4	BLK	SHC3	SHC1	PXN	PDGFB	PDGFA	PIK3R3	PIK3R2	PIK3R1	RAP1B	PDGFD	PDGFC	PIP5K1C	VASP	JUN	SRMS	CAV2	TNK2	CAV1	TNK1	FN1	PTK6
ESC Pluripotency Pathways WP3931	9.54598161301624E-06	GSK3B	BMPR2	ARAF	PTEN	PIK3CD	FGF1	FGF2	ELK1	FGF3	FGF4	FGF5	FGF9	AKT3	JAK1	ACVR1	MAP2K3	ACTR2	MAP2K1	WNT5A	NOG	GAB1	AXIN1	FOS	IL6ST	RAF1	ERAS	PDGFB	LRP5	PDGFA	PIK3R2	EGFR	WNT11	DVL2	FGF20	MAPK1	WNT3	MAPK4	WNT4	MAP2K6	FZD1	SMAD1	FZD3	WNT10A	JUN	FZD2	FZD5	EGF	FZD7
Gastric cancer	9.65839772289158E-06	GSK3B	CDKN1B	ARAF	PIK3CD	FZD10	FGF1	FGF2	FGF3	FGF4	FGF5	FRAT1	SHH	FRAT2	CCND1	FGF9	CDH1	MYC	AKT3	MAP2K1	HGF	WNT5A	AXIN1	GAB1	AXIN2	TGFBR2	CCNE2	PIK3CA	CCNE1	RAF1	TP53	MET	SHC4	ABCB1	SHC3	SHC1	TCF7	LEF1	LRP5	WNT8A	PIK3R3	PIK3R2	PIK3R1	EGFR	MUC2	RXRA	WNT11	ERBB2	DVL2
Rap1 signaling pathway	0.0000121240099750038	CALML4	FGF1	FGF2	FGF3	CRKL	FGF4	IGF1R	FGF5	FGF9	CDH1	RASSF5	AKT3	KDR	PLCE1	MAGI1	MAP2K3	PRKCI	MAP2K1	HGF	MAGI3	F2R	MAGI2	PRKCA	TIAM1	PRKD3	PARD3	PRKD2	PFN1	RAF1	PFN2	PDGFB	PDGFA	PIK3R3	PIK3R2	LPAR4	PIK3R1	EFNA5	PRKCZ	EFNA4	RAP1GAP	RASGRP3	RAP1B	GRIN2A	RRAS	PDGFD	PDGFC	FGF20	PLCG1
Wnt signaling pathway	0.0000121240099750038	CTNND2	FZD10	CCND3	FRAT1	FRAT2	CCND1	SOX17	MYC	BTRC	PRKACB	CER1	TLE4	RNF43	TLE3	TLE2	TLE1	CSNK2A1	FBXW11	SERPINF1	CSNK2A2	WNT5A	PRKCA	CSNK1E	DKK1	DKK2	TLE6	SFRP4	SFRP1	SFRP2	DAAM1	TBL1XR1	ROR1	TP53	CTBP2	TCF7	CUL1	NLK	PORCN	DVL2	WNT3	WNT4	FZD1	CREBBP	FZD3	JUN	WNT10A	FZD2	SMAD3
Pathways affected in adenoid cystic carcinoma WP3651	0.0000130026726661188	SETD2	NOTCH1	PRKDC	MAX	KMT2C	PTEN	JMJD1C	ARID4B	BRCA1	FOXO3	DTX4	MYC	CHEK2	MYB	CHEK1	ERBB2	TLK1	HIST1H1E	MYBL1	MAGI1	KDM6B	SMARCE1	HIST1H2AL	BRD1	CREBBP	FBXW7	CNTN6	MAGI2	ATRX	ARID5B	IL17RD	ARID1A	SMARCA2	FOXP2	MORF4L1	MYCN	NCOR1	PIK3CA	KANSL1	NFIB	KAT6A	ATM	MAML3	BCOR	BCORL1	RAF1	TP53
Calcium Regulation in the Cardiac Cell WP536	0.0000134468433839091	CHRM2	YWHAE	CHRM3	RYR2	CHRM4	CHRM5	ATP2A3	ATP2A2	ADRA1D	ADRA1B	ADRA1A	SLC8A1	RYR3	RGS4	GJA1	RGS2	RGS3	YWHAQ	GJA9	RGS9	PRKACB	RGS6	YWHAG	PRKCH	PRKCE	PRKCA	ATP1B1	CACNB3	PRKAR1B	ADRB3	STIM2	PRKAR1A	CASQ2	PRKCQ	CAMK2B	RGS18	RGS17	CAMK2D	RGS14	RGS16	CACNA1B	ITPR1	ADCY4	CACNA1A	ITPR2	ADCY3	CACNA1D	ADRB1
MAPK signaling pathway	0.000013514686488644	ZAK	ARAF	FGF1	ELK1	FGF2	FGF3	CRKL	FGF4	FGF5	RPS6KA3	RPS6KA5	FGF9	MYC	RPS6KA2	AKT3	STMN1	MAP3K8	MAP3K9	PRKACB	HMGN1	MAP2K3	DAXX	MAP2K1	PRKCH	IL1R1	CACNA2D1	IL1R2	CACNA2D3	PRKCA	CACNA2D4	MAPK8IP2	MAPK8IP1	CDC25B	CACNB2	CACNB3	CACNB4	MAPKAPK3	DDIT3	PLA2G10	MAPKAPK5	RAF1	TP53	ATF4	MAX	SHC1	PDGFB	CACNA1B	PDGFA
Androgen receptor signaling, proteolysis, and transcription regulation	0.000013514686488644	GSK3B	RNF14	TGFB1I1	FHL2	PTEN	UBE3A	BRCA1	PARK7	CCND1	SUMO1	ZMIZ1	KAT7	RAC1	NCOA1	PIAS4	NCOA2	PIAS3	DAXX	NCOA3	FOS	ETV5	RHOA	RUNX2	AES	RHOB	NCOR2	KAT2B	NCOR1	CCNE1	PPAP2A	FKBP4	GAS6	HDAC1	SRC	KLK3	PIK3R2	RNF6	PIK3R1	NR2C2	EGFR	FOXO1	PRDX1	BAG1	PAK6	BMF	PATZ1	SMARCE1	CREBBP
Signaling by NGF	0.000013514686488644	TRIO	IRS1	ITSN1	IRS2	ELK1	PREX1	RPS6KA3	RPS6KA5	PPP2R1B	PPP2R1A	RPS6KA2	ARHGDIA	AKT3	PRKACB	AP2M1	SH3GL2	PRKCI	MAP2K1	PRKCE	FRS2	PRKCA	TIAM1	ADCYAP1	ADAM17	NGFRAP1	OBSCN	PRKAR1B	MAPKAPK3	PRKAR1A	TRIB3	RAF1	SQSTM1	NGEF	SHC3	MAGED1	PDE1B	SHC1	MAPKAP1	PDE1A	ITPR1	PSEN2	ITPR2	PIK3R2	ITPR3	PIK3R1	FOXO3	KALRN	FOXO1
Wnt signaling pathway and pluripotency WP399	0.0000139918408174788	GSK3B	FZD10	SOX2	FRAT1	CCND3	CCND1	PPP2R1B	PLAU	PPP2R1A	MYC	FOXD3	PRKCI	PRKCH	MMP7	PRKCE	WNT5A	AXIN1	PRKCA	CSNK1E	ZBTB33	AXIN2	PPP2R5C	FBXW2	RHOA	POU5F1	PRKCQ	TP53	CD44	PAFAH1B1	PPARD	CTBP2	TCF7	LEF1	LRP5	PPM1J	NLK	PRKCZ	NKD1	NKD2	MAPK9	WNT11	RACGAP1	DVL2	WNT3	WNT4	FZD1	TCF7L2	FZD3
ERBB signaling pathway	0.0000168689165087678	GSK3B	CDKN1B	ARAF	CBLC	PIK3CD	CBLB	AREG	ELK1	CRKL	CCND1	MYC	AKT3	NCK2	PDK1	HSP90AA1	MAP2K1	GAB1	NRG1	PRKCA	NRG2	EREG	BTC	NRG3	PIK3CA	RAF1	TP53	HBEGF	CAMK2B	SHC4	CAMK2D	SHC3	SHC1	SRC	PIK3R3	TGFA	PIK3R2	PIK3R1	EGFR	FOXO1	MAPK9	PAK1	BCL2L11	ERBB3	ERBB4	ERBB2	ABL1	EIF4EBP1	PAK7
Gastrin signaling pathway WP4659	0.0000178962004327446	ITGB1	GSK3B	CDKN1B	CXCL8	IRS1	SERPINE1	CLDN1	ELK1	ELAVL1	CCND1	CDH1	MYC	CASP3	GAST	RAC1	MAP2K1	MEF2B	PRKCH	MMP7	PRKCE	PRKCA	FOS	RHOD	RHOA	RHOB	PIK3CA	KIT	BIRC5	PRKD2	PRKCQ	PPARG	RAF1	CD44	SHC1	SRC	ARHGEF28	PXN	PIK3R3	PIK3R2	PIK3R1	FOXO3	PTGS2	FOXO1	EGFR	SLC9A1	HDAC7	MAPK9	PAK1
Intracellular Signaling By Second Messengers R-HSA-9006925	0.0000192163191382969	KLB	AHCYL1	IRS1	ATN1	IRS2	IL1RAP	FGF1	FGF3	FGF4	PREX2	PSMD8	FGF5	PSMD7	PPP2R1B	FGF9	PPP2R1A	SALL4	AKT3	PIP4K2A	TRIM27	KPNA2	PRKACB	USP7	PRKCE	CSNK2A2	FRS2	PRKCA	EREG	BTC	RRAGA	PRKAR1B	RRAGC	PRKAR1A	RRAGD	TRIB3	TP53	DPEP3	PSMD11	PDE1B	TNKS	MAPKAP1	PDE1A	PDGFB	ITPR1	PDGFA	PIK3R3	TGFA	ITPR2
Post-translational regulation of adherens junction stability and disassembly	0.0000224869922601019	SRC	IQGAP1	EGFR	IGF1R	ROBO1	GNA13	SNX1	CDH2	CDH1	CASP3	GNA12	ABL1	CTNNA1	FYN	RAC1	DSP	NTRK2	CREBBP	MMP7	JUP	BDNF	EGF	ADAM10	CABLES1	GFRA1	ZBTB33	DNM2	NME1	TIAM1	MEP1B	CTNNB1	PTPN6	MET	RAB5A	RIN2	ARF6	RAB7A
Brain-derived neurotrophic factor (BDNF) signaling pathway WP2380	0.0000246409336548617	GSK3B	NCF2	IRS1	CRTC1	RASGRF1	IRS2	YBX1	ELK1	PTPRF	RPS6KA3	RPS6KA5	CDH2	DPYSL2	CASP3	CFL1	NCK2	SIRPA	RAC1	NSF	VAV3	MAP2K1	CDKL5	CSNK2A1	KSR1	PDPK1	FRS2	FOS	VAV2	TIAM1	ADAM17	DOK5	TRAF6	MAPT	RAF1	SQSTM1	SHC4	GRIA1	GRIA2	SHC3	SHC1	SRC	KCNA3	PIK3R2	PIK3R1	FOXO3	MAPK9	BCL2L11	NTF3
Calcium regulation in the cardiac cell	0.0000279460368309703	CHRM2	YWHAE	CHRM3	RYR2	CHRM4	CHRM5	ATP2A3	ATP2A2	ADRA1D	ADRA1B	ADRA1A	SLC8A1	RYR3	RGS4	GJA1	RGS2	RGS3	YWHAQ	GJA9	PRKACB	RGS9	RGS6	YWHAG	PRKCH	PRKCE	PRKCA	ATP1B1	CACNB3	PRKAR1B	ADRB3	PRKAR1A	CASQ2	PRKCQ	CAMK2B	RGS18	RGS17	CAMK2D	RGS14	RGS16	CACNA1B	ITPR1	ADCY4	CACNA1A	ITPR2	ADCY3	ADRB1	CACNA1D	ITPR3
Endometrial cancer WP4155	0.0000292347941963236	GSK3B	LEF1	TCF7	ARAF	PTEN	PIK3CD	PIK3R3	PIK3R2	PIK3R1	FGF1	FOXO3	FGF2	ELK1	EGFR	CASP9	CCND1	CDH1	MYC	AKT3	ERBB2	CTNNA1	MAPK1	CTNNA3	CTNNA2	TCF7L2	MAP2K1	TCF7L1	GADD45B	PDPK1	EGF	GADD45A	AXIN1	FOS	AXIN2	GADD45G	PIK3CA	APC	CTNNB1	KRAS	GRB2	RAF1	TP53	FGFR3	FGFR2	FGFR1
Deposition of new CENP-A-containing nucleosomes at the centromere	0.0000293413348551193	HIST1H2BN	HIST2H2AA3	HIST1H2BM	HIST1H2BO	HIST1H2BJ	HIST1H2BL	HIST1H2BK	CASC5	RSF1	CENPA	HIST2H2AC	MIS18BP1	HIST1H2AD	HIST3H2BB	OIP5	RBBP7	HIST1H2AC	HIST1H2AB	CENPU	NPM1	H2AFZ	H2AFX	HIST1H2AJ	H2BFS	HIST2H2BE	HIST1H4A	MIS18A	CENPH	CENPN	HIST1H2BH	CENPO	HIST1H2BB	HIST1H2BD	ITGB3BP	HIST1H2BC
Packaging of telomere ends	0.0000297529637631791	HIST1H2BN	HIST2H2AA3	HIST1H2BM	HIST1H2BO	HIST1H2BJ	HIST1H2BL	HIST1H2BK	HIST2H2AC	HIST2H4A	HIST1H2AD	HIST3H2BB	HIST1H2AC	HIST1H2AB	H2AFZ	H2AFX	HIST1H2AJ	H2BFS	TERF1	TERF2	HIST2H2BE	HIST1H4A	POT1	TERF2IP	HIST1H2BH	HIST1H2BB	HIST1H2BD	HIST1H2BC
Focal adhesion	0.000030368478578444	MYLK2	TNC	ELK1	ARHGAP35	CRKL	MYLK	IGF1R	PPP1CC	CCND3	CCND1	TNN	AKT3	KDR	TNR	MAP2K1	ACTN1	HGF	PRKCA	ACTN4	MYL5	COL4A2	COL4A1	COL4A3	COL4A6	COL4A5	RAF1	SHC4	SHC3	SHC1	PXN	PDGFB	PDGFA	PIK3R3	PIK3R2	PIK3R1	RAP1B	PDGFD	PDGFC	PIP5K1A	PIP5K1B	PIP5K1C	VASP	JUN	CAV2	CAV1	FN1	PARVA	IGF1
ErbB signaling pathway WP673	0.0000349117155386218	GSK3B	CDKN1B	ARAF	PIK3CD	CBLB	AREG	ELK1	CRKL	CCND1	MYC	AKT3	NCK2	MAP2K1	PDPK1	GAB1	NRG1	PRKCA	NRG2	EREG	BTC	NRG3	PIK3CA	RAF1	TP53	HBEGF	SHC4	CAMK2B	CAMK2D	SHC3	SRC	SHC1	PIK3R3	TGFA	PIK3R2	PIK3R1	FOXO1	EGFR	MAPK9	PAK1	BCL2L11	ERBB3	ERBB4	ERBB2	PLCG2	EIF4EBP1	ABL1	MAPK1	ABL2
Histone Modifications WP2369	0.0000349117155386218	SETD4	SETD5	SETD2	SET	HIST1H3J	SETD6	EHMT2	KMT2C	SETD7	DOT1L	KMT2B	EHMT1	PRDM2	HIST1H3A	HIST1H3F	SMYD2	HIST1H3G	HIST1H3H	SMYD3	HIST1H3I	HIST1H3B	HIST1H3C	HIST1H3D	HIST1H3E	H3F3B	HIST1H4K	EED	HIST1H4L	SETD1B	SETDB2	ASH1L	HIST1H4A	HIST1H4B	SETBP1	AEBP2	HIST4H4	HIST1H4G	HIST1H4H	HIST1H4I	HIST1H4J	HIST1H4C	HIST2H3C	HIST1H4D	EZH1	HIST1H4E	EZH2	HIST1H4F
Focal adhesion	0.0000374417797360665	MYLK2	ARAF	TNC	TESK2	ELK1	ARHGAP35	CRKL	MYLK	IGF1R	PPP1CC	CCND3	CCND1	TNN	AKT3	KDR	TNR	CAPN1	PELO	MAP2K3	MAP2K1	ACTN1	HGF	PRKCA	ACTN4	MYL5	COL4A2	COL4A1	COL4A6	RAF1	BLK	SHC4	SHC3	SHC1	PXN	PDGFB	PDGFA	PIK3R3	PIK3R2	PIK3R1	RAP1B	PDGFD	PDGFC	PIP5K1C	MAP2K6	VASP	JUN	SRMS	CAV2
L1CAM interactions	0.0000385833010039096	ITGB1	NRP1	NRP2	ITGB3	CLTC	CLTA	AP2A1	LAMC1	RPS6KA3	ALCAM	RPS6KA5	CHL1	DPYSL2	RPS6KA2	SCN9A	ITGAV	RAC1	SCN5A	EPHB2	AP2M1	SH3GL2	SCN1A	MAP2K1	CSNK2A1	CSNK2A2	ITGA1	ANK2	ANK3	DNM1	DNM2	VAV2	DNM3	KCNQ2	DCX	SCN4A	ITGA5	ITGA9	LAMA1	SRC	EGFR	SDCBP	STIP1	PAK1	MAPK1	SCN7A	NCAM1	SCN3A	SPTBN1
Regulation of Actin Cytoskeleton WP51	0.0000450897545736852	CHRM2	CHRM3	CHRM4	CHRM5	BRK1	PIK3CD	FGF1	FGF2	ARHGAP35	FGF3	MYLK	FGF4	FGF5	FGF9	CFL1	RAC2	BDKRB2	PIP4K2A	RAC1	GIT1	MAP2K1	ACTN1	F2R	ITGA1	RRAS2	RHOA	ENAH	MRAS	PIK3CA	MYL1	ARHGEF4	PIK3C3	ARHGEF1	PFN1	RAF1	DOCK1	PXN	PDGFB	PDGFA	PIK3R3	PIK3R2	IQGAP1	PIK3R1	FGD1	EGFR	SLC9A1	GNA13	PAK1
ncRNAs involved in Wnt signaling in hepatocellular carcinoma WP4336	0.0000450897545736852	GSK3B	FZD10	ELAVL1	FRAT1	CCND3	FRAT2	CCND1	SOX17	PLAU	MYC	SOX7	CER1	CSNK2A1	SERPINF1	CSNK2A2	WNT5A	AXIN1	CSNK1E	SENP2	DKK1	DKK2	SFRP4	SFRP1	SFRP2	ROR1	CTBP2	LEF1	TCF7	LRP5	NLK	CXXC4	NKD1	NKD2	PORCN	WNT11	WIF1	DVL2	WNT3	WNT4	FZD1	TCF7L2	TCF7L1	WNT10A	JUN	FZD3	FZD2	FZD5	WNT7B
Adherens junction cell adhesion	0.0000477359533762087	PTPRM	WASL	PTPRF	IGF1R	CDH1	RAC2	RAC1	CSNK2A1	ACTN1	CSNK2A2	ACTN4	RHOA	TGFBR2	PARD3	MET	SRC	LEF1	TCF7	IQGAP1	NLK	EGFR	ERBB2	CTNNA1	MAPK1	CTNNA3	FYN	CTNNA2	WASF1	WASF2	WASF3	FARP2	SMAD2	TCF7L2	CREBBP	TCF7L1	SMAD3	YES1	SORBS1	BAIAP2	TJP1	FER	PTPRB	SNAI1	CTNNB1	SNAI2	PTPN6	PVRL4	PVRL3
Post-translational Protein Modification R-HSA-597592	0.0000492680090433924	MDC1	PGAP1	TRRAP	SMC5	DCAF5	TPGS1	DCAF4	PSMD8	PSMD7	MYC	NFRKB	CHGB	DDX17	DAXX	WSB1	NUP93	DYNC1LI1	DYNC1LI2	SPARCL1	ALG10B	GNE	POM121	PRKDC	LYPD1	CDCA8	COPS7A	LYPD3	XPC	GATA3	CFP	ADAMTS16	ADAMTS15	ADAMTS19	ADAMTS18	RAD21	ADAMTS17	CHST10	ST3GAL4	ST3GAL5	NUP88	ST3GAL6	PSMF1	PPARGC1A	ST3GAL1	ST3GAL2	B3GALNT2	CREBBP	ICMT
Interleukin-1 regulation of extracellular matrix	0.0000633431738821077	CXCL6	IL1RN	CXCL8	TNFAIP6	STMN2	TNFAIP2	AKR1B1	TNFAIP3	CXCL1	CXCL3	FGF2	CXCL5	RGS4	MT2A	ZFP36	NAMPT	GNRHR	PIM2	ANXA9	KDM6B	SERPINB3	IL15RA	MED1	SERPINB4	IL1R2	AMPD3	FOS	DCN	DUSP6	MMP10	RUNX1	RHOB	ALDH3A2	MMP11	COL2A1	MMP13	IFNG	ALDH1A1	CHI3L1	PPARG	LCP1	MATN3	HBEGF	MATN2	CFH	DLX5	PRKDC	TNFRSF11B
Colorectal cancer	0.0000708365004865733	GSK3B	LEF1	TCF7	ARAF	PIK3CD	PIK3R3	PIK3R2	PIK3R1	CASP9	MAPK9	CCND1	CASP3	MYC	AKT3	RAC2	MAPK1	RAC1	RALGDS	SMAD2	TCF7L2	MAP2K1	JUN	TCF7L1	TGFB2	SMAD3	DCC	AXIN1	AXIN2	FOS	MLH1	RHOA	TGFBR2	MSH6	MAPK10	MSH2	PIK3CA	APC	BCL2	BIRC5	CTNNB1	CYCS	KRAS	RAF1	TP53
Osteoblast differentiation WP4787	0.0000826571126411004	BMPR2	PIK3CD	FZD10	RBPJ	FGF1	FGF2	FGF3	GLI3	FGF4	GLI2	FGF5	FGF9	HEY1	HEY2	SOX9	HES6	PRKCI	PRKCH	PRKCE	WNT5A	PRKCA	RUNX2	SMO	PIK3CA	PRKCQ	PIK3C3	PPARG	NOTCH1	PRKDC	NOTCH4	WNT8A	LRP5	PIK3R3	PIK3R2	PIK3R1	PRKCZ	DLL1	DLL4	MAPK9	WNT11	MAPK1	HES3	WNT3	MAPK4	WNT4	FZD1	SMAD1	FZD3
Endocytosis	0.0000831611521496011	SH3GL3	TFRC	CBLC	CBLB	IGF1R	KDR	VPS36	AP2M1	SH3GL2	USP8	PRKCI	F2R	HLA-G	HLA-E	ZFYVE16	ACAP1	RAB31	PARD3	CHMP4C	CHMP4B	VPS28	RAB5B	AGAP1	NEDD4L	ADRB1	ADRB2	PRKCZ	RAB11FIP1	GRK5	GRK4	GRK6	PIP5K1A	PIP5K1B	PIP5K1C	RAB11FIP4	SMAD2	RAB4A	TGFB2	SMAD3	IQSEC2	IQSEC1	CAV2	SMURF1	CAV1	VTA1	STAM	HSPA2	SMAD6
G Protein Signaling Pathways WP35	0.0000837917910582218	AKAP12	AKAP13	PPP3CA	AKAP11	PDE4B	PDE4A	PDE8B	PDE8A	PRKACB	PRKCI	PRKCH	PDE4D	PRKCE	PDE4C	PRKCA	RHOA	PRKAR1B	PRKD3	PRKAR1A	ARHGEF1	PRKCQ	PDE1B	PDE1A	ITPR1	ADCY4	ADCY3	AKAP6	ADCY2	ADCY1	ADCY7	PRKCZ	AKAP2	GNAI1	AKAP1	SLC9A1	GNAI2	GNA13	GNA14	GNG10	GNA15	RRAS	GNG4	PRKAR2A	GNA11	GNA12	GNG8	KCNJ3	GNG12
Breast cancer pathway WP4262	0.0000837917910582218	GSK3B	FLT4	CETN3	ARAF	PTEN	PIK3CD	FZD10	BRCA1	FGF1	FGF2	FGF3	IGF1R	FGF4	FGF5	FRAT1	FRAT2	CCND1	FGF9	HEY1	MYC	AKT3	HEY2	TNFSF11	NCOA1	MAP2K1	CSNK2A1	PARP1	NCOA3	CSNK2A2	WNT5A	AXIN1	AXIN2	FOS	SFRP4	PIK3CA	KIT	RAF1	TP53	SHC4	NOTCH1	SHC3	SHC1	NOTCH4	TCF7	LEF1	LRP5	PIK3R3	PIK3R2
Semaphorin interactions	0.0000870796783416142	ITGB1	SEMA5A	GSK3B	NRP1	SEMA7A	HSP90AB1	SEMA3A	CRMP1	TREM2	SEMA3E	ARHGAP35	PAK1	DPYSL4	RRAS	DPYSL5	DPYSL2	CFL1	DPYSL3	ERBB2	RAC2	PLXNA2	MYH14	PLXNA1	FYN	RAC1	PIP5K1C	MYH10	PLXNA4	PLXNA3	FARP2	SEMA4A	HSP90AA1	ARHGEF12	SEMA6A	SEMA4D	SEMA6D	LIMK2	ITGA1	RHOA	RHOB	CDK5	FES	PLXNB3	MYH9	PLXNB1	MET
TGF-beta signaling pathway	0.000088177817893123	SERPINE1	ETS1	CTGF	CCND1	CDH1	MYC	BTRC	JUNB	PDK1	MAP2K3	DAXX	MAP2K1	RUNX3	RUNX2	ZFYVE16	SIK1	RAF1	TP53	ATF3	SHC1	CUL1	NEDD4L	PIK3R2	PIK3R1	LTBP1	CCNB2	PRKAR2A	MAP2K7	ZNF423	SKIL	SPTBN1	MAP2K6	SMAD2	SMAD1	CREBBP	JUN	TGFB2	SMAD3	SMURF1	CAV1	INHBA	SMAD6	SMAD5	PTK2	SMAD7	BMP4	DAB2	COPS5
Fatty acid, triacylglycerol, and ketone body metabolism	0.0000916688032762472	CCNC	RORA	LCLAT1	CTGF	HADH	FADS1	MED1	CPT1A	DGAT1	ACSL1	ACSL6	ACSL5	MED4	ACLY	TBL1XR1	TRIB3	CLOCK	PEX11A	ACACA	ACAT1	MED30	MED31	PPARGC1A	PPARGC1B	DECR1	FDFT1	WWTR1	CDK19	CREBBP	CDK8	FASN	CYP1A1	RGL1	SLC25A1	ALAS1	CHD9	FHL2	PRKAG2	MED16	MED18	MED17	MED12	MED14	MED13	SIN3B	ANKRD1	ME1	CD36
Hemostasis pathway	0.0000947878958016031	APP	SPARC	SERPINE1	JMJD1C	F11R	PPP2R1B	PPP2R1A	AKT3	MYB	BSG	PRKACB	CXADR	PRKCH	PRKCE	ACTN1	PRKCA	ACTN4	PRKAR1B	PRKAR1A	PRKCQ	KIF20A	PFN1	ZFPM2	TP53	ZFPM1	PDE1B	PDE1A	GATA6	PDGFB	GATA5	PDGFA	PIK3R3	PIK3R2	GATA3	PIK3R1	GATA2	PRKCZ	GNG10	HIST1H3A	RACGAP1	PRKAR2A	KCNMB2	PLCG2	KCNMB4	PLCG1	A2M	APOB	LYN
Wnt signaling WP428	0.000109834780882101	INVS	GSK3B	FZD10	PPP3CA	FRAT1	CCND3	FRAT2	CCND1	SOX17	PLAU	MYC	RAC1	CER1	CSNK2A1	SERPINF1	CSNK2A2	WNT5A	AXIN1	PRKCA	CSNK1E	SENP2	DKK1	DKK2	RHOA	SFRP4	SFRP1	SFRP2	PLCB4	DAAM1	ROR1	PLCB1	CAMK2B	CAMK2D	CTBP2	TCF7	LEF1	LRP5	NLK	CXXC4	NKD1	NKD2	MAPK9	PORCN	WNT11	WIF1	DVL2	GPC4	WNT3
Diseases Of Signal Transduction By Growth Factor Receptors And Second Messengers R-HSA-5663202	0.000113635966948987	MAML2	ARAF	CCNC	RBPJ	PSMD8	GOLGA4	PSMD7	PPP2R1B	PPP2R1A	MYC	AKT3	FGFR1OP2	KDR	LONP1	TRIM24	FRS2	DKK1	DKK2	SND1	EREG	EML4	BTC	PRKAR1A	MAML3	CTBP2	DHH	MAPKAP1	PDGFB	PDGFA	PIK3R3	TGFA	PIK3R2	IQGAP1	ZC3HAV1	PIK3R1	APH1A	NCSTN	PLCG1	PSMF1	ICOS	ATG7	SPTBN1	LYN	STAT5A	CREBBP	JAG1	YES1	BCL11A
Prolactin regulation of apoptosis	0.000122092645090106	HSP90AB1	BRCA1	CLDN1	AREG	N4BP2L2	SPRED1	MRPL40	CCND1	MYB	SLC16A9	PHLDA2	TNS4	PHLDA1	LMCD1	TP63	CA13	GET4	PCMTD1	RALGPS2	SRRM2	DUSP4	HSP90AA1	CISH	SLC2A13	NOG	ANK3	BHLHA15	FNDC3A	PPRC1	TMC5	RUNX2	DUSP6	EEF1A1	NUP93	OXA1L	ALDH1A3	IRF1	CMPK1	TNIK	TRIB1	RAB7B	ALDH7A1	SHANK2	TMEM106A	ABCG2	MATN2	SF3B4	PTHLH
MAPK signaling pathway	0.000126188489811322	ARAF	IL1RAP	FGF1	ELK1	FGF2	FGF3	CRKL	FGF4	IGF1R	FGF5	RPS6KA3	RPS6KA5	FGF9	MYC	RPS6KA2	AKT3	STMN1	KDR	MAP3K8	PRKACB	MAP2K3	DAXX	MAP2K1	IL1R1	CACNA2D1	HGF	CACNA2D3	PRKCA	CACNA2D4	MAPK8IP2	EREG	MAPK8IP1	CDC25B	CACNB2	CACNB3	CACNB4	MAPKAPK3	DDIT3	MAPKAPK5	RAF1	TP53	ATF4	MAX	PDGFB	CACNA1B	PDGFA	TGFA	CACNA1A
Colorectal cancer	0.000126188489811322	GSK3B	ARAF	PIK3CD	AREG	CASP9	CCND1	CASP3	MYC	AKT3	RAC2	RAC1	MAP2K1	DCC	AXIN1	AXIN2	FOS	RHOA	EREG	TGFBR2	MSH6	MSH2	PIK3CA	BIRC5	RAF1	TP53	RALB	LEF1	TCF7	PIK3R3	TGFA	PIK3R2	PIK3R1	EGFR	MAPK9	BCL2L11	MAPK1	PMAIP1	RALGDS	SMAD2	TCF7L2	JUN	TCF7L1	TGFB2	SMAD3	GADD45B	EGF	GADD45A	MLH1
Metabolism R-HSA-1430728	0.000126595035836071	PSMD8	NDST1	LIPE	NSDHL	PSMD7	NDST4	LIPH	NDST3	LRAT	PRKACB	GSTK1	STARD3	STARD5	STARD6	STARD7	CSNK2A2	SLC5A6	RBP4	SCO1	PRKAR1B	MTHFD2	PRKAR1A	ETHE1	RBP1	PLBD1	FAR2	TMEM126B	IDO2	CLOCK	MTMR1	HACD1	MTMR2	HS3ST3A1	SHMT2	ABCB7	PLA2G3	MTMR9	PLA2G5	IQGAP1	PLA2G6	MTMR4	HACD2	MRPL13	OAZ1	OAZ2	MTMR7	SULT1A1	HSD11B2
CDC42 GTPase Cycle R-HSA-9013148	0.000126595035836071	CPNE8	TRIO	TFRC	WIPF1	DOCK9	PRKCSH	WIPF2	DOCK8	RASGRF2	ITSN1	DOCK7	ARHGAP1	WASL	ARHGAP5	ARHGAP35	ARHGAP4	DOCK10	PREX2	DOCK11	PREX1	SH3PXD2A	ARHGDIA	MCF2L	ARHGDIB	LBR	GIT1	PLEKHG3	VAV3	ARHGEF10	PLEKHG4	PLEKHG1	ARHGEF12	FNBP1	STARD8	ARAP2	ARHGEF19	ARAP3	KCTD3	ARAP1	ARFGAP3	VAV2	TIAM1	ARHGAP10	DEPDC1B	DAAM1	CDC42EP5	CDC42EP4	CDC42EP3
Signaling by FGFR in disease	0.000127735697247844	KLB	GSK3B	GSK3A	CDKN1B	PTEN	FGF1	FGF2	FGF3	FGF4	FGF5	CASP9	ZMYM2	FGF9	PPP2R1A	AKT3	FGFR1OP2	TRIM24	MYO18A	LRRFIP1	PRKACB	MAP2K1	PDPK1	PRKCE	GAB1	FRS2	PRKCA	GAB2	IL17RD	BCR	PRKAR1B	PIK3CA	PRKAR1A	AKT1S1	TRIB3	RAF1	PHLPP1	PDE1B	SHC1	SRC	MAPKAP1	PDE1A	ITPR1	ADCY4	ITPR2	ADCY3	ITPR3	ADCY2	PIK3R1
G-protein signaling pathways	0.000129814788792761	AKAP12	AKAP13	PPP3CA	AKAP11	PDE4B	PDE4A	PDE8B	PDE8A	PRKACB	PRKCI	PRKCH	PDE4D	PRKCE	PDE4C	PRKCA	RHOA	PRKAR1B	PRKAR1A	PRKD3	ARHGEF1	PRKCQ	PDE1B	PDE1A	ADCY4	ITPR1	ADCY3	ADCY2	AKAP6	ADCY1	ADCY7	PRKCZ	AKAP2	GNAI1	AKAP1	GNAI2	SLC9A1	GNA13	GNA14	GNA15	GNG10	RRAS	GNG4	GNA11	PRKAR2A	GNA12	GNG8	KCNJ3	GNG12
Signaling By Nuclear Receptors R-HSA-9006931	0.000141239473363945	FOXA1	IGF1R	CCND1	MYC	AKT3	MYB	PDK4	PDK3	KPNA2	MYLIP	TLE3	CPT1A	KCNH8	NANOS3	GTF2F2	KCTD6	EREG	RUNX1	UHMK1	BTC	TBL1XR1	FKBP4	ABCG1	PPID	FKBP5	DDX5	CRABP2	CBFB	SHC1	PIK3R3	TGFA	PIK3R2	GATA3	PIK3R1	ADH7	FOXO3	PRKCZ	GNG10	RDH11	RAD21	RDH10	LDHD	RDH16	APOE	RDH13	CREBBP	JUN	PDHA2
Disease R-HSA-1643685	0.000141239473363945	ARAF	RBPJ	PSMD8	HTR7	PSMD7	CAPNS1	AKT3	FGFR1OP2	LRAT	PRKACB	DAXX	FRS2	SND1	EML4	RBP4	PRKAR1B	PRKAR1A	RBP1	TXNIP	ABCB6	DHH	PDGFB	PDGFA	ZC3HAV1	IQGAP1	SLC5A1	MRPL13	ADAMTS16	ADAMTS15	GHRHR	LARP1	ADAMTS19	HLCS	ADAMTS18	PRKAR2A	ADAMTS17	PSMF1	ATG7	LYN	CREBBP	JUN	JAG1	ABCA4	EIF2AK3	FN1	ERLIN1	EIF2AK2	ERLIN2
Association Between Physico-Chemical Features and Toxicity Associated Pathways WP3680	0.00014570368585608	GRIA1	GSK3B	CDKN1B	SRC	SHC1	TGFA	FZD10	ELK1	EGFR	MYLK	PAK1	WNT11	ERBB4	MYC	ERBB2	NEFL	MAPK1	NEFM	PLCG1	FZD1	STAT5A	ACTR2	MAP2K1	JUN	FZD3	GPX1	FZD2	FZD5	FZD7	FZD6	AXIN1	FZD9	FN1	FZD8	RHOA	PTK2	DAAM1	APC	MYL1	CTNNB1	GRB2	CAMK1	PFN1	RAF1	PFN2
Epithelial to mesenchymal transition in colorectal cancer WP4239	0.000153341181827745	GSK3B	NRP2	SPARC	PDCD6	PIK3CD	FZD10	RBPJ	CLDN2	CLDN1	CDH2	CDH1	AKT3	MAP2K3	DSP	MAP2K1	EED	WNT5A	PROX1	TGFBR2	CLDN6	CLDN11	CLDN5	CLDN4	ZEB2	CLDN3	ZEB1	LATS2	COL4A2	PIK3CA	COL4A1	CLDN14	CTDSP1	CLDN8	TRAF6	CLDN7	COL4A3	CLDN12	COL4A6	CLDN19	PKP1	COL4A5	ITGA5	RAF1	TP53	NOTCH1	SHC1	NOTCH4	EIF5A2
Oncostatin M	0.000161810839841807	EPHB6	CDA	VIPR1	IRS1	SERPINE1	HP	TNC	PRDM1	CDH8	ETS2	CTGF	NPPB	MT2A	CDH3	CCND1	PLAU	MYC	SLCO2B1	NAMPT	SKP2	JUNB	KRT6B	EPHB3	KRT6A	TGM2	MUSK	CISH	IL1R1	HGF	F2R	IGFBP2	TPM1	ACSL5	KRT7	RNASE4	RUNX2	BTC	SULT2B1	CLDN4	MT1H	IL6ST	STEAP1	TP53	SLC27A2	ATF3	DSC2	ABCG2	CRABP2
Ras signaling pathway	0.000162052570770916	CALML4	FGF1	ELK1	ETS1	FGF2	ETS2	FGF3	FGF4	IGF1R	FGF5	RASSF1	HTR7	FGF9	RASSF5	AKT3	KDR	PLCE1	PRKACB	MAP2K1	RALBP1	HGF	PRKCA	TIAM1	PLA2G10	RAF1	SHC4	RAB5B	SHC3	SHC1	PDGFB	PDGFA	PIK3R3	PLA2G3	TGFA	PIK3R2	PIK3R1	PLA2G5	PLA2G6	EFNA5	STK4	EFNA4	RASGRP1	RASGRP3	RAP1B	GNG10	GRIN2A	RRAS	PDGFD
PI3K-Akt signaling pathway	0.000167267215769896	CHRM2	CSF3R	IRS1	TNC	FGF1	FGF2	FGF3	FGF4	IGF1R	FGF5	TCL1A	CCND3	PPP2R1B	CCND1	FGF9	CREB3L4	PPP2R1A	TNN	CREB3L1	MYC	AKT3	CREB3L2	MYB	KDR	TNR	IL6R	IFNAR2	MAGI1	MAP2K1	IFNA14	HGF	F2R	MAGI2	PRKCA	EREG	CCNE2	COL4A2	CCNE1	COL4A1	EIF4E1B	DDIT4	COL4A3	COL4A6	COL4A5	RAF1	TP53	ATF4	IFNAR1
Regulation of actin cytoskeleton	0.000167267215769896	CHRM2	CHRM3	MYLK2	CHRM4	CHRM5	ARAF	FGF1	FGF2	ARHGAP35	FGF3	CRKL	MYLK	FGF4	FGF5	PPP1CC	FGF9	CFL1	PIP4K2A	MAP2K1	ACTN1	F2R	ACTN4	MYL5	TIAM1	PFN1	RAF1	PFN2	PXN	PDGFB	PDGFA	PIK3R3	PIK3R2	IQGAP1	LPAR4	PIK3R1	IQGAP2	ACTR3B	IQGAP3	KNG1	SLC9A1	RRAS	PDGFD	PDGFC	FGF20	PIP5K1A	MYH14	PIP5K1B	PIP5K1C
Primary focal segmental glomerulosclerosis (FSGS) WP2572	0.000175364743897047	SCARB2	CDKN1C	ITGB1	CAMK2B	SMARCAL1	CDKN1B	NOTCH1	ITGB3	PTPRO	LRP5	CLDN1	YWHAQ	CDH2	CTSL	PODXL	DAG1	PLCE1	ITGAV	FYN	PLCG1	KIRREL3	KIRREL2	JAG1	MME	ITGA3	PLAUR	PARVA	ACTN4	DKK1	PAX2	DNM1	PTK2	CD2AP	MYO1E	INF2	NPHS1	WT1	COL4A3	MYH9	COL4A5	CTNNB1	LMX1B	IRF6	VIM	UTRN	AGRN	TLR4	LIMS1
Prostate cancer	0.000188694469997516	GSK3B	CDKN1B	HSP90AB1	ARAF	PTEN	PIK3CD	IGF1R	CASP9	CCND1	CREB3L4	PLAU	CREB3L1	AKT3	CREB3L2	NKX3-1	MAP2K1	HSP90AA1	PDPK1	IL1R2	ETV5	ZEB1	CCNE2	SPINT1	PIK3CA	CCNE1	RAF1	TP53	ATF4	CREB5	GSTP1	TCF7	LEF1	PDGFB	PDGFA	PIK3R3	TGFA	KLK3	PIK3R2	PIK3R1	FOXO1	EGFR	PDGFD	PDGFC	ERBB2	MAPK1	E2F3	TCF7L2	CREBBP
Breast cancer	0.000200791793153096	GSK3B	FLT4	ARAF	PTEN	PIK3CD	FZD10	BRCA1	FGF1	FGF2	FGF3	FGF4	IGF1R	FGF5	FRAT1	FRAT2	CCND1	FGF9	HEY1	MYC	AKT3	HEY2	TNFSF11	NCOA1	MAP2K1	NCOA3	WNT5A	AXIN1	AXIN2	FOS	PIK3CA	KIT	RAF1	TP53	SHC4	NOTCH1	SHC3	SHC1	NOTCH4	TCF7	LEF1	LRP5	WNT8A	PIK3R3	PIK3R2	PIK3R1	DLL1	EGFR	DLL4
Thyroid hormone signaling pathway	0.000200791793153096	GSK3B	THRB	THRA	ITGB3	ATP2A3	SLC2A1	ATP2A2	PIK3CD	MED16	MED17	CASP9	MED12	MED14	MED13	CCND1	MYC	AKT3	PLCE1	ITGAV	SLC16A2	PRKACB	NCOA1	MED1	NCOA2	MAP2K1	PDPK1	NCOA3	PRKCA	ATP1B1	MED4	MED27	KAT2B	NCOR1	PLCB4	PIK3CA	TBC1D4	RAF1	PLCB1	TP53	HDAC2	NOTCH1	HDAC1	SRC	NOTCH4	PIK3R3	ATP1A3	PIK3R2	ATP1A2
YAP1- and WWTR1 (TAZ)-stimulated gene expression	0.000207188285899416	YAP1	NCOA1	TEAD4	MED1	NCOA2	WWTR1	CREBBP	SMARCD3	CHD9	NCOA3	TBX5	RUNX2	CTGF	KAT2B	RXRA	TBL1XR1	CARM1	TBL1X	PPARA	TEAD1	TEAD2	TEAD3
Basal cell carcinoma	0.000212257206328886	GSK3B	HHIP	LEF1	TCF7	WNT8A	FZD10	GLI3	GLI2	SHH	WNT11	STK36	SUFU	DVL2	WNT3	WNT4	FZD1	TCF7L2	FZD3	TCF7L1	WNT10A	FZD2	FZD5	FZD7	PTCH1	WNT7B	WNT5A	FZD6	PTCH2	AXIN1	FZD9	FZD8	WNT7A	AXIN2	BMP4	BMP2	SMO	APC	CTNNB1	TP53
PIP3 Activates AKT Signaling R-HSA-1257604	0.000213578253215038	KLB	IRS1	ATN1	IRS2	IL1RAP	FGF1	FGF3	FGF4	PREX2	PSMD8	FGF5	PSMD7	PPP2R1B	FGF9	PPP2R1A	SALL4	AKT3	PIP4K2A	TRIM27	USP7	CSNK2A2	FRS2	EREG	BTC	RRAGA	RRAGC	RRAGD	TRIB3	TP53	DPEP3	PSMD11	TNKS	MAPKAP1	PDGFB	PDGFA	PIK3R3	TGFA	PIK3R2	PIK3R1	FOXO3	FOXO1	IRAK1	UBB	UBC	FGF20	PIP5K1A	THEM4	PIP5K1B
Transcriptional Regulation Of Pluripotent Stem Cells R-HSA-452723	0.000213578253215038	EPAS1	GATA6	PRDM14	SOX2	HHEX	SALL1	ZIC3	GSC	SALL4	ZSCAN10	EOMES	SMAD2	FOXD3	TSC22D1	STAT3	DKK1	PBX1	FOXP1	LIN28A	NR6A1	DPPA4	NANOG	EPHA1	FGF13	TDGF1
TGF-beta Receptor Signaling WP560	0.000218255075222475	SERPINE1	LEF1	LTBP1	THBS1	MAPK9	SPP1	ZNF423	LEFTY2	SKIL	JAK1	TGIF1	SMAD2	SMAD1	LEFTY1	CREBBP	JUN	SMAD3	STAT1	EGF	NOG	TFE3	STAT3	FOS	INHBA	SMAD6	RUNX3	SMAD5	RUNX2	TGFBR2	SMAD7	TGFBR3	FKBP1A	SKI	BMP4	ZEB2	IFNG	BAMBI	CTNNB1
Endometrial cancer	0.000231251547692003	GSK3B	LEF1	TCF7	ARAF	PTEN	PIK3CD	PIK3R3	PIK3R2	PIK3R1	FOXO3	ELK1	EGFR	CASP9	CCND1	CDH1	MYC	AKT3	ERBB2	CTNNA1	MAPK1	CTNNA3	CTNNA2	TCF7L2	MAP2K1	TCF7L1	GADD45B	PDPK1	EGF	GADD45A	AXIN1	AXIN2	MLH1	GADD45G	PIK3CA	APC	CTNNB1	GRB2	KRAS	RAF1	TP53
Lipid metabolism regulation by peroxisome proliferator-activated receptor alpha (PPAR-alpha)	0.00023531060564575	ALAS1	CHD9	FHL2	CCNC	RORA	MED16	MED18	CTGF	MED17	MED12	MED14	MED13	SIN3B	ANKRD1	ME1	CD36	TEAD1	FADS1	TEAD2	TEAD3	NCOA1	TEAD4	MED1	NCOA2	CPT1A	ACSL1	NCOA3	APOA2	MED4	MED27	MED26	MED29	SREBF2	MED23	NCOR2	MED25	NCOR1	TBL1XR1	ACOX1	TRIB3	PLIN2	PPARG	PPARA	CLOCK	TNFRSF21	YAP1	SMARCD3	PEX11A
RNA polymerase I promoter opening	0.00023531060564575	HIST1H2BN	HIST2H2AA3	HIST1H2BM	HIST1H2BO	HIST1H2BJ	HIST1H2BL	HIST1H2BK	HIST2H2AC	HIST2H4A	HIST1H3A	HIST1H2AD	HIST3H2BB	HIST1H2AC	HIST1H2AB	H2AFZ	H2AFX	HIST1H2AJ	MBD2	H2BFS	HIST2H2BE	HIST1H4A	HIST1H2BH	HIST1H2BB	HIST1H2BD	HIST1H2BC
Androgen receptor signaling pathway WP138	0.000261954603847216	GSK3B	RNF14	TGFB1I1	FHL2	PTEN	UBE3A	BRCA1	PARK7	CCND1	SUMO1	ZMIZ1	KAT7	RAC1	NCOA1	TGIF1	PIAS4	NCOA2	PIAS3	DAXX	NCOA3	ETV5	RHOA	RUNX2	AES	RHOB	NCOR2	KAT2B	NCOR1	CCNE1	FKBP4	SRC	HDAC1	KLK3	RNF6	PIK3R2	PIK3R1	NR2C2	FOXO1	EGFR	PRDX1	BAG1	PAK6	BMF	PATZ1	SMARCE1	CREBBP	JUN	SMAD3
Focal Adhesion-PI3K-Akt-mTOR-signaling pathway WP3932	0.000274722158911642	CHRM2	FOXA1	CSF3R	IRS1	IRS4	TNC	IRS2	FGF1	FGF2	FGF3	FGF4	IGF1R	LIPE	TCL1A	PPP2R1B	FGF9	PPP2R1A	CREB3L4	TNN	CREB3L1	CREB3L2	AKT3	KDR	TNR	PELO	IL6R	RAB2A	IFNAR2	MAP2K1	HGF	F2R	COL4A2	COL4A1	EIF4E1B	DDIT4	COL4A6	ULK1	RAF1	ATF4	IFNAR1	PFKFB1	PFKFB4	PFKFB3	EPAS1	PDGFB	PDGFA	PIK3R2	PIK3R1
PI3K-Akt signaling pathway WP4172	0.00028916199304262	CHRM2	CSF3R	IRS1	TNC	FGF1	FGF2	FGF3	FGF4	IGF1R	FGF5	TCL1A	CCND3	PPP2R1B	CCND1	FGF9	PPP2R1A	CREB3L4	TNN	MYC	CREB3L1	MYB	CREB3L2	AKT3	KDR	TNR	IL6R	IFNAR2	MAP2K1	IFNA14	HGF	F2R	PRKCA	COL4A2	CCNE2	COL4A1	CCNE1	EIF4E1B	DDIT4	COL4A3	COL4A6	COL4A5	RAF1	TP53	ATF4	IFNAR1	PDGFB	PDGFA	TGFA
Endometrial cancer	0.000301742023344309	GSK3B	LEF1	TCF7	ARAF	PTEN	PIK3CD	PIK3R3	PIK3R2	PIK3R1	FOXO3	ELK1	EGFR	CASP9	CCND1	CDH1	MYC	AKT3	ERBB2	CTNNA1	MAPK1	CTNNA3	CTNNA2	TCF7L2	MAP2K1	TCF7L1	PDPK1	EGF	AXIN1	AXIN2	MLH1	PIK3CA	APC	CTNNB1	GRB2	KRAS	RAF1	TP53
Activation Of Gene Expression By SREBF (SREBP) R-HSA-2426168	0.000310034797223893	MVK	SMARCD3	CHD9	HMGCR	LIN9	PKMYT1	ACACA	TM7SF2	LMBR1	RXRA	PMVK	SC5D	TBL1X	FDFT1	NCOA1	NCOA2	CREBBP	GGPS1	NFYA	NFYB	CYP51A1	ELOVL6	SREBF2	SQLE	GPAM	SCD	TBL1XR1	CARM1	FASN	MVD	DHCR7	PPARA
ErbB signaling pathway	0.000314247851712812	GSK3B	CDKN1B	ARAF	PIK3CD	CBLB	AREG	ELK1	CRKL	MYC	AKT3	NCK2	MAP2K1	GAB1	NRG1	PRKCA	NRG2	EREG	BTC	NRG3	PIK3CA	RAF1	HBEGF	CAMK2B	SHC4	CAMK2D	SHC3	SHC1	SRC	PIK3R3	TGFA	PIK3R2	PIK3R1	EGFR	MAPK9	PAK1	ERBB3	ERBB4	ERBB2	ABL1	EIF4EBP1	PLCG2	ABL2	MAPK1	PAK6	PLCG1	MAP2K7	PAK3	STAT5A
Retinoblastoma gene in cancer WP2446	0.000363264828657456	TOP2A	CDKN1B	MCM7	FAF1	HMGB1	CCND3	CCND1	MYC	STMN1	CHEK1	SKP2	POLE	RFC5	RFC3	RFC4	H2AFZ	DCK	CDC25A	CDC25B	SAP30	MSH6	CCNA2	TFDP1	CCNE2	TFDP2	CCNE1	RBP1	MCM3	RAF1	TP53	PRKDC	HDAC1	PRIM1	TTK	CCNB2	CDC45	ORC1	HLTF	ABL1	E2F3	RBBP7	RRM1	RRM2	CDC7	SMARCA2	DHFR	POLA1	ANLN
Delta Np63 pathway	0.000382368993454558	TOP2A	YAP1	GSK3B	NOTCH1	CEBPD	DLX5	DLX6	CCNB2	T	BDKRB2	TP63	HELLS	GPX2	TCF7L1	FBXW7	ITGA3	VDR	IGFBP3	ADRM1	MRE11A	PPP2R5A	WWP1	NRG1	GNB2L1	RUNX1	COL5A1	AXL	FASN	KRT14	MDM2	ATM	HBP1	RAB38	ADA
Cell Junction Organization R-HSA-446728	0.000390178753886915	ITGB1	LAMC2	CLDN2	F11R	CDH9	CLDN1	PVR	CDH8	CDH6	CDH5	CDH4	CDH2	PRKCI	DST	ACTN1	CLDN11	CLDN6	CLDN5	CLDN4	CLDN3	CLDN14	CDH10	CLDN8	PARD3	CDH11	CLDN12	CLDN7	CDH12	CLDN19	CDH13	CDH15	CDH18	CDH19	PLEC	COL17A1	FBLIM1	LAMA4	PARD6G	PARD6B	CTNNA1	CDH24	FLNC	VASP	CADM3	CADM1	JUP	LAMB3	CADM2
Signaling by FGFR1 mutants	0.000438666538609908	STAT5A	CPSF6	STAT1	STAT3	PIK3R1	GAB2	FGF1	FGF2	FGF4	FGF5	BCR	FGF17	ZMYM2	CUX1	FGF9	PIK3CA	FGFR1OP2	FGF20	MYO18A	TRIM24	GRB2	LRRFIP1	PLCG1	FGFR1
CRMPs in Sema3A signaling	0.000449606212880546	GSK3B	NRP1	SEMA3A	CRMP1	CDK5	DPYSL4	DPYSL5	FES	DPYSL2	DPYSL3	PLXNA2	PLXNA1	FYN	PLXNA4	PLXNA3
Ephrin receptor B forward pathway	0.000451823624186027	BLK	GRIA1	SHC1	SRC	ITGB3	ITSN1	PXN	CXCR4	WASL	PIK3R1	EFNA5	KALRN	EFNB2	RAP1B	PAK1	RGS3	EFNB3	RRAS	NCK2	MAPK1	FYN	RAC1	EPHB2	EPHB1	EPHB4	EPHB3	MAP4K4	LYN	MAP2K1	YES1	PTPN13	DNM1	PTK2	FGR	HCK	TIAM1	PIK3CA	LCK	RASA1	GRB2	KRAS
Semaphorin Interactions R-HSA-373755	0.000459201273535507	ITGB1	SEMA5A	GSK3B	NRP1	SEMA7A	HSP90AB1	RNMT	SEMA3A	CRMP1	TREM2	SEMA3E	ARHGAP35	DPYSL4	RRAS	DPYSL5	VPS72	DPYSL2	DPYSL3	ERBB2	PLXNA2	MYH14	PLXNA1	FYN	PIP5K1C	MYH10	PLXNA4	PLXNA3	FARP2	SEMA4A	HSP90AA1	ARHGEF12	SEMA6A	SEMA4D	SEMA6D	LIMK2	ITGA1	RHOA	RHOB	CDK5	FES	PLXNB3	MYH9	PKN2	PLXNB1
Regulation Of Cholesterol Biosynthesis By SREBP (SREBF) R-HSA-1655829	0.000459201273535507	SEC23A	MVK	SMARCD3	CHD9	INSIG2	INSIG1	HMGCR	LIN9	PKMYT1	ACACA	TM7SF2	LMBR1	RXRA	PMVK	SC5D	TBL1X	FDFT1	NCOA1	NCOA2	MBTPS1	CREBBP	SEC24B	GGPS1	NFYA	NFYB	CYP51A1	ELOVL6	SREBF2	SQLE	GPAM	TBL1XR1	SCD	CARM1	FASN	MVD	DHCR7	PPARA	SEC24D	MBTPS2
RAC1 GTPase Cycle R-HSA-9013149	0.000459201273535507	TRIO	TFRC	NCF2	WIPF1	WIPF2	FAM13A	ARHGAP35	DOCK10	PREX2	DOCK11	PREX1	BAIAP2L1	ARHGDIA	ARHGDIB	VRK2	DHDDS	TIAM1	DEPDC1B	NGEF	PIK3R3	ARHGAP17	PIK3R2	IQGAP1	PIK3R1	SLC1A5	IQGAP2	IQGAP3	KALRN	ARHGAP12	ARHGAP20	RACGAP1	ABL2	ECT2	SRGAP1	EGR2	JAG1	ARHGEF39	CAV1	ARHGAP27	ARHGAP26	ARHGAP24	ARHGAP23	VANGL1	ARHGAP32	DIAPH3	NOXA1	FERMT2	ITGB1
Lipid and lipoprotein metabolism	0.000472278620584965	LPGAT1	CERK	PITPNB	CCNC	GBA2	LIPE	NSDHL	LIPC	STS	PIP4K2A	LRAT	PRKACB	MED1	ARSA	ACOT8	CPT1A	STARD5	STARD6	ACSL1	SACM1L	ACSL6	ACSL5	MED4	CYP39A1	INPP4B	CLPS	PLBD1	TRIB3	FAR2	CLOCK	CDS1	MTMR1	MTMR2	PEX11A	PLA2G3	PIK3R3	PIK3R2	PLA2G5	PIK3R1	MTMR4	PLA2G6	MTMR7	UGCG	NEU4	RDH11	ARSJ	INPP5J	PIP5K1A
p75 neurotrophin receptor-mediated signaling	0.000480654772981306	YWHAE	APP	TRIO	RASGRF2	ITSN1	RASGRF1	AATF	ARHGAP4	CASP9	PREX1	AKAP13	SMPD2	CASP6	ARHGDIA	CASP3	MCF2L	RAC1	PRKACB	PSENEN	VAV3	PRKCI	ARHGEF12	MMP7	RIPK2	ARHGEF17	ARHGEF18	RHOA	RHOB	VAV2	TIAM1	ADAM17	NGFRAP1	OBSCN	PIK3CA	TRAF6	ARHGEF3	ARHGEF4	ARHGEF1	SQSTM1	TP53	NGEF	ITGB3BP	RTN4R	MAGEH1	ZNF274	HDAC2	MAGED1	SHC1
Netrin-mediated signaling events	0.000554150279960129	TRIO	SRC	PIK3R1	WASL	NTN1	PAK1	MAPK1	FYN	PLCG1	RAC1	MAP2K1	YES1	MYO10	UNC5A	DAPK1	DCC	UNC5B	UNC5C	PTK2	RHOA	PIK3CA	MAP1B	ELMO1	DOCK1	BCAR1
Cell cycle	0.000556993799125215	CDKN1C	YWHAE	GSK3B	CDKN1B	MCM7	CCNH	BUB1B	CDC14B	CDC20	CCND3	CDC23	CCND1	YWHAQ	CDC26	CHEK2	MYC	CDC27	CHEK1	SKP2	YWHAG	CDC25A	CDC25B	CCNA2	RBL2	DBF4	TFDP1	CCNE2	ESPL1	TFDP2	CCNE1	MCM3	ANAPC4	ANAPC5	TP53	ANAPC1	MAD1L1	HDAC2	PRKDC	HDAC1	CUL1	TTK	PKMYT1	ANAPC10	CCNB2	ORC4	ORC6	CDC45	ORC1
Prostate cancer	0.00056111186028912	GSK3B	CDKN1B	HSP90AB1	ARAF	PTEN	PIK3CD	IGF1R	CASP9	CCND1	CREB3L4	CREB3L1	AKT3	CREB3L2	NKX3-1	HSP90AA1	MAP2K1	PDPK1	CCNE2	PIK3CA	CCNE1	RAF1	TP53	ATF4	CREB5	GSTP1	LEF1	TCF7	PDGFB	PDGFA	PIK3R3	TGFA	KLK3	PIK3R2	PIK3R1	EGFR	FOXO1	PDGFD	ERBB2	PDGFC	MAPK1	E2F3	TCF7L2	CREBBP	TCF7L1	SRD5A2	EGF	IGF1	NFKBIA
RNA polymerase I transcription	0.00056111186028912	HIST2H2AA3	HIST1H2BN	HIST1H2BM	HIST1H2BO	RRN3	HIST1H2BJ	CCNH	EHMT2	HIST1H2BL	HIST1H2BK	TTF1	HIST2H2AC	HIST1H3A	TAF1B	HIST1H2AD	HIST3H2BB	PTRF	HIST1H2AC	HIST1H2AB	H2AFZ	CBX3	H2AFX	HIST1H2AJ	MBD2	GTF2H1	GTF2H2	H2BFS	HIST2H2BE	KAT2B	HIST1H4A	ERCC2	POLR1D	HIST1H2BH	ERCC6	HIST1H2BB	MNAT1	HIST1H2BD	HIST1H2BC
Cell cycle	0.00056111186028912	CCNH	CCP110	PSMD8	CDC20	PSMD7	CDC23	PPP2R1B	PPP2R1A	MYC	CDC26	CHEK2	CDC27	CHEK1	PSMD1	HIST3H2BB	FBXO5	BTRC	SKP2	CDK5RAP2	HUS1	CSNK1D	CSNK1E	ZW10	KIF20A	TP53	PRKDC	CDCA8	ANAPC10	SKA2	RAD21	CEP72	PSMF1	CREBBP	GADD45B	GADD45A	RCC2	CDC7	ZWINT	GADD45G	DHFR	POLA1	HIST1H4A	STAG1	STAG2	ATM	CDKN1C	CEP57	HIST2H2AA3
RhoA activity regulation	0.00056111186028912	ARHGAP8	CDKN1B	TRIO	ARHGEF28	ARHGEF10L	ARHGAP5	ARHGAP6	ARHGAP35	ARHGAP4	AKAP13	ARHGDIA	MCF2L	ARHGDIB	ECT2	SRGAP1	VAV3	ARHGEF10	FARP1	ARHGEF12	ARHGEF17	MCF2	PLEKHG6	ARAP3	ARHGEF18	ARAP1	RHOA	VAV2	BCR	OBSCN	DLC1	ARHGEF3	ARHGEF1	NGEF
Adherens junction	0.000563622123916282	SRC	LEF1	TCF7	PTPRM	WASL	IQGAP1	NLK	PTPRF	EGFR	IGF1R	CDH1	ERBB2	RAC2	CTNNA1	MAPK1	CTNNA3	FYN	RAC1	CTNNA2	WASF1	WASF2	WASF3	FARP2	TCF7L2	CREBBP	TCF7L1	SMAD3	YES1	CSNK2A1	ACTN1	CSNK2A2	ACTN4	SORBS1	BAIAP2	RHOA	TGFBR2	TJP1	FER	PTPRB	PARD3	SNAI1	CTNNB1	SNAI2	PTPN6	MET	FGFR1
RHOQ GTPase Cycle R-HSA-9013406	0.000565711626278832	CPNE8	TFRC	ITSN1	ARHGAP1	ARHGAP17	WASL	IQGAP1	SLC1A5	ARHGAP5	IQGAP3	ARHGAP35	PREX1	GJA1	ARL13B	GIT1	PLEKHG3	JUP	FNBP1	CAV1	WWP2	ARHGAP26	CDC42BPA	SLC4A7	VANGL1	ARHGAP32	DEPDC1B	OBSCN	DIAPH3	GFOD1	CDC42EP4	DLC1	CDC42EP3	CDC42EP2	TRIP10	CDC42EP1	GOPC	PKN2	CFTR	RHOQ	RAB7A	VAMP3
RNA polymerase I, RNA polymerase III, and mitochondrial transcription	0.000574790019449861	HIST2H2AA3	CCNH	EHMT2	TTF1	HIST2H2AC	SNAPC5	SNAPC1	SNAPC3	HIST1H2AD	HIST3H2BB	PTRF	HIST1H2AC	HIST1H2AB	TBP	H2AFZ	H2AFX	HIST1H2AJ	HIST2H2BE	KAT2B	POLR1D	TFAM	HIST1H2BH	HIST1H2BB	HIST1H2BD	HIST1H2BC	HIST1H2BN	HIST1H2BM	GTF3C3	GTF3C4	HIST1H2BO	NFIX	RRN3	HIST1H2BJ	HIST1H2BL	HIST1H2BK	HIST1H3A	TAF1B	POLR2E	ZNF143	BRF2	POU2F1	SSB	BRF1	CBX3	POLR3GL	MBD2	GTF2H1	GTF2H2
EGF/EGFR signaling pathway	0.000584077740072104	ERRFI1	SH3GL3	SH3KBP1	INPPL1	PTEN	CBLC	AP2A1	ELK1	CRKL	RPS6KA3	GJA1	RPS6KA5	RPS6KA2	CFL1	STMN1	NCK2	PLCE1	MYBL2	RAC1	AP2M1	SH3GL2	JAK1	VAV3	PIAS3	USP8	MAP2K1	PRKCI	RALBP1	PDPK1	GAB1	PRKCA	FOS	GAB2	DNM1	VAV2	DOK2	PLSCR1	RASA1	ARHGEF1	RAF1	ARF6	RALB	SHC1	STXBP1	PIK3R2	IQGAP1	PIK3R1	PRKCZ
Rho GTPase cycle	0.000607940543077218	ARHGAP11A	TRIO	ARHGAP8	GDI1	RASGRF2	FAM13A	ITSN1	RASGRF1	ARHGAP1	ARHGAP5	ARHGAP6	ARHGAP35	ARHGAP4	PREX1	AKAP13	ARHGDIA	MCF2L	ARHGDIB	RAC2	RAC1	VAV3	RALBP1	ARHGEF12	STARD8	ARHGEF17	ARAP2	HMHA1	ARAP3	ARHGEF18	RHOH	ARAP1	RHOF	RHOD	RHOA	RHOB	VAV2	BCR	TIAM1	ARHGAP10	DEPDC1B	DEPDC7	OBSCN	ARHGEF3	ARHGEF4	RHOU	NGEF	RHOQ	ARHGAP19
Presenilin action in Notch and Wnt signaling	0.000607940543077218	GSK3B	NOTCH1	HDAC1	NLK	RBPJ	DLL1	NKD1	APH1A	FRAT1	NCSTN	CCND1	WIF1	MYC	MAPK1	BTRC	FZD1	PSENEN	CREBBP	JUN	TLE1	CSNK2A1	FBXW11	AXIN1	ADAM10	FOS	DKK1	DKK2	AES	ADAM17	APC	NEDD4	CTNNB1	TAB1	PPARD
TGF-beta Signaling Pathway WP366	0.000614334160424961	ITGB1	APP	CITED1	TGFB1I1	ITGB3	TNC	ETS1	CCND1	SUMO1	MYC	RAC1	BTRC	JUNB	PDK1	MAP2K3	TGIF1	MAP2K1	AXIN1	FOS	RUNX2	RHOA	TGFBR2	PJA1	TGFBR3	RBL2	PPM1A	ZEB2	ZFYVE16	ZEB1	TFDP1	TRAF6	SIK1	RAF1	TP53	MET	ATF3	YAP1	SHC1	SRC	HDAC1	CUL1	NEDD4L	NEDD9	PIK3R2	PIK3R1	THBS1	CCNB2	MAPK9
Androgen receptor proteolysis and transcription regulation	0.00065767280159108	KDM3A	HIP1	TMF1	PRKDC	TGFB1I1	FHL2	UBE3A	KLK3	BRCA1	RPS6KA3	CCND3	CCND1	ZMIZ1	PRDX1	NRIP1	PTK2B	HNRNPA1	PATZ1	NKX3-1	PELP1	PIAS4	TGIF1	VAV3	MED1	NCOA2	PIAS3	SVIL	GSN	KDM4C	XRCC5	LATS2	CDK6	CTDSP1	CTDSP2	CARM1	SNURF	UBA3	CTNNB1	TCF4	CMTM2	FKBP4
[truncated: 604 more rows]
[truncated: 1,195 more columns]

## Sheet: NR3C1 targets enrichment
Combined enrichment analyses
Library: Reactome 2022
Library: Bioplanet 2019
Library: WikiPathway 2021
Library: KEGG 2021
[truncated: 40 more rows]
[truncated: 270 more columns]
