# Supplementary material for: The genomic landscape of mammal domestication might be orchestrated by selected transcription factors regulating brain and craniofacial development
Source: Dev Genes Evol. 2023 Aug 8;233(2):123–35. doi: 10.1007/s00427-023-00709-7 (PMC10746608; doi:10.1007/s00427-023-00709-7)
Supplement: Supplementary file 5 — Supplemental data file 5. Functional partners of TFs KLF4, MITF, NR3C1, NR3C2, and SOX2 among the TFs selected in domesticated mammals and the TFs regulating genes selected in domesticated mammals. (XLSX 49 kb) [file 427_2023_709_MOESM5_ESM.xlsx]

## Sheet: SOX2 partners
SOX2 known protein partners according to BioGrid			SOX2 TF partners		SOX2 TF partners belonging to the list of 5 core candidate TFs		SOX2 TF partners belonging to the list of 53 candidate TFs (list 1)		SOX2 TF partners belonging to the list of 66 candidate TFs (list 2)
A1BG			ADNP		RUNX2		ARID3B		ARNT
A2M			AHDC1		MITF		CBX2		CEBPD
A2ML1			AKAP8L		SOX2		ELF2		CTBP1
ABCC2			ALX4				MBD2		CTBP2
ABCD3			ARID2				MITF		CTCF
ABCE1			ARID3A				SOX2		CTNNB1
ABLIM3			ARID3B				SOX6		FLI1
ACAT1			ARID5B						KDM2B
ACAT2			ARNT						LUZP1
ACER1			ATF4						MBD3
ACSL3			ATF6						MITF
ACTBL2			BACH1						POU5F1
ACTL6A			BAZ2B						RUNX2
ACTN4			BPTF						SMARCA4
ACTR10			CBX2						SMARCD1
ACTR1A			CDX1						SOX2
ACTR3			CEBPB						TBX3
ADAR			CEBPD						TCF3
ADH7			CIC						TP63
ADNP			CLOCK						UBTF
AES			CTCF						YAP1
AGO1			CUX1
AGO2			DACH1
AGT			DNTTIP1
AHCY			DPF1
AHCYL1			ELF2
AHDC1			ETV3
AHSG			ETV6
AIFM1			FLI1
AIMP1			FOXC1
AKAP11			FOXK1
AKAP8L			FOXK2
AKR1A1			FOXP1
AKR1B10			FOXP4
AKT1			GATA4
ALDH2			GATAD2A
ALDH9A1			GATAD2B
ALOX12B			GLI3
ALX4			GLIS3
ALYREF			GLYR1
AMOTL2			GTF2I
ANAPC1			HIVEP1
ANAPC2			HMG20A
ANAPC4			HNF1B
ANAPC5			HOMEZ
ANAPC7			HOXA5
ANKHD1			HOXB9
ANKRD17			ISL2
ANKRD26			JUN
ANP32A			JUND
ANP32B			KCMF1
ANP32E			KDM2B
ANXA1			KMT2A
ANXA2			L3MBTL3
ANXA4			LHX9
ANXA5			LIN54
ANXA7			MBD2
ANXA8			MBD3
ANXA9			MECOM
AP2M1			MECP2
APOA1			MEF2A
APOA4			MEF2C
ARF3			MEF2D
ARF4			MEIS2
ARHGAP1			MITF
ARHGAP21			MNX1
ARHGAP26			MSANTD4
ARHGDIA			MYBL2
ARHGEF40			NANOG
ARID1A			NCOA2
ARID1B			NCOA3
ARID2			NFIA
ARID3A			NFIB
ARID3B			NFIC
ARID4B			NFIX
ARID5B			NKRF
ARMC8			NR2C1
ARNT			NR2C2
ARPC1A			PATZ1
ARPC2			PAX6
ARPC4			PBX2
ARPC5			PBX4
ARPC5L			PITX1
ARPIN			POU2F1
ASCC3			POU5F1
ASH2L			PRR12
ASPH			REXO4
ASPRV1			RFX1
ATAD3A			RFX3
ATAD3B			RLF
ATAD5			RUNX1
ATF4			RUNX2
ATF6			SALL1
ATP5A1			SALL2
ATP5B			SALL3
ATP5C1			SATB1
ATP6V1A			SATB2
ATP6V1B1			SIX4
ATP6V1B2			SOX1
ATP6V1E1			SOX14
ATP6V1H			SOX2
ATXN1			SOX21
ATXN1L			SOX3
ATXN2L			SOX5
ATXN3			SOX6
AZGP1			SOX8
BACH1			SP2
BAG2			SPEN
BAG3			TBX2
BAG5			TBX3
BANF1			TCF12
BAZ1B			TCF20
BAZ2B			TCF3
BCAS2			TCF7L2
BCDIN3D			TEAD1
BCL7A			TET2
BCL7B			TFAP2A
BCL7C			TFAP4
BCL9			TFE3
BCL9L			TP63
BCLAF1			TP73
BCOR			TRERF1
BDH1			TRPS1
BLVRB			TSHZ3
BMI1			TWIST1
BOD1L1			WIZ
BPTF			YBX1
BRD7			YY1
BRD8			ZBTB10
BRIX1			ZBTB5
BRMS1L			ZBTB7A
BRSK1			ZEB1
BTNL2			ZEB2
C10orf2			ZFHX3
C15orf52			ZFHX4
C19orf66			ZNF148
C1orf50			ZNF169
C1QBP			ZNF24
C2CD3			ZNF267
C2orf54			ZNF281
C3			ZNF292
C4A			ZNF362
C5			ZNF384
C5orf42			ZNF462
C7orf50			ZNF512
CALR			ZNF536
CAND1			ZNF608
CANX			ZNF609
CAP1			ZNF644
CAPG			ZNF687
CAPN1			ZNF71
CAPN2			ZNF787
CAPRIN1
CAPZA1
CAPZB
CASC5
CASP8
CAT
CBR1
CBX2
CBX4
CCAR2
CCDC130
CCDC170
CCDC85B
CCNK
CCNT1
CCS
CCT2
CCT3
CCT4
CCT5
CCT6A
CCT7
CCT8
CD58
CD59
CDC23
CDC26
CDC42BPA
CDC73
CDK1
CDK11A
CDK12
CDK4
CDX1
CEBPB
CEBPD
CELSR1
CEP170
CEP170P1
CEPT1
CFB
CFL1
CHAF1B
CHD3
CHD4
CHD6
CHD7
CHD8
CHD9
CHMP4A
CHMP4B
CHPF
CHRNB2
CHTOP
CIC
CIT
CKAP2
CKAP2L
CKAP4
CKAP5
CKB
CKMT1A
CLIC1
CLOCK
CLU
CMPK1
CMSS1
CNOT1
CNOT3
CNP
CNTLN
COL11A1
COL13A1
COL6A1
COL6A3
COL8A1
COMP
COPA
COPE
COPS3
COPS7A
CORO1B
CP
CPSF3L
CPSF4
CRABP2
CRYAB
CSNK1A1
CSNK2A2
CTBP1
CTBP2
CTCF
CTGF
CTNNB1
CTNND1
CTR9
CTTN
CUL4A
CUL4B
CUL7
CUL9
CUX1
CWC25
CYB5A
CYR61
CYTH1
DACH1
DAP3
DARS
DBN1
DCAF5
DCAF7
DCTN2
DDAH2
DDB1
DDOST
DDX1
DDX17
DDX18
DDX21
DDX24
DDX27
DDX28
DDX39A
DDX3X
DDX41
DDX5
DDX50
DDX52
DDX56
DET1
DGCR8
DHX15
DHX30
DHX57
DHX9
DIMT1
DLG5
DLST
DMAP1
DMKN
DNAJA1
DNAJA2
DNAJB3
DNAJB6
DNAJC13
DNAJC16
DNAJC9
DNM1L
DNTTIP1
DOCK7
DPF1
DPF2
DPM1
DSC2
DSC3
DSG3
DSP
DTX2P1-UPK3BP1-PMS2P11
DUSP14
EBNA1BP2
ECM1
EEF1B2
EEF1G
EEF2
EFCAB7
EFHD2
EGFR
EHD4
EHMT1
EHMT2
EIF2AK2
EIF2B4
EIF3F
EIF3L
EIF4A1
EIF4A3
EIF4E1B
EIF4G3
EIF5B
EIF6
ELF2
ELMSAN1
ELOVL1
EMD
EMG1
EML2
ENDOD1
ENO1
ENOX2
ENPP4
EP300
EP400
EPHA7
EPM2AIP1
EPRS
EPS8
EPS8L1
ERAL1
ESYT2
ETV3
ETV6
EVPL
EWSR1
EXD2
EXOSC10
EXOSC5
EXOSC6
EXOSC7
EXOSC9
EZR
FABP5
FADS2
FAHD2A
FAM120A
FAM21A
FAM98A
FARSA
FASTK
FBL
FBRS
FEN1
FERMT2
FGA
FGB
FGG
FKBP4
FLAD1
FLI1
FLII
FLNA
FLOT1
FOXC1
FOXK1
FOXK2
FOXP1
FOXP4
FRAT2
FRMD4A
FTSJ3
FUBP3
FUS
FYN
FZR1
G3BP1
G3BP2
G6PD
GALC
GALE
GAPDHS
GARS
GAS2L3
GATA4
GATAD2A
GATAD2B
GBE1
GCN1L1
GDI1
GDI2
GGH
GID8
GJA1
GLI3
GLIPR1
GLIS3
GLOD4
GLRX
GLTSCR2
GLYR1
GNAI2
GNAI3
GNAZ
GNB2L1
GNL3
GNPTAB
GPC4
GPI
GPN1
GPS1
GPS2
GRSF1
GSE1
GSTP1
GTF2I
GTF3C1
GTF3C5
GTPBP4
H1FX
H2AFY
HADHA
HAL
HARS
HBA1
HDAC1
HDAC2
HDAC3
HEATR1
HELZ
HELZ2
HIBCH
HIP1R
HIST1H2AD
HIVEP1
HJURP
HK1
HMG20A
HMOX1
HNF1B
HNRNPA0
HNRNPA2B1
HNRNPA3
HNRNPC
HNRNPF
HNRNPH2
HNRNPK
HNRNPL
HNRNPM
HNRNPR
HNRNPU
HNRNPUL2
HOMEZ
HOXA5
HOXB9
HPRT1
HPX
HSD17B10
HSD17B12
HSP90AA1
HSP90AB1
HSP90AB2P
HSP90AB3P
HSPA9
HSPB1
HSPD1
HSPE1
IDE
IDH1
IGF2BP1
IGF2BP2
IGHM
IGJ
IL1RN
IL36G
ILF2
ILF3
ILK
IMP3
IMPA2
IMPDH2
ING1
INTS1
INTS2
INTS3
INTS7
INTS9
IPO4
IPO5
IPO7
IQCE
IQGAP1
IQGAP3
IRF2BP1
IRF2BP2
ISL2
ITCH
ITGB4
ITIH1
ITIH4
ITPR2
JMJD1C
JPH2
JUN
JUND
KARS
KCMF1
KCNH8
KCTD1
KCTD15
KCTD21
KCTD5
KDM1A
KDM2B
KDM6A
KHDRBS1
KIAA0020
KIAA0430
KIAA1217
KIAA1671
KIDINS220
KIF14
KIF23
KIF2A
KLHL22
KMT2A
KMT2C
KMT2D
KNSTRN
KPNA4
KRI1
KRR1
KRT13
KRT5
KRT8
KSR2
L3MBTL3
LACTB
LAMA3
LAMP2
LARP1
LARP7
LARS
LAS1L
LBP
LCP1
LDB1
LDHA
LDHB
LEMD2
LEO1
LGALS1
LGALS3BP
LGALSL
LHX9
LIG3
LIMA1
LIN54
LIN9
LMNB1
LMNB2
LOC100131294
LOC255308
LOC728763
LONP1
LOX
LOXL1
LRRC17
LSAMP
LSM12
LSM14A
LSM14B
LSM2
LSM3
LSM4
LSM6
LSM8
LTV1
LUM
LUZP1
LYAR
LZTS1
LZTS2
MACF1
MAEA
MAGEC1
MAGEC2
MAGED1
MAGED2
MAML1
MAP1A
MAP1B
MAP3K13
MAPK3
MARK1
MARK2
MARK3
MAST2
MATR3
MBD2
MBD3
MDH1
MDH2
MDN1
MECOM
MECP2
MED1
MED13L
MED22
MEF2A
MEF2C
MEF2D
MEIS2
MEPCE
MEST
MEX3C
MEX3D
MFAP1
MFAP4
MFGE8
MIER1
MITD1
MITF
MKLN1
MLF2
MLLT1
MMS19
MNX1
MOGS
MRPL1
MRPL11
MRPL12
MRPL15
MRPL19
MRPL2
MRPL23
MRPL24
MRPL28
MRPL39
MRPL4
MRPL41
MRPL49
MRPL54
MRPL9
MRPS12
MRPS16
MRPS18B
MRPS2
MRPS22
MRPS23
MRPS26
MRPS27
MRPS28
MRPS31
MRPS34
MRPS35
MRPS5
MRPS7
MRPS9
MRTO4
MSANTD4
MSI2
MSL1
MSL3
MSMO1
MSN
MTA1
MTA2
MTA3
MTAP
MTPAP
MTX2
MYBL2
MYEF2
MYH14
MYL6B
MYO1B
MYO1C
MYO1E
MYO9A
MYO9B
NAGK
NANOG
NAP1L1
NAP1L4
NAPA
NAT10
NAV2
NAV3
NCAPD2
NCBP2
NCCRP1
NCL
NCOA2
NCOA3
NCOA6
NCOR1
NCOR2
NDUFS3
NEU2
NF2
NFIA
NFIB
NFIC
NFIX
NHP2
NIN
NIP7
NIPBL
NKRF
NME2P1
NMNAT1
NOC3L
NOC4L
NOL11
NOL9
NOM1
NOP16
NOP2
NOP56
NOP58
NOS1
NPEPPS
NPM1
NQO1
NR2C1
NR2C2
NRD1
NSD1
NSF
NT5C3A
NT5E
NUB1
NUBP2
NUDT16L1
NUFIP2
NUMB
NUP214
NUP93
NUSAP1
OASL
OLA1
OSBPL11
OTUD7B
OXCT1
OXSM
P4HA1
P4HA2
P4HB
PABPC4
PABPC4L
PABPN1
PAF1
PAK1
PAK2
PAPD4
PARK7
PARL
PARP1
PARP4
PARVA
PATZ1
PAX6
PAXIP1
PBRM1
PBX2
PBX4
PCGF1
PCMT1
PCNT
PCNXL3
PDCD11
PDE4D
PDIA3
PDLIM1
PEBP1
PELP1
PES1
PFKFB1
PFKL
PFKP
PGAP3
PGD
PGK1
PGLS
PGM2
PHAX
PHC2
PHC3
PHF10
PHF20L1
PHGDH
PI4KA
PIAS1
PICALM
PITX1
PKP3
PKP4
PLCD1
PLCH1
PLEKHG3
PLEKHH3
PLP2
PLS1
PLS3
PMVK
PNO1
PNP
POF1B
POGZ
POLDIP2
POLDIP3
POLM
POLR2C
POP1
POU2F1
POU5F1
PPAN
PPFIBP2
PPIA
PPIAL4B
PPIH
PPL
PPP1R12A
PPP1R12C
PPP1R13L
PPP1R9B
PPP2R5C
PPP2R5D
PPP6R1
PPT1
PRDX1
PRDX2
PRDX6
PREP
PRICKLE2
PRKAR1A
PRKAR2B
PRKCD
PRKRA
PROSC
PROSER1
PRPF19
PRPF4
PRPF8
PRR11
PRR12
PRR14
PRRC1
PRRC2B
PRSS12
PRSS23
PRTFDC1
PSIP1
PSMA1
PSMA4
PSMA5
PSMA6
PSMA7
PSMA8
PSMB1
PSMB3
PSMB4
PSMC2
PSMC3
PSMC5
PSMC6
PSMD11
PSMD12
PSMD2
PSMD3
PSMD7
PTBP1
PTBP2
PTBP3
PTCD1
PTCD3
PUF60
PWP1
PYGO2
QARS
QDPR
QKI
QSER1
QSOX1
RAB10
RAB11A
RAB1A
RAB25
RAB27B
RAB39A
RAB5A
RAB6A
RAB7A
RAB8A
RAC1
RAD21
RAD23B
RAE1
RAI14
RALY
RAN
RANBP10
RANBP9
RANGAP1
RARS
RBBP4
RBBP5
RBBP7
RBFOX1
RBFOX2
RBM14
RBM15
RBM28
RBM34
RBM4
RBM5
RBM7
RBM8A
RBMS1
RBMS2
RBP1
RBX1
RCOR1
RCOR3
REXO4
RFC1
RFC2
RFC4
RFC5
RFWD2
RFX1
RFX3
RGS17
RHOA
RHOT1
RLF
RMND5A
RMND5B
RNF2
RNGTT
RNH1
RPA1
RPA2
RPA3
RPL11
RPL12
RPL13A
RPL15
RPL18
RPL18A
RPL19
RPL24
RPL26
RPL27
RPL27A
RPL3
RPL30
RPL34
RPL35A
RPL36
RPL39
RPL4
RPL5
RPL6
RPL7L1
RPL8
RPN1
RPP30
RPS11
RPS12
RPS13
RPS14
RPS15
RPS15A
RPS16
RPS17
RPS19
RPS20
RPS21
RPS27A
RPS3
RPS3A
RPS4X
RPS4Y1
RPS6
RPSA
RRP1
RRP12
RRP15
RRP1B
RRP9
RSL1D1
RSPH10B
RSPO2
RTCB
RTN4
RUNX1
RUNX2
RUVBL1
RUVBL2
RYR1
S100A16
SALL1
SALL2
SALL3
SAMD4B
SAP130
SART3
SATB1
SATB2
SCD5
SCEL
SCFD1
SCRN2
SCYL2
SDAD1
SDCBP
SEC16A
SEC23A
SEMA3B
SEMA3C
SEMG1
SEMG2
SENP3
SEPHS1
SEPSECS
SEPT2
SEPT7
SEPT8
SERBP1
SERPINA1
SERPINA12
SERPINB1
SERPINB12
SERPINB13
SERPINB2
SERPINB5
SERPINB7
SERPINB8
SERPINC1
SERPINE1
SERPINF1
SET
SETD2
SETD7
SFN
SGOL2
SH3BGRL2
SHCBP1
SHISA6
SIN3A
SIN3B
SIPA1L1
SIPA1L2
SIPA1L3
SIX4
SKIV2L2
SLAIN2
SLC25A1
SLC25A10
SLC25A11
SLC25A12
SLC25A5
SLC25A6
SLC2A1
SLC45A2
SLFN11
SLFN5
SLTM
SMARCA2
SMARCA4
SMARCA5
SMARCB1
SMARCC1
SMARCC2
SMARCD1
SMARCD2
SMARCE1
SMC1A
SMC2
SMC3
SMCHD1
SMG6
SNAP23
SNRPA1
SNRPB
SNRPB2
SNRPD2
SNX18
SOGA1
SOX1
SOX14
SOX2
SOX21
SOX3
SOX5
SOX6
SOX8
SP2
SPATS2
SPATS2L
SPECC1L
SPEN
SPINK5
SPTB
SPTBN1
SPTBN2
SQSTM1
SRP14
SRP54
SRP68
SRP72
SRPK1
SRPK2
SRSF4
SRSF9
SS18
SSB
SSBP1
SSBP3
SSFA2
SSRP1
SSX2IP
ST7
ST7L
STAG2
STAU1
STAU2
STIP1
STOM
STRAP
STT3B
SUGP2
SUMO1
SUMO2
SUN2
SUPT16H
SUPT5H
SUPV3L1
TACSTD2
TAF15
TAF2
TAF6L
TAGLN2
TALDO1
TARBP2
TARDBP
TBL1X
TBL1XR1
TBL2
TBL3
TBX2
TBX3
TCEB3
TCF12
TCF20
TCF3
TCF7L2
TCP1
TEAD1
TECR
TEKT1
TET2
TEX10
TF
TFAM
TFAP2A
TFAP4
TFE3
TFIP11
TGFB1
TGM5
THBS1
THRAP3
TIA1
TIAL1
TKT
TLE1
TLE3
TMED10
TMEM109
TMEM57
TMOD3
TMPO
TNPO1
TNPO3
TNRC18
TNRC6A
TNS4
TOLLIP
TOM1
TOP1
TOR4A
TP63
TP73
TPI1
TPMT
TPT1
TRA2B
TRAP1
TRERF1
TREX2
TRIM24
TRIM26
TRIM29
TRIM33
TRIM56
TRIOBP
TRIP12
TRMT1L
TRMT61A
TRPS1
TSHZ3
TSPYL1
TSTA3
TTC3
TTR
TUBA1A
TUBA1B
TUBA4A
TUBB2A
TUBB3
TUBB8
TUBG1
TUT1
TWIST1
TYMP
UBA1
UBE2M
UBE2V1
UBR4
UBR5
UBTF
UBXN7
UCHL3
UGP2
ULBP3
UPF1
UPF3B
USMG5
USP15
USP24
USP34
USP44
USP7
USP9X
UTP14A
UTP15
UTP18
UTP3
UTP6
VAPB
VAT1
VPRBP
VPS33A
VPS35
VRK3
VWA9
WDR1
WDR26
WDR27
WDR3
WDR36
WDR46
WDR5
WDR82
WIBG
WIZ
WRN
WWP2
XPNPEP3
XPO1
XPO5
XRCC1
XRCC5
XRCC6
XRN1
YAP1
YBX1
YES1
YLPM1
YOD1
YPEL5
YTHDC2
YTHDF1
YTHDF2
YWHAE
YWHAG
YWHAZ
YY1
ZBTB10
ZBTB5
ZBTB7A
ZC2HC1A
ZCCHC24
ZCCHC6
ZCCHC8
ZCCHC9
ZDBF2
ZEB1
ZEB2
ZFHX3
ZFHX4
ZFR
ZMIZ2
ZMYM2
ZMYND8
ZNF148
ZNF169
ZNF185
ZNF24
ZNF267
ZNF281
ZNF292
ZNF362
ZNF384
ZNF462
ZNF512
ZNF536
ZNF608
ZNF609
ZNF638
ZNF644
ZNF687
ZNF71
ZNF787

## Sheet: MITF partners
MITF known protein partners according to BioGrid			MITF TF partners		MITF TF partners belonging to the list of 5 core candidate TFs			MITF TF partners belonging to the list of 53 TFs (list 1)				MITF TF partners belonging to the list of 66 candidate TFs (list 2)
TFE3			TFE3		SOX2			SOX2				LEF1
PIAS3			SPI1									SOX2
SPI1			PAX6
PAX6			PATZ1
PATZ1			EPAS1
SUMO1			TFEB
UBE2I			ERG
PIAS2			SOX2
CDK2			SP7
ELAVL1			LEF1
HINT1			FOS
EPAS1			TFEC
HK3
EBP
EP300
XPO1
TFEB
TRIM25
FBXO7
UCHL1
KIAA1429
HIST1H4A
ADRB2
FHL2
YWHAB
YWHAG
USP13
ERG
SOX2
SP7
PML
CLK4
SQSTM1
LEF1
FOS
TFEC
PIAS1
PSMD14
MARK3
APP
STUB1
RBM6
KLHL20
YWHAH

## Sheet: KLF4 partners
KLF4 known protein partners according to BioGrid			KLF4 TF partners		KLF4 TF partners belonging to the list of 5 core candidate TFs			KLF4 TF partners belonging to the list of 53 TFs (list 1)				KLF4 TF partners belonging to the list of 66 candidate TFs (list 2)
AES			KLF6		No TF partner			ZNF516				AR
APP			SP1									KDM2B
AR			ELK1
ARID1A			PPARG
ARID1B			ESR1
ATAD3A			AR
ATXN3			ZNF750
AURKA			RELA
BAALC			PAX9
BCL7A			NFIA
BCL9			KDM2B
CDH1			NCOA3
CREBBP			ZNF281
CTBP1			ZEB2
CTBP2			HIVEP1
CUL1			CUX1
CUL2			ZNF516
CUX1			DPF1
DAP3			ZNF326
DDX1
DDX50
DHX30
DPF1
DPF2
DVL3
ELK1
EP300
ESR1
FAU
FBXO22
FBXO32
FBXO7
GYS1
HDAC1
HDAC2
HDAC5
HDAC7
HGS
HIST1H4A
HIVEP1
HNRNPUL1
HSF2BP
HUWE1
IGF2BP1
IGF2BP2
IGF2BP3
ILF2
KAT5
KDM2B
KDM6A
KLF6
KMT2C
KMT2D
LARP1
MOV10
MRPL15
MRPL39
MRPL4
MRPS11
MRPS14
MRPS15
MRPS16
MRPS17
MRPS18B
MRPS2
MRPS22
MRPS23
MRPS24
MRPS25
MRPS26
MRPS27
MRPS28
MRPS31
MRPS34
MRPS35
MRPS5
MRPS7
MRPS9
MYO15B
NCOA3
NFIA
NOP2
NOP56
PABPC1
PABPC4
PAX9
PAXIP1
PDCD11
PLK1
PPARG
PRKCD
PTCD3
RCOR1
RELA
RPL10A
RPL14
RPL18A
RPL19
RPL24
RPL26
RPL27A
RPL35
RPL36A
RPS10
RPS11
RPS13
RPS15
RPS19
RPS24
RPS25
RPS29
RPS3A
RPS5
RPS8
RRP12
RRP1B
RSL1D1
RTCB
SETD7
SKP1
SMARCA2
SMARCA4
SMARCD2
SP1
SSB
SSBP1
STAU1
TCEB2
TLE1
TRAF6
UPF1
USP10
USP11
USP17L2
USP4
USP5
USP6
USP7
USP9X
VHL
ZC3HAV1
ZEB2
ZFR
ZNF281
ZNF326
ZNF516
ZNF750

## Sheet: NR3C1 partners
NR3C1 known protein partners according to BioGrid			NR3C1 TF partners		NR3C1 TF partners belonging to the list of 5 core candidate TFs			NR3C1 TF partners belonging to the list of 53 TFs (list 1)				NR3C1 TF partners belonging to the list of 66 candidate TFs (list 2)
AAAS			ALX1		NR3C1			ARID3B				CEBPA
AAMP			ARID2		NR3C2			FOXJ3				KDM2B
AASS			ARID3B					NR2F2				NFKB1
AATF			ARID5B					NR3C1				NR3C1
ABCA4			ARNTL					NR3C2				NR3C2
ABCC1			ATF3					ZNF516				SMAD3
ABCC3			CASZ1									STAT3
ABCC6			CEBPA									TP53
ABCE1			CEBPB
ACACB			CENPB
ACAD11			CHCHD3
ACADSB			CIC
ACADVL			CREB1
ACOT8			CUX1
ACSL1			EPAS1
ACSL3			ETS2
ACSL4			FOXJ2
ACSS3			FOXJ3
ACTG1			FOXL1
ADA			GATAD2A
ADAM30			HIVEP1
ADAMTS6			HOXB1
ADCK2			JUN
ADCK3			KDM2B
ADCY2			MAFF
AGK			MSX2
AGPAT9			MYBL2
AHNAK2			NCOA1
AIMP1			NCOA2
AKR7A2			NCOA3
ALDH18A1			NFATC1
ALDH1B1			NFIA
ALG11			NFIB
ALX1			NFKB1
AMPD1			NFKB2
ANKFY1			NFYB
ANKRD17			NR0B1
ANKRD36B			NR1H3
ANKRD52			NR2E3
ANLN			NR2F2
ANXA6			NR2F6
AP1B1			NR3C1
AP3B1			NR3C2
AP3M1			NR4A1
APBB1			NR4A3
APMAP			ONECUT1
APOA1			PBX1
APOL3			POU1F1
APOL6			POU2F1
ARF6			POU2F2
ARHGAP26			PPARG
ARHGAP32			PRDM5
ARHGEF2			RELA
ARID1A			RFX1
ARID1B			RXRB
ARID2			SALL1
ARID3B			SATB2
ARID4B			SMAD3
ARID5B			SP1
ARL8A			SPEN
ARNTL			STAT3
ARPC5			STAT5B
ARRB1			TBP
ARVCF			TBPL1
ASH2L			TBX4
ASUN			TCF20
ASXL3			TCF7
ATAD3A			TEAD2
ATAD3B			TFAP2A
ATAD5			TFE3
ATF3			THAP2
ATG14			TIGD5
ATG16L1			TMF1
ATP13A4			TP53
ATP1A1			TRPS1
ATP2B1			UBP1
ATP2B3			YY2
ATP5A1			ZBED3
ATP5B			ZBTB16
ATP5D			ZBTB20
ATP5H			ZBTB3
ATP5J2			ZBTB9
ATXN7			ZFP82
AUP1			ZFX
AXL			ZHX3
AZIN2			ZNF142
BAG1			ZNF143
BAG2			ZNF219
BAP1			ZNF227
BARD1			ZNF251
BBS7			ZNF281
BCAM			ZNF420
BCL2			ZNF442
BCL9			ZNF444
BCOR			ZNF496
BCORL1			ZNF512
BNIP3			ZNF516
BRCC3			ZNF536
BRE			ZNF568
BSG			ZNF665
BSN			ZNF687
BTBD11			ZNF823
BUD31
C17orf75
C1GALT1C1
C1orf94
C2orf47
C3
C5
C6orf211
CADM1
CALML5
CALR
CALU
CAMK2B
CAMK2D
CAMK2G
CANX
CASC5
CASP8AP2
CASZ1
CBL
CCDC102B
CCDC113
CCDC47
CCDC59
CCDC6
CCDC85A
CCT8L2
CD2AP
CD3G
CD4
CDH17
CDIPT
CDK5RAP2
CDS2
CDY1
CEBPA
CEBPB
CENPB
CENPJ
CENPV
CEP295
CEP350
CEP72
CERK
CHCHD3
CHD2
CHD6
CHD7
CIC
CKAP4
CLPTM1L
CLTA
CLTB
CMSS1
CNBP
CNIH4
CNKSR1
CNOT1
CNOT8
COLGALT2
COPS6
COX5A
COX5B
CPVL
CREB1
CREBBP
CRYL1
CSMD2
CSNK2A2
CSPP1
CSRP2
CTNNAL1
CTNNB1
CTNND2
CTSB
CUL3
CUX1
CYB5B
CYFIP1
CYP51A1
DAP3
DAPK1
DAXX
DBT
DCAF12L2
DCAF6
DCD
DCN
DCUN1D4
DDHD1
DDOST
DDX19A
DDX19B
DDX27
DDX47
DDX51
DDX54
DERL1
DERL2
DHCR7
DHX40
DLAT
DLGAP5
DLST
DNAAF1
DNAH11
DNAH12
DNAH2
DNAH7
DNAJA2
DNAJB11
DNAJC7
DNM2
DNMT3L
DOCK3
DPF2
DPY30
DRP2
DSG4
DSN1
DSP
DTD1
DYDC1
DYNC2H1
DYNLT1
ECD
EEF1A1P5
EEF1G
EFHC2
EGFR
EHBP1L1
EHMT1
ELAVL1
ELAVL2
ELOVL5
EP300
EPAS1
EPB41L1
EPHX1
ERCC6L
ESF1
ETFA
ETS2
EXD3
EXOC6
FAF2
FAM115C
FAM149A
FAM160B2
FAM161B
FAM195B
FAM60A
FARSB
FAT4
FBF1
FBRS
FBRSL1
FBXW7
FDFT1
FECH
FER1L5
FER1L6
FGD5
FGFR1OP
FKBP4
FKBP5
FLCN
FLOT2
FMR1
FNBP1
FNIP1
FNIP2
FOXJ2
FOXJ3
FOXL1
FTH1
FXR2
FYN
G3BP2
GADD45GIP1
GALNT3
GAPVD1
GAR1
GAS2L3
GATAD2A
GCC2
GDI1
GFPT1
GFPT2
GGNBP2
GLS
GNB1
GNB2
GNB2L1
GOLGA6L2
GPATCH11
GPKOW
GPR89B
GRIP1
GRPEL2
GSE1
GTF2H3
GTF3C5
GUCY1B2
GYS1
H2AFY2
HADHA
HADHB
HBB
HBEGF
HDAC1
HDAC2
HDAC6
HECTD3
HELLS
HERC6
HFM1
HIGD1A
HIST1H2AJ
HIST1H3A
HIST1H4A
HIST2H2BD
HIVEP1
HLA-H
HM13
HMGB1
HMGB2
HMHA1
HMOX2
HNRNPA1
HNRNPCL2
HNRNPD
HNRNPDL
HNRNPH3
HNRNPR
HNRNPU
HOMER3
HORMAD1
HOXB1
HSD17B4
HSDL2
HSP90AA1
HSP90AB1
HSP90B1
HSPA12B
HSPA1A
HSPA4
HSPA5
HSPA8
HSPA9
HSPD1
HUS1
HYOU1
ICAM1
IDE
IDH3B
IDI1
IFI35
IFIT1
IGSF3
IGSF5
IKBKAP
IL17RA
IL17RD
IL1RAPL1
IL22
IMP3
INTS3
IPO7
IPO9
IRAK3
IRF2BP1
IRF2BP2
IRS2
ITGA3
ITGA5
ITPA
ITPKB
ITPR3
ITSN2
JAGN1
JMJD1C
JUN
KARS
KAT5
KCNMB2
KDM1A
KDM2B
KDM3B
KDM5A
KDM6A
KIAA1429
KIAA1462
KIF16B
KIF7
KLHL3
KMT2D
KPNA1
KRTCAP3
KTN1
LAMC1
LANCL1
LARP7
LCK
LIG3
LIN7C
LINC00299
LINC01549
LMOD1
LMOD2
LOC102724159
LPCAT1
LPO
LPXN
LRIF1
LRPPRC
LRR1
LRRC10
LRRC37A3
LRRC41
LRRC70
LSS
LTV1
LZTS1
MAFF
MAGEA11
MAML1
MAML3
MANBAL
MAP2K2
MAP7D3
MBOAT1
MBOAT7
MC3R
MCF2L
MCM5
MCRS1
MDM2
MDN1
MED1
MED14
MED15
MED17
MED20
MED22
MED25
MED8
MEGF8
MEPE
METTL10
METTL7A
MIB1
MLEC
MORC4
MPDU1
MPHOSPH10
MRPL10
MRPL12
MRPL23
MRPL28
MRPL37
MRPL41
MRPS14
MRPS2
MRPS24
MRPS25
MRPS27
MRPS35
MRPS7
MRPS9
MRRF
MSX2
MTA2
MTCL1
MUC16
MXRA5
MYBL2
MYEF2
MYH2
MYO1D
MYO6
MYO7A
NAA40
NACC1
NAP1L3
NARS2
NBEA
NBN
NBPF15
NCAPD3
NCL
NCLN
NCOA1
NCOA2
NCOA3
NCOA4
NCOA6
NCOR1
NCOR2
NDUFA9
NDUFS1
NDUFS2
NDUFV2
NEB
NEDD4L
NEK4
NF1
NFATC1
NFIA
NFIB
NFKB1
NFKB2
NFKBIB
NFYB
NGDN
NHP2
NIPBL
NOB1
NOL6
NOL7
NOMO3
NONO
NOSIP
NR0B1
NR0B2
NR1H3
NR2E3
NR2F2
NR2F6
NR3C1
NR3C2
NR4A1
NR4A3
NRIP1
NRROS
NSA2
NSDHL
NTPCR
NUBP2
NUP188
NUP210
NUP54
NXF5
NYAP2
ONECUT1
OR2T1
OR52P1P
ORC3
ORC6
OSBP
OSGEP
OTOP1
OTUD4
P4HA1
PARD6G
PARP1
PARP4
PAXIP1
PBRM1
PBX1
PCK2
PCYOX1
PDCD6
PDCD6IP
PDCD7
PDE6A
PDHA1
PDHB
PDHX
PDIA6
PDP1
PELP1
PEX14
PFDN1
PFDN6
PHACTR3
PHF12
PHF5A
PHF6
PHGDH
PHLDB1
PI4KB
PIAS1
PIAS2
PIGK
PIGT
PIGU
PIRT
PITPNM3
PLCB1
PLEKHA4
PLEKHH1
PLIN2
PLVAP
PML
POGZ
POLE
POLR1D
POLR1E
POM121C
PON2
POR
POT1
POTEJ
POU1F1
POU2F1
POU2F2
PPAN
PPARG
PPARGC1A
PPFIA3
PPID
PPM1F
PPP2R2B
PPP2R3C
PPP4R4
PPP5C
PPT1
PRDM5
PRDX3
PRDX5
PRELP
PREPL
PREX1
PRH1
PRICKLE1
PRKDC
PRKY
PRPF4B
PRRC2B
PSMC3IP
PTER
PTGES3
PTH2R
PTMS
PTPN9
PTPRN2
PWP1
PYCR1
PYCR2
RAB10
RAB11A
RAB11FIP5
RAB1B
RAB21
RAB3GAP1
RAB4A
RAB6A
RAB8A
RABEP2
RABL3
RAD51AP2
RAD54L2
RAD9A
RAF1
RAI1
RAN
RANBP9
RASA2
RASAL2
RAVER1
RBFOX2
RBM11
RBM14
RBM22
RBM34
RBM4
RBM8A
RCOR1
RCOR3
RELA
REV3L
RFC1
RFPL2
RFX1
RGPD1
RHEB
RHOA
RHOB
RHOT2
RIPPLY3
RNF123
RNF2
RNF6
ROBO4
RPL13AP3
RPL36AL
RPL37
RPN1
RPN2
RPRD1B
RPS19BP1
RPS26
RPS6KA5
RRP7A
RRP7B
RRP8
RSF1
RTN4
RXRB
RYR1
RYR2
S100A8
S100A9
SALL1
SAR1A
SATB2
SBSN
SCFD2
SDCCAG3
SDF2L1
SDPR
SEC11A
SEC23IP
SEC31B
SEC63
SENP3
SERPINB1
SERPINB5
SERPINH1
SET
SF3A1
SFN
SFPQ
SFTPA2
SGTA
SHKBP1
SIK3
SLC16A1
SLC1A3
SLC22A16
SLC25A34
SLC38A1
SLC38A2
SLC3A2
SLFN11
SLU7
SMAD3
SMARCA2
SMARCA4
SMARCAL1
SMARCB1
SMARCC1
SMARCC2
SMARCD1
SMARCE1
SMC1A
SMCHD1
SMCR8
SMG1
SMOC2
SNTB2
SOAT1
SP1
SPCS3
SPEN
SPIN2A
SRA1
SRC
SRP68
SRSF1
SRSF9
SS18
SS18L1
SSBP1
SSR1
STAG2
STAT3
STAT5B
STK31
STRBP
STRN3
STUB1
STXBP1
SUGP1
SUMO1
SUPT7L
SURF4
SVIL
SYNE2
SYPL1
TAB2
TADA2A
TAF2
TANC2
TARBP1
TBC1D25
TBC1D32
TBL2
TBL3
TBP
TBPL1
TBRG4
TBX4
TCEB3B
TCF20
TCF7
TDG
TEAD2
TEFM
TES
TF
TFAP2A
TFE3
TFPI2
TFRC
TGFB1I1
THAP2
THBS1
TIGD5
TLE3
TM9SF3
TMED2
TMED9
TMEM156
TMEM165
TMEM200A
TMEM214
TMF1
TMTC3
TNC
TNS4
TOP1
TOR1AIP2
TP53
TPK1
TRA2A
TRAF2
TRAP1
TRAPPC11
TRAPPC12
TRDN
TRIM24
TRIM28
TRIM64C
TRIM8
TRIP11
TRPC4AP
TRPS1
TSG101
TTBK2
TTC28
TTC5
TTLL9
TTN
TUBA1C
TUBB
TUBB4B
TUFM
TXN
TXN2
TXNDC5
UBA52
UBE2I
UBE2L3
UBE2N
UBE3A
UBP1
UBR1
UBR4
UHRF1
UNC5C
UQCRH
UQCRQ
URB2
USH1G
USP24
USP39
USP47
USP49
USP6
USP8
USP9X
UTP6
UTY
VAT1
VDAC1
VHL
VIL1
VKORC1
VPS13A
VPS33A
VTN
WASF1
WBP4
WDFY3
WDHD1
WDR17
WDR19
WDR64
WDR75
WDR86
WEE1
WTIP
XPC
XPNPEP3
YEATS2
YME1L1
YWHAH
YY2
ZBED3
ZBTB16
ZBTB20
ZBTB3
ZBTB9
ZDBF2
ZFAND4
ZFP82
ZFX
ZHX3
ZMPSTE24
ZMYM2
ZNF142
ZNF143
ZNF219
ZNF227
ZNF251
ZNF281
ZNF420
ZNF442
ZNF444
ZNF496
ZNF512
ZNF516
ZNF536
ZNF568
ZNF665
ZNF687
ZNF823
ZNFX1

## Sheet: NR3C2 partners
NR3C2 known protein partners according to BioGrid			NR3C2 TF partners		NR3C2 TF partners belonging to the list of 5 core candidate TFs			NR3C2 TF partners belonging to the list of 53 TFs (list 1)				NR3C2 TF partners belonging to the list of 66 candidate TFs (list 2)
ACSL1			NCOA1		NR3C1			NR3C1				NR3C1
AIP			NR3C1									TP53
C9orf41			PROX1
CAND1			RXRA
CASP8AP2			TP53
CAV1
CREBBP
DAXX
DNAJC7
EGLN3
EP300
FAF1
FKBP4
FKBP5
HSP90AA1
KAT2B
KIAA1429
NCOA1
NR3C1
NRIP1
PPID
PPP1CA
PPP5C
PROX1
PSMC5
PTGES3
RABAC1
RXRA
STUB1
SUMO1
TP53
TRIM24
UBE2I
